# Supplementary material for: Therapy-induced stress response is associated with downregulation of pre-mRNA splicing in cancer cells
Source: Genome Med. 2018 Jun 27;10:49. doi: 10.1186/s13073-018-0557-y (PMC6020472; doi:10.1186/s13073-018-0557-y)
Supplement: Supplementary file 3 — (A) Description of all alternative splicing events in cancer cell lines after therapy. (B) Identification of stop codons in transcripts with retained introns, which were detected in at least half of cancer cell lines before and after chemotherapy. (C) Description of all alternative splicing events in PDX tumors after different types of therapy. (D) Identification of stop codons in transcripts with retained introns, which were detected in PDX tumors before and after chemotherapy. (E) Description of alternative splicing events in spliceosomal genes in PDX tumors after different types of therapy. (F) Description of insertions which were detected in 7 cell lines (A375, A549, H3122, N87, PC9, RT112, H358) used in our analysis of alternative splicing changes. (XLSX 716 kb) [file 13073_2018_557_MOESM3_ESM.xlsx]

## Sheet: (A) all_splice_cell_lines
Therapy-induced stress response is associated with downregulation of pre-mRNA splicing in cancer cells
Corresponding author: Anufrieva Ksenia, anufrieva@phystech.edu
Additional file 3 (A) Description of all alternative splicing events in cancer cell lines after therapy
by columns
chr - chromosome name
geneSymbol - gene symbol
alt_event_start - coordinate of alternative event start
alt_event_end - coordinate of alternative event end
before/after - alt. event happened before or after chemotherapy
type - type of alternative splicing event (http://rnaseq-mats.sourceforge.net/)
A375,A549,H3122,N87,PC9,RT112 - columns, which indicate weither alternative splicing event took place significantly (IncLevelDifference > 5%, FDR < 0.05) after chemotherapy in particular cell line (YES or NO)
chr	geneSymbol	alt_event_start	alt_event_end	before/after	type	A375	A549	H3122	N87	PC9	RT112
chr9	ABCA2	139917392	139917392	after chemotherapy	A3	YES	NO	YES	YES	NO	NO
chr17	AC040977.1	6916637	6916637	before chemotherapy	A3	YES	NO	NO	NO	NO	NO
chr7	AC091729.9	1202270	1202320	after chemotherapy	A3	YES	NO	NO	NO	NO	NO
chr2	AC108488.3	3606993	3607037	before chemotherapy	A3	YES	NO	NO	NO	NO	NO
chr12	ACAD10	112186814	112186976	before chemotherapy	A3	YES	NO	NO	NO	NO	YES
chr17	ACADVL	7123782	7123922	after chemotherapy	A3	YES	YES	NO	NO	YES	NO
chr19	AES	3054117	3054117	after chemotherapy	A3	YES	NO	NO	NO	NO	NO
chr15	AKAP13	86261237	86261240	after chemotherapy	A3	YES	NO	NO	NO	NO	NO
chr12	ANAPC5	121766118	121766118	before chemotherapy	A3	YES	NO	NO	NO	NO	YES
chr10	ANK3	61894028	61894028	before chemotherapy	A3	YES	NO	NO	NO	NO	NO
chr15	ANXA2	60649344	60649344	after chemotherapy	A3	YES	NO	NO	NO	NO	NO
chr3	ARL13B	93715391	93715406	before chemotherapy	A3	YES	NO	NO	NO	YES	NO
chr12	ARL6IP4	123467025	123467166	before chemotherapy	A3	YES	NO	NO	NO	NO	NO
chrX	ARMCX5	101854633	101854639	after chemotherapy	A3	YES	NO	NO	NO	NO	NO
chr12	ATF7IP	14587270	14587273	after chemotherapy	A3	YES	NO	NO	NO	NO	NO
chr21	ATP5J	27106643	27106643	after chemotherapy	A3	YES	NO	NO	NO	NO	NO
chr17	ATXN7L3	42274595	42274595	after chemotherapy	A3	YES	NO	NO	NO	NO	NO
chr11	C11orf84	63590102	63590262	after chemotherapy	A3	YES	NO	NO	NO	NO	NO
chr17	C17orf76-AS1	16342841	16342894	before chemotherapy	A3	YES	NO	YES	YES	NO	YES
chr17	C17orf76-AS1	16343372	16343498	before chemotherapy	A3	YES	NO	NO	NO	NO	NO
chr9	C9orf142	139887376	139887504	after chemotherapy	A3	YES	YES	NO	NO	NO	NO
chr4	CAMK2D	114430793	114430793	before chemotherapy	A3	YES	NO	NO	NO	NO	NO
chr12	CAPRIN2	30872012	30872012	after chemotherapy	A3	YES	NO	NO	NO	YES	NO
chr13	CARKD	111290588	111290724	before chemotherapy	A3	YES	NO	NO	YES	NO	NO
chr7	CBLL1	107393855	107393858	after chemotherapy	A3	YES	NO	NO	NO	NO	NO
chr19	CC2D1A	14031369	14031372	after chemotherapy	A3	YES	NO	NO	NO	NO	NO
chr12	CCDC53	102433645	102433645	before chemotherapy	A3	YES	NO	YES	NO	NO	NO
chr13	CDADC1	49833481	49833621	after chemotherapy	A3	YES	YES	NO	NO	NO	NO
chr1	CDC42SE1	151027491	151027491	after chemotherapy	A3	YES	NO	NO	NO	YES	NO
chr19	CIRBP	1270865	1270926	before chemotherapy	A3	YES	YES	NO	YES	NO	NO
chr3	CLDND1	98234326	98234326	after chemotherapy	A3	YES	NO	NO	NO	NO	NO
chr13	COMMD6	76104446	76104446	after chemotherapy	A3	YES	NO	NO	NO	NO	NO
chr5	CTC-554D6.1	112203068	112203100	before chemotherapy	A3	YES	NO	NO	NO	NO	NO
chr8	CTD-2517M22.14	145730347	145730347	before chemotherapy	A3	YES	NO	NO	NO	NO	YES
chr19	CTD-2583A14.10	58367471	58367474	after chemotherapy	A3	YES	NO	NO	NO	NO	NO
chr3	CTNNB1	41281131	41281150	after chemotherapy	A3	YES	NO	NO	NO	NO	YES
chr19	DDX39A	14520553	14520553	after chemotherapy	A3	YES	NO	NO	YES	NO	NO
chr19	DDX39A	14523362	14523362	after chemotherapy	A3	YES	NO	NO	NO	NO	NO
chr5	DDX41	176942186	176942186	after chemotherapy	A3	YES	NO	NO	NO	YES	NO
chr2	DNAJC10	183604271	183605025	after chemotherapy	A3	YES	NO	NO	YES	NO	YES
chr9	DNM1	131010202	131010861	after chemotherapy	A3	YES	NO	NO	NO	NO	NO
chr11	DRAP1	65687856	65687886	after chemotherapy	A3	YES	YES	NO	YES	NO	NO
chr9	EDF1	139756570	139756570	before chemotherapy	A3	YES	NO	YES	YES	NO	YES
chr18	ELAC1	48510465	48510856	after chemotherapy	A3	YES	NO	NO	NO	NO	NO
chr1	ELOVL1	43830598	43830598	before chemotherapy	A3	YES	NO	NO	NO	NO	NO
chr11	EPS8L2	720548	720596	after chemotherapy	A3	YES	NO	NO	NO	NO	NO
chr20	ERGIC3	34144701	34144725	before chemotherapy	A3	YES	NO	NO	NO	NO	NO
chr12	ESYT1	56527863	56527893	after chemotherapy	A3	YES	YES	NO	NO	NO	NO
chr5	FAM193B	176966042	176966042	after chemotherapy	A3	YES	NO	NO	NO	NO	YES
chr9	FBXW2	123550046	123550046	before chemotherapy	A3	YES	NO	NO	NO	NO	NO
chr16	FLYWCH1	2984549	2984615	before chemotherapy	A3	YES	NO	NO	NO	NO	NO
chr19	FOSB	45973886	45974003	after chemotherapy	A3	YES	NO	NO	NO	NO	YES
chr1	GAS5	173833394	173833394	before chemotherapy	A3	YES	NO	NO	NO	NO	NO
chr13	GAS6	114535606	114535606	before chemotherapy	A3	YES	NO	NO	NO	NO	NO
chr12	GIT2	110385060	110385060	before chemotherapy	A3	YES	NO	NO	NO	NO	YES
chr8	GSDMD	144640531	144640547	before chemotherapy	A3	YES	NO	NO	NO	NO	NO
chr9	GSN	124064201	124064240	after chemotherapy	A3	YES	NO	NO	NO	NO	NO
chr9	GSN	124064201	124064248	after chemotherapy	A3	YES	NO	NO	NO	NO	NO
chr6	GSTA4	52858954	52858954	before chemotherapy	A3	YES	NO	NO	NO	NO	NO
chr19	HAUS8	17170806	17170806	after chemotherapy	A3	YES	YES	NO	NO	YES	NO
chr22	HDAC10	50687126	50687126	before chemotherapy	A3	YES	NO	NO	NO	NO	NO
chr21	HMGN1	40717755	40717755	after chemotherapy	A3	YES	NO	NO	NO	NO	NO
chr9	HNRNPK	86582998	86582998	after chemotherapy	A3	YES	YES	NO	NO	NO	NO
chr19	HNRNPUL1	41811550	41811580	before chemotherapy	A3	YES	NO	NO	NO	NO	NO
chr19	HSD11B1L	5687763	5688231	after chemotherapy	A3	YES	NO	NO	NO	NO	NO
chr20	IDH3B	2640344	2640344	before chemotherapy	A3	YES	NO	NO	NO	NO	NO
chr9	IKBKAP	111693276	111693276	before chemotherapy	A3	YES	NO	NO	NO	NO	NO
chr1	IL24	207072661	207072664	after chemotherapy	A3	YES	NO	NO	NO	NO	NO
chr4	INTU	128606596	128608832	after chemotherapy	A3	YES	YES	NO	NO	NO	NO
chr16	IST1	71956254	71956376	before chemotherapy	A3	YES	NO	NO	NO	NO	NO
chr7	KRIT1	91874215	91874215	after chemotherapy	A3	YES	NO	YES	NO	NO	NO
chr11	LTBP3	65311534	65311534	after chemotherapy	A3	YES	NO	NO	NO	NO	NO
chr8	LY6E	144102299	144102304	after chemotherapy	A3	YES	YES	NO	NO	NO	NO
chr1	MANEAL	38265238	38265515	after chemotherapy	A3	YES	NO	NO	NO	NO	NO
chr10	MASTL	27462046	27462049	after chemotherapy	A3	YES	NO	NO	NO	NO	NO
chr14	MED6	71059596	71059596	before chemotherapy	A3	YES	NO	NO	NO	NO	NO
chr16	METRN	767052	767070	after chemotherapy	A3	YES	NO	NO	NO	NO	NO
chr1	MFAP2	17302156	17302156	after chemotherapy	A3	YES	NO	NO	NO	NO	NO
chrX	MORF4L2	102933426	102933426	before chemotherapy	A3	YES	NO	NO	YES	NO	YES
chr17	MRC2	60766146	60766212	before chemotherapy	A3	YES	NO	NO	NO	NO	NO
chr20	MRGBP	61430204	61430326	after chemotherapy	A3	YES	NO	NO	NO	NO	NO
chr13	MRPS31P5	52744121	52744121	after chemotherapy	A3	YES	NO	NO	NO	NO	NO
chr5	MXD3	176738379	176738379	after chemotherapy	A3	YES	NO	NO	NO	YES	NO
chr11	NADSYN1	71170720	71170999	after chemotherapy	A3	YES	NO	NO	NO	NO	NO
chr20	NECAB3	32247690	32247690	after chemotherapy	A3	YES	NO	NO	NO	NO	NO
chr4	NOP14	2943308	2943308	after chemotherapy	A3	YES	NO	NO	NO	NO	NO
chr12	NR4A1	52450673	52450840	after chemotherapy	A3	YES	NO	YES	NO	YES	NO
chr10	NUTM2A-AS1	88998423	88998423	before chemotherapy	A3	YES	NO	NO	NO	NO	NO
chr20	PABPC1L	43559100	43559158	before chemotherapy	A3	YES	NO	NO	NO	NO	NO
chr16	PAM16	4391368	4391368	after chemotherapy	A3	YES	NO	NO	NO	NO	NO
chr1	PAQR6	156214932	156214932	before chemotherapy	A3	YES	NO	NO	NO	NO	YES
chr11	PCNXL3	65389676	65389715	before chemotherapy	A3	YES	NO	NO	NO	NO	NO
chr7	PCOLCE	100203127	100203298	before chemotherapy	A3	YES	YES	NO	NO	NO	NO
chr11	PDDC1	771332	771332	before chemotherapy	A3	YES	NO	NO	NO	NO	YES
chr1	PEA15	160176817	160176922	after chemotherapy	A3	YES	NO	NO	NO	NO	NO
chr1	PEA15	160176919	160176922	after chemotherapy	A3	YES	NO	NO	NO	NO	NO
chr3	PFN2	149682690	149682690	before chemotherapy	A3	YES	YES	NO	NO	YES	YES
chr11	PHF21A	45967390	45967390	before chemotherapy	A3	YES	NO	NO	NO	NO	NO
chr7	PILRB	99947339	99947353	before chemotherapy	A3	YES	NO	NO	NO	NO	NO
chr12	PITPNM2	123479347	123479347	before chemotherapy	A3	YES	NO	NO	NO	NO	NO
chr10	PITRM1	3185580	3185580	after chemotherapy	A3	YES	NO	NO	YES	NO	NO
chr16	PKMYT1	3023138	3023138	after chemotherapy	A3	YES	YES	NO	NO	NO	NO
chr19	PLD3	40871459	40871624	before chemotherapy	A3	YES	YES	NO	YES	NO	NO
chr12	PPHLN1	42839774	42839792	after chemotherapy	A3	YES	NO	NO	NO	NO	NO
chr1	PPIEL	40013250	40013250	before chemotherapy	A3	YES	NO	NO	NO	NO	NO
chr12	PPP1R12A	80199945	80199945	before chemotherapy	A3	YES	NO	NO	NO	NO	NO
chr16	PPP4C	30092391	30092520	after chemotherapy	A3	YES	NO	NO	NO	NO	NO
chr22	PRAME	22899231	22899231	after chemotherapy	A3	YES	NO	NO	NO	NO	NO
chr6	PRICKLE4	41754177	41754499	before chemotherapy	A3	YES	NO	NO	NO	NO	NO
chr1	PTBP2	97270340	97270355	before chemotherapy	A3	YES	NO	NO	NO	NO	NO
chr12	PTMS	6879009	6879086	before chemotherapy	A3	YES	NO	NO	NO	NO	NO
chr1	PUM1	31438828	31438828	after chemotherapy	A3	YES	NO	NO	NO	NO	NO
chr6	QKI	163986977	163987752	after chemotherapy	A3	YES	YES	NO	NO	NO	NO
chr3	RBM5	50137964	50140515	before chemotherapy	A3	YES	NO	NO	NO	NO	NO
chr12	RHOF	122240536	122240536	before chemotherapy	A3	YES	NO	NO	NO	NO	NO
chr11	RIN1	66101389	66101389	before chemotherapy	A3	YES	NO	NO	NO	NO	NO
chr7	RNF216	5778906	5778906	before chemotherapy	A3	YES	NO	NO	NO	NO	YES
chr5	RNF44	175959004	175959004	after chemotherapy	A3	YES	NO	NO	NO	NO	NO
chr11	RNH1	502061	502061	after chemotherapy	A3	YES	NO	NO	NO	NO	NO
chr11	RNH1	502136	502136	after chemotherapy	A3	YES	NO	NO	NO	NO	NO
chr16	RP11-1035H13.3	18799384	18799384	before chemotherapy	A3	YES	NO	NO	NO	NO	NO
chrX	RP11-142G7.2	13390367	13390486	before chemotherapy	A3	YES	NO	NO	NO	NO	NO
chr16	RP11-347C12.10	30367613	30367686	after chemotherapy	A3	YES	NO	NO	NO	NO	NO
chr1	RP11-640M9.2	144604409	144604477	after chemotherapy	A3	YES	YES	NO	NO	NO	NO
chr3	RPL22L1	170585801	170585801	after chemotherapy	A3	YES	NO	NO	NO	NO	NO
chr12	RPLP0	120638532	120638532	before chemotherapy	A3	YES	YES	NO	NO	NO	NO
chr12	RSRC2	122999258	122999258	after chemotherapy	A3	YES	NO	NO	NO	NO	NO
chr19	SAE1	47708318	47708360	before chemotherapy	A3	YES	NO	NO	NO	NO	NO
chr9	SDCCAG3	139304541	139304541	after chemotherapy	A3	YES	NO	YES	NO	NO	NO
chr9	SECISBP2	91949474	91949553	after chemotherapy	A3	YES	NO	NO	NO	NO	NO
chr6	SFT2D1	166744872	166744872	before chemotherapy	A3	YES	NO	NO	NO	NO	NO
chr6	SLC25A27	46644286	46644383	before chemotherapy	A3	YES	NO	NO	NO	NO	NO
chr14	SLC25A29	100761962	100761962	after chemotherapy	A3	YES	NO	NO	NO	NO	NO
chr17	SLC26A11	78196902	78197050	after chemotherapy	A3	YES	NO	NO	NO	NO	NO
chr19	SMARCA4	11151973	11151982	after chemotherapy	A3	YES	NO	NO	NO	NO	NO
chr1	SMG5	156228795	156228795	before chemotherapy	A3	YES	NO	NO	NO	NO	NO
chr1	SMYD2	214504292	214507542	after chemotherapy	A3	YES	NO	NO	NO	NO	NO
chr11	SNHG1	62622359	62622359	before chemotherapy	A3	YES	NO	NO	NO	NO	NO
chr8	SORBS3	22423338	22423857	after chemotherapy	A3	YES	NO	NO	NO	NO	NO
chr17	SPAG7	4863316	4863316	after chemotherapy	A3	YES	NO	NO	NO	NO	NO
chr17	SPAG9	49052131	49052131	after chemotherapy	A3	YES	NO	NO	NO	NO	NO
chr2	SPEG	220308710	220308746	before chemotherapy	A3	YES	NO	NO	NO	NO	NO
chr1	SSR2	155984751	155984751	after chemotherapy	A3	YES	NO	NO	NO	NO	NO
chr10	STK32C	134041480	134041480	after chemotherapy	A3	YES	NO	NO	YES	NO	NO
chr19	SUGP1	19414532	19414532	after chemotherapy	A3	YES	NO	NO	NO	NO	NO
chr22	TCF20	42564614	42564614	after chemotherapy	A3	YES	NO	NO	NO	NO	NO
chr5	TCOF1	149772947	149772985	after chemotherapy	A3	YES	NO	NO	NO	NO	NO
chr12	TCTN1	111065734	111065856	after chemotherapy	A3	YES	NO	NO	NO	NO	NO
chr6	TFAP2B	50789065	50789144	after chemotherapy	A3	YES	NO	NO	NO	NO	NO
chr11	TMPRSS5	113563792	113563792	after chemotherapy	A3	YES	NO	NO	NO	NO	NO
chr13	TPT1-AS1	45957225	45957294	before chemotherapy	A3	YES	NO	NO	NO	NO	NO
chr3	TTLL3	9860453	9860505	before chemotherapy	A3	YES	NO	NO	NO	NO	NO
chr19	U2AF1L4	36234055	36234055	after chemotherapy	A3	YES	NO	NO	NO	NO	NO
chr10	UROS	127477851	127477851	after chemotherapy	A3	YES	NO	NO	NO	NO	NO
chr19	USF2	35761620	35761661	after chemotherapy	A3	YES	NO	NO	NO	NO	NO
chr11	VEGFB	64004891	64004992	after chemotherapy	A3	YES	NO	NO	NO	NO	NO
chr19	WDR83OS	12780892	12780892	before chemotherapy	A3	YES	NO	NO	NO	NO	NO
chr17	WSB1	25634769	25636125	after chemotherapy	A3	YES	YES	NO	YES	YES	YES
chr2	ZNF142	219523423	219523423	after chemotherapy	A3	YES	NO	NO	YES	NO	NO
chr19	ZNF177	9491343	9491823	before chemotherapy	A3	YES	NO	NO	NO	NO	NO
chr19	ZNF558	8932117	8932117	before chemotherapy	A3	YES	NO	NO	NO	NO	NO
chr19	ZNF83	53119970	53119970	before chemotherapy	A3	YES	NO	NO	NO	NO	NO
chr7	ZNF853	6656815	6656820	after chemotherapy	A3	YES	NO	NO	NO	NO	NO
chr7	ZNHIT1	100861599	100864913	after chemotherapy	A3	YES	NO	NO	NO	NO	NO
chr7	ZNHIT1	100864897	100864913	after chemotherapy	A3	YES	NO	NO	NO	NO	NO
chr10	ZSWIM8	75557587	75557693	before chemotherapy	A3	YES	NO	NO	NO	NO	NO
chr21	ABCG1	43708147	43708183	before chemotherapy	A5	YES	NO	NO	NO	NO	NO
chr3	ACAD9	128598684	128598860	after chemotherapy	A5	YES	NO	NO	NO	YES	YES
chr1	ACADM	76252482	76252550	after chemotherapy	A5	YES	NO	NO	NO	NO	NO
chr1	ACADM	76252482	76252601	after chemotherapy	A5	YES	NO	NO	NO	NO	NO
chr10	AFAP1L2	116057172	116057172	after chemotherapy	A5	YES	NO	NO	NO	NO	NO
chr2	AMMECR1L	128628502	128628502	after chemotherapy	A5	YES	NO	NO	NO	NO	NO
chr7	ANLN	36459076	36459088	after chemotherapy	A5	YES	NO	NO	NO	NO	NO
chr3	ARPC4-TTLL3	9868756	9868832	before chemotherapy	A5	YES	NO	NO	NO	NO	NO
chr3	ASTE1	130745453	130745453	after chemotherapy	A5	YES	NO	NO	NO	NO	NO
chr21	ATP5J	27107341	27107341	before chemotherapy	A5	YES	NO	NO	NO	YES	YES
chr16	ATXN2L	28847443	28847806	before chemotherapy	A5	YES	NO	NO	NO	NO	NO
chr20	AURKA	54967351	54967351	after chemotherapy	A5	YES	NO	NO	NO	YES	NO
chr14	BCL2L2-PABPN1	23793498	23793537	after chemotherapy	A5	YES	YES	NO	NO	NO	NO
chr2	BCS1L	219524889	219524941	after chemotherapy	A5	YES	NO	NO	NO	YES	NO
chr2	BCS1L	219524889	219524968	after chemotherapy	A5	YES	NO	NO	NO	NO	NO
chr11	C11orf48	62432653	62432653	before chemotherapy	A5	YES	NO	NO	NO	NO	YES
chr21	C21orf2	45750799	45750799	before chemotherapy	A5	YES	NO	YES	NO	NO	YES
chr9	C9orf142	139887152	139887156	after chemotherapy	A5	YES	NO	NO	NO	NO	NO
chr18	CABYR	21736006	21736963	after chemotherapy	A5	YES	NO	NO	NO	NO	NO
chr7	CALD1	134618141	134618828	before chemotherapy	A5	YES	NO	NO	NO	NO	NO
chr21	CBS	44474093	44474093	after chemotherapy	A5	YES	NO	NO	NO	NO	NO
chr12	CCDC91	28458712	28458739	after chemotherapy	A5	YES	NO	NO	NO	NO	NO
chr1	CCNL2	1328183	1328183	after chemotherapy	A5	YES	NO	NO	YES	NO	NO
chr5	CENPK	64857391	64857391	after chemotherapy	A5	YES	NO	NO	NO	YES	NO
chr9	CERCAM	131183790	131183880	before chemotherapy	A5	YES	NO	NO	NO	NO	NO
chr14	CFL2	35182767	35182767	before chemotherapy	A5	YES	NO	YES	NO	NO	NO
chr17	CHD3	7812656	7812702	after chemotherapy	A5	YES	YES	NO	NO	NO	NO
chr1	COL16A1	32122045	32122045	before chemotherapy	A5	YES	NO	NO	NO	NO	NO
chr3	DALRD3	49055646	49055646	after chemotherapy	A5	YES	NO	NO	NO	NO	NO
chr10	DNAJB12	74095689	74095689	before chemotherapy	A5	YES	NO	NO	NO	NO	NO
chr11	DNHD1	6591330	6591626	before chemotherapy	A5	YES	NO	NO	NO	NO	NO
chr9	DPP7	140006481	140006481	after chemotherapy	A5	YES	NO	NO	NO	NO	NO
chr20	DSN1	35399876	35399876	after chemotherapy	A5	YES	NO	NO	NO	NO	NO
chr1	DVL1	1274819	1274819	before chemotherapy	A5	YES	NO	NO	NO	NO	NO
chr1	ENSA	150600068	150600068	after chemotherapy	A5	YES	NO	NO	YES	NO	YES
chr8	ENTPD4	23299236	23299236	after chemotherapy	A5	YES	NO	NO	NO	NO	NO
chr3	EOGT	69061950	69061950	before chemotherapy	A5	YES	NO	NO	NO	NO	NO
chr5	F12	176832806	176832806	after chemotherapy	A5	YES	NO	NO	NO	NO	NO
chr15	FANCI	89790957	89790962	after chemotherapy	A5	YES	NO	NO	NO	NO	NO
chr19	FBL	40331427	40331427	before chemotherapy	A5	YES	NO	NO	NO	NO	NO
chr20	FER1L4	34148131	34148131	before chemotherapy	A5	YES	NO	NO	NO	NO	NO
chr8	FGFR1	38285953	38285953	before chemotherapy	A5	YES	NO	NO	NO	NO	NO
chr7	FIGNL1	50517421	50517421	after chemotherapy	A5	YES	NO	NO	YES	YES	YES
chr3	FLNB	58117716	58117746	after chemotherapy	A5	YES	NO	NO	NO	NO	NO
chr17	GLOD4	681984	681984	before chemotherapy	A5	YES	NO	NO	NO	NO	NO
chr5	GNB2L1	180670405	180670405	before chemotherapy	A5	YES	NO	NO	YES	NO	NO
chr16	GTF3C1	27476157	27476157	after chemotherapy	A5	YES	NO	NO	NO	NO	NO
chr16	HAGHL	778233	778424	after chemotherapy	A5	YES	NO	NO	NO	YES	NO
chr15	HERC2P2	23312098	23312098	before chemotherapy	A5	YES	NO	NO	NO	NO	NO
chr3	HES1	193854837	193854972	after chemotherapy	A5	YES	NO	NO	NO	NO	NO
chr1	HMGN2	26800229	26800308	after chemotherapy	A5	YES	NO	NO	NO	NO	NO
chr7	HNRNPA2B1	26232148	26232148	before chemotherapy	A5	YES	NO	NO	NO	NO	NO
chr14	HNRNPC	21699231	21699231	before chemotherapy	A5	YES	NO	NO	YES	NO	YES
chr2	HPCAL1	10566500	10566621	after chemotherapy	A5	YES	NO	NO	NO	NO	YES
chr10	HPS1	100189399	100189399	before chemotherapy	A5	YES	NO	NO	NO	NO	NO
chr11	HPS5	18343721	18343721	before chemotherapy	A5	YES	NO	NO	NO	NO	NO
chr19	HSD11B1L	5687679	5688137	after chemotherapy	A5	YES	NO	NO	NO	NO	NO
chr1	INPP5B	38397725	38397725	before chemotherapy	A5	YES	NO	NO	NO	NO	NO
chr17	INPP5K	1418879	1418879	after chemotherapy	A5	YES	NO	NO	NO	NO	NO
chr12	IRAK4	44166789	44166875	before chemotherapy	A5	YES	NO	NO	NO	NO	NO
chr16	JMJD8	734155	734155	after chemotherapy	A5	YES	NO	NO	NO	NO	NO
chr19	KCNN1	18100627	18100652	before chemotherapy	A5	YES	NO	NO	NO	NO	NO
chr8	KIF13B	28967028	28967028	after chemotherapy	A5	YES	NO	NO	NO	NO	NO
chr3	KLHL24	183353535	183353581	after chemotherapy	A5	YES	NO	NO	NO	NO	NO
chr16	KNOP1	19729453	19729453	after chemotherapy	A5	YES	NO	NO	NO	NO	NO
JH636056.1	LAMA4	186726	186726	before chemotherapy	A5	YES	NO	NO	NO	NO	NO
chr7	LAMTOR4	99746656	99746676	after chemotherapy	A5	YES	NO	NO	NO	NO	NO
chr12	LETMD1	51442154	51442301	after chemotherapy	A5	YES	NO	NO	NO	NO	NO
chr19	LINC00662	28237138	28237138	after chemotherapy	A5	YES	NO	NO	NO	NO	NO
chr16	LPCAT2	55565775	55565886	before chemotherapy	A5	YES	NO	NO	NO	NO	NO
chr19	LTBP4	41117882	41117890	after chemotherapy	A5	YES	NO	YES	NO	NO	NO
chr2	MAP4K4	102503699	102503723	after chemotherapy	A5	YES	NO	NO	NO	NO	NO
chr22	MAPK12	50687883	50687883	before chemotherapy	A5	YES	NO	NO	NO	NO	NO
chr12	MAPKAPK5-AS1	112279514	112279514	after chemotherapy	A5	YES	NO	NO	NO	NO	NO
chr21	MCM3AP	47705811	47705811	after chemotherapy	A5	YES	NO	NO	NO	NO	NO
chr14	METTL3	21967744	21967744	after chemotherapy	A5	YES	NO	NO	NO	NO	NO
chr1	MIER1	67450275	67450458	after chemotherapy	A5	YES	NO	NO	NO	NO	NO
chr6	MRPL18	160218401	160218550	after chemotherapy	A5	YES	NO	NO	NO	NO	NO
chr11	MRPL21	68668073	68668073	after chemotherapy	A5	YES	NO	NO	NO	NO	NO
chr12	MRPL51	6602884	6602884	after chemotherapy	A5	YES	NO	NO	NO	NO	NO
chr2	MRPL53	74699814	74699814	after chemotherapy	A5	YES	NO	NO	YES	NO	NO
chr3	NCBP2	196666303	196666303	after chemotherapy	A5	YES	NO	NO	NO	NO	NO
chr12	NCKAP5L	50186301	50186301	before chemotherapy	A5	YES	NO	NO	NO	NO	NO
chr2	NDUFAF7	37468780	37468934	before chemotherapy	A5	YES	NO	NO	NO	NO	NO
chr15	NEIL1	75645042	75645137	before chemotherapy	A5	YES	NO	NO	NO	NO	NO
chr15	NIPA2	23029966	23029966	before chemotherapy	A5	YES	NO	NO	NO	NO	NO
chr9	NOL8	95087632	95087632	after chemotherapy	A5	YES	YES	NO	NO	NO	NO
chr20	NOP56	2636680	2636860	before chemotherapy	A5	YES	YES	NO	YES	YES	YES
chr5	NR3C1	142693733	142693733	after chemotherapy	A5	YES	NO	NO	NO	NO	NO
chr12	NR4A1	52445352	52445457	after chemotherapy	A5	YES	NO	NO	NO	YES	NO
chr1	PARK7	8021795	8021853	after chemotherapy	A5	YES	YES	NO	NO	NO	NO
chr5	PDCD6	304336	306869	after chemotherapy	A5	YES	NO	NO	NO	YES	NO
chr21	PDXK	45152323	45152528	before chemotherapy	A5	YES	YES	NO	NO	NO	NO
chr12	PFKM	48528821	48529166	before chemotherapy	A5	YES	NO	NO	NO	NO	YES
chr8	PHYHIP	22085206	22085206	before chemotherapy	A5	YES	NO	NO	NO	NO	NO
chr7	PILRB	99951106	99951635	before chemotherapy	A5	YES	NO	YES	NO	YES	YES
chr2	PKP4	159477627	159477633	after chemotherapy	A5	YES	NO	NO	NO	NO	NO
chr19	PLD3	40871492	40871670	before chemotherapy	A5	YES	NO	NO	NO	NO	NO
chr6	PNISR	99852578	99852578	after chemotherapy	A5	YES	NO	NO	NO	YES	NO
chr12	POP5	121019060	121019060	after chemotherapy	A5	YES	NO	NO	NO	NO	NO
chr1	PPCS	42922299	42922473	before chemotherapy	A5	YES	NO	NO	NO	NO	YES
chr2	PPP1CB	28974649	28974737	after chemotherapy	A5	YES	NO	NO	NO	NO	NO
chr17	PRKAR1A	66511260	66511371	after chemotherapy	A5	YES	NO	NO	NO	NO	NO
chr1	PRPF38A	52871385	52871511	after chemotherapy	A5	YES	NO	NO	NO	YES	NO
chr17	PSMC3IP	40726228	40726228	after chemotherapy	A5	YES	NO	NO	NO	YES	NO
chr19	PTOV1	50354212	50354353	before chemotherapy	A5	YES	NO	NO	NO	NO	NO
chr1	PTPRU	29638056	29638065	after chemotherapy	A5	YES	NO	NO	NO	NO	NO
chr4	RAPGEF2	160272285	160272333	before chemotherapy	A5	YES	NO	NO	NO	NO	NO
chr7	RASA4	102235006	102235006	before chemotherapy	A5	YES	NO	NO	NO	NO	NO
chr6	REPS1	139251235	139251235	before chemotherapy	A5	YES	NO	NO	NO	NO	NO
chr17	RFNG	80009218	80009218	after chemotherapy	A5	YES	NO	NO	YES	NO	NO
chr1	RFX5	151319082	151319082	after chemotherapy	A5	YES	NO	NO	NO	NO	NO
chr20	RGS19	62711164	62711164	after chemotherapy	A5	YES	NO	NO	NO	NO	NO
chr17	RNASEK-C17orf49	6916835	6916854	before chemotherapy	A5	YES	NO	NO	NO	NO	NO
chr18	RNF125	29621932	29621946	after chemotherapy	A5	YES	NO	NO	NO	NO	NO
chr11	ROBO3	124747554	124747648	after chemotherapy	A5	YES	NO	NO	NO	NO	NO
chr9	RP11-216L13.19	139693675	139694242	before chemotherapy	A5	YES	NO	NO	NO	NO	NO
chrX	RP11-366F6.2	151081426	151081426	before chemotherapy	A5	YES	NO	NO	NO	NO	NO
chr5	RP11-43F13.1	1633021	1633021	after chemotherapy	A5	YES	NO	NO	NO	NO	NO
chr16	RP11-566K11.7	89975491	89975515	after chemotherapy	A5	YES	NO	NO	NO	NO	NO
chrX	RP11-706O15.1	3744770	3744770	after chemotherapy	A5	YES	NO	NO	NO	NO	NO
chr17	RP11-849F2.7	8286316	8286316	after chemotherapy	A5	YES	NO	NO	NO	NO	NO
chr19	RPL13A	49993169	49993179	before chemotherapy	A5	YES	NO	NO	NO	NO	NO
chr19	RPL13A	49993169	49993347	before chemotherapy	A5	YES	NO	NO	NO	NO	YES
chr3	RPL24	101404763	101404763	after chemotherapy	A5	YES	NO	NO	NO	NO	NO
chr19	RPL28	55898061	55898065	before chemotherapy	A5	YES	NO	NO	NO	NO	NO
chr12	RPL6	112847409	112847409	before chemotherapy	A5	YES	NO	NO	NO	NO	NO
chr1	S100A6	153508409	153508409	after chemotherapy	A5	YES	NO	YES	NO	NO	NO
chr12	SFSWAP	132198738	132198785	before chemotherapy	A5	YES	NO	NO	NO	NO	NO
chr16	SH2B1	28884026	28884079	before chemotherapy	A5	YES	NO	NO	YES	NO	YES
chr5	SH3TC2	148421180	148421180	after chemotherapy	A5	YES	NO	NO	NO	NO	NO
chr12	SLC11A2	51382218	51382218	before chemotherapy	A5	YES	NO	NO	NO	NO	NO
chr20	SLC17A9	61595032	61595374	after chemotherapy	A5	YES	NO	NO	NO	NO	NO
chr17	SLC25A35	8193996	8193996	before chemotherapy	A5	YES	NO	NO	NO	NO	NO
chr12	SMARCC2	56558515	56558515	before chemotherapy	A5	YES	YES	NO	NO	NO	YES
chr17	SNF8	47013604	47013604	after chemotherapy	A5	YES	NO	NO	NO	NO	NO
chr4	SNHG8	119199947	119200292	after chemotherapy	A5	YES	NO	NO	NO	NO	NO
chr19	SNRNP70	49605430	49605442	after chemotherapy	A5	YES	NO	NO	NO	NO	NO
chr15	SPATA5L1	45707977	45708007	after chemotherapy	A5	YES	NO	NO	NO	NO	NO
chr9	SPTAN1	131314975	131315084	after chemotherapy	A5	YES	NO	NO	NO	NO	NO
chr2	SSFA2	182781154	182781732	before chemotherapy	A5	YES	NO	NO	NO	NO	NO
chr12	STAT6	57503891	57503891	before chemotherapy	A5	YES	NO	NO	NO	NO	NO
chr17	STRADA	61805773	61805773	before chemotherapy	A5	YES	NO	NO	NO	NO	NO
chr11	TAF6L	62538962	62539078	after chemotherapy	A5	YES	NO	NO	NO	NO	NO
chrX	TAZ	153641589	153641676	after chemotherapy	A5	YES	NO	NO	NO	NO	NO
chr2	TBC1D8	101706826	101706826	before chemotherapy	A5	YES	NO	NO	NO	NO	NO
chr12	TENC1	53453751	53453755	before chemotherapy	A5	YES	NO	NO	NO	NO	NO
chr12	TENC1	53453751	53454042	before chemotherapy	A5	YES	NO	NO	NO	NO	NO
chr12	TENC1	53453755	53454042	before chemotherapy	A5	YES	NO	NO	NO	NO	NO
chr13	TGDS	95248511	95248511	before chemotherapy	A5	YES	NO	NO	NO	NO	NO
chr1	THEM4	151879882	151879882	before chemotherapy	A5	YES	NO	NO	NO	NO	NO
chr11	TIRAP	126161421	126161464	before chemotherapy	A5	YES	NO	NO	NO	NO	NO
chr11	TMEM218	124972705	124972705	after chemotherapy	A5	YES	NO	NO	NO	NO	NO
chr22	TOM1	35742962	35742965	after chemotherapy	A5	YES	NO	NO	NO	NO	NO
chr7	TRA2A	23562051	23562051	after chemotherapy	A5	YES	NO	NO	NO	YES	NO
chr9	TRMT10B	37763750	37763862	after chemotherapy	A5	YES	NO	NO	NO	NO	NO
chr11	TSPAN4	842915	843045	before chemotherapy	A5	YES	NO	NO	NO	NO	NO
chr2	TYW5	200813195	200813195	before chemotherapy	A5	YES	NO	NO	NO	NO	NO
chr11	UBASH3B	122646980	122646984	before chemotherapy	A5	YES	YES	NO	NO	NO	YES
chr15	UBL7	74753443	74753443	before chemotherapy	A5	YES	NO	NO	NO	NO	NO
chr9	UBQLN1	86284242	86284242	before chemotherapy	A5	YES	NO	NO	NO	NO	NO
chr7	UPP1	48141467	48141579	before chemotherapy	A5	YES	NO	NO	NO	NO	NO
chr1	UROD	45478887	45479026	after chemotherapy	A5	YES	NO	NO	YES	NO	NO
chr16	WDR90	710714	710870	after chemotherapy	A5	YES	NO	NO	NO	NO	NO
chr10	XPNPEP1	111637625	111637625	before chemotherapy	A5	YES	NO	NO	NO	NO	NO
chr11	ZBED5-AS1	10879898	10879913	before chemotherapy	A5	YES	NO	NO	NO	NO	NO
chr14	ZC3H14	89069389	89069404	after chemotherapy	A5	YES	NO	NO	NO	NO	NO
chr7	ZC3HAV1	138764989	138764989	before chemotherapy	A5	YES	NO	NO	NO	NO	NO
chr9	ZCCHC7	37120624	37120773	after chemotherapy	A5	YES	NO	NO	NO	NO	NO
chrX	ZMYM3	70466542	70466542	after chemotherapy	A5	YES	NO	NO	NO	NO	NO
chr19	ZNF101	19788795	19788799	after chemotherapy	A5	YES	NO	NO	NO	NO	NO
chr7	ZNF467	149470308	149470308	before chemotherapy	A5	YES	NO	NO	NO	NO	NO
chr4	ZNF518B	10456612	10456612	before chemotherapy	A5	YES	NO	NO	NO	NO	NO
chr7	ZNF655	99160889	99161036	after chemotherapy	A5	YES	NO	NO	NO	NO	NO
chr1	ZNF670	247163376	247163376	after chemotherapy	A5	YES	NO	NO	NO	YES	NO
chr1	ZNF695	247171358	247171358	after chemotherapy	A5	YES	NO	NO	NO	NO	YES
chr7	ZNHIT1	100861766	100865077	after chemotherapy	A5	YES	NO	NO	YES	NO	NO
chr10	ZWINT	58118708	58118708	after chemotherapy	A5	YES	NO	NO	NO	YES	NO
chr12	ACACB	109665175_109670473	109665294_109670611	before chemotherapy	MXE	YES	NO	NO	NO	NO	NO
chr2	ACP1	272036_272191	272150_272305	before chemotherapy	MXE	YES	YES	NO	YES	YES	YES
chr14	ACYP1	75523149_75528386	75523263_75528465	after chemotherapy	MXE	YES	NO	NO	NO	NO	NO
chr20	ADNP	49521302_49535275	49521386_49535318	before chemotherapy	MXE	YES	NO	NO	NO	NO	NO
chr7	AGAP3	150817073_150819811	150817232_150820008	after chemotherapy	MXE	YES	NO	NO	NO	NO	NO
chr13	ANKRD10	111536044_111545374	111536140_111545610	before chemotherapy	MXE	YES	NO	NO	NO	NO	NO
chr15	ANXA2	60682411_60688349	60682516_60688626	before chemotherapy	MXE	YES	NO	NO	NO	NO	NO
chr15	ANXA2	60682411_60688478	60682516_60688626	before chemotherapy	MXE	YES	NO	NO	NO	NO	NO
chr15	ANXA2	60682411_60689456	60682516_60689537	before chemotherapy	MXE	YES	NO	NO	NO	NO	NO
chr15	ANXA2	60685437_60688349	60685639_60688626	before chemotherapy	MXE	YES	NO	NO	NO	YES	NO
chr15	ANXA2	60685437_60688478	60685639_60688626	before chemotherapy	MXE	YES	NO	NO	NO	YES	NO
chr1	APITD1	10491240_10493898	10491458_10494022	after chemotherapy	MXE	YES	NO	NO	NO	NO	NO
chr3	ARIH2	48982568_48999044	48982614_48999112	after chemotherapy	MXE	YES	NO	NO	NO	NO	NO
chr8	ARMC1	66517656_66525478	66517773_66525668	after chemotherapy	MXE	YES	NO	NO	NO	NO	NO
chr10	ATP5C1	7844720_7848936	7844817_7848973	after chemotherapy	MXE	YES	NO	NO	NO	NO	NO
chr21	ATP5J	27105525_27106480	27105674_27106709	after chemotherapy	MXE	YES	NO	NO	NO	NO	NO
chr12	ATXN2	111895017_111902465	111895163_111902519	after chemotherapy	MXE	YES	NO	NO	NO	NO	NO
chr14	ATXN3	92555073_92559595	92555161_92559662	before chemotherapy	MXE	YES	NO	NO	NO	NO	NO
chr19	BTBD2	2000347_2013545	2000395_2013667	after chemotherapy	MXE	YES	NO	NO	NO	NO	NO
chr19	BTBD2	2000347_2013545	2000395_2013717	after chemotherapy	MXE	YES	NO	NO	NO	NO	NO
chr11	C11orf80	66526513_66555630	66526567_66555740	before chemotherapy	MXE	YES	NO	NO	NO	NO	NO
chr11	C11orf80	66529674_66555630	66529921_66555713	after chemotherapy	MXE	YES	NO	NO	NO	NO	NO
chr1	C1orf198	230991413_231003925	230991464_231004136	before chemotherapy	MXE	YES	NO	NO	NO	NO	NO
chr12	C2CD5	22670919_22672048	22671071_22672173	before chemotherapy	MXE	YES	NO	NO	NO	NO	NO
chr7	C7orf55-LUC7L2	139047921_139060807	139048005_139060902	after chemotherapy	MXE	YES	NO	NO	NO	NO	NO
chrX	CASK	41414852_41416284	41414888_41416353	before chemotherapy	MXE	YES	NO	NO	NO	YES	NO
chr2	CASP8	202137620_202139611	202137665_202139676	before chemotherapy	MXE	YES	NO	NO	NO	NO	NO
chr1	CCDC163P	45962227_45962970	45962295_45963055	after chemotherapy	MXE	YES	NO	NO	NO	NO	NO
chr12	CCDC91	28379072_28408513	28379132_28408595	after chemotherapy	MXE	YES	YES	NO	NO	NO	NO
chr1	CCNL2	1324005_1324329	1324123_1324427	before chemotherapy	MXE	YES	NO	NO	NO	NO	NO
chr11	CD44	35219667_35229651	35219793_35229753	after chemotherapy	MXE	YES	NO	NO	NO	NO	NO
chr11	CD44	35219667_35229651	35219793_35229756	after chemotherapy	MXE	YES	NO	NO	NO	NO	NO
chr11	CD44	35226058_35229651	35226187_35229756	after chemotherapy	MXE	YES	NO	NO	NO	NO	NO
chr11	CD44	35229651_35231511	35229753_35231728	before chemotherapy	MXE	YES	NO	NO	NO	NO	NO
chr11	CD44	35229651_35231511	35229756_35231728	before chemotherapy	MXE	YES	NO	NO	NO	NO	NO
chr11	CD44	35229651_35232792	35229753_35232996	before chemotherapy	MXE	YES	NO	NO	NO	NO	NO
chr11	CD44	35229651_35232792	35229756_35232996	before chemotherapy	MXE	YES	NO	NO	NO	NO	NO
chr11	CD44	35229651_35232810	35229753_35232996	before chemotherapy	MXE	YES	NO	NO	NO	NO	NO
chr11	CD44	35229651_35232810	35229756_35232996	before chemotherapy	MXE	YES	NO	NO	NO	NO	NO
chr11	CD44	35231511_35232792	35231601_35232996	before chemotherapy	MXE	YES	NO	NO	NO	NO	NO
chr5	CD74	149782053_149782686	149782188_149782875	after chemotherapy	MXE	YES	NO	NO	NO	NO	NO
chr14	CDKN3	54878250_54882616	54878424_54882648	before chemotherapy	MXE	YES	NO	NO	NO	NO	NO
chr3	CMTM7	32436683_32470297	32436774_32470453	before chemotherapy	MXE	YES	NO	NO	NO	NO	NO
chr3	CMTM7	32436683_32470297	32436774_32470465	before chemotherapy	MXE	YES	NO	NO	NO	NO	NO
chr20	COL9A3	61466016_61467062	61466137_61467176	after chemotherapy	MXE	YES	NO	NO	NO	NO	NO
chr20	COL9A3	61466039_61467062	61466137_61467176	after chemotherapy	MXE	YES	NO	NO	NO	NO	NO
chr4	COX7B2	46894099_46906312	46894242_46906388	before chemotherapy	MXE	YES	NO	NO	NO	NO	NO
chr4	COX7B2	46894123_46906312	46894242_46906388	before chemotherapy	MXE	YES	NO	NO	NO	NO	NO
chr11	CPSF7	61188525_61188663	61188599_61188729	before chemotherapy	MXE	YES	NO	NO	NO	NO	NO
chr10	CREM	35477127_35490378	35477316_35490414	before chemotherapy	MXE	YES	NO	NO	NO	NO	NO
chr1	CTNNBIP1	9943762_9950251	9943796_9950424	before chemotherapy	MXE	YES	NO	NO	NO	NO	NO
chr1	CTNNBIP1	9943762_9954195	9943796_9954301	before chemotherapy	MXE	YES	NO	NO	YES	NO	NO
chr20	CTSZ	57572909_57574289	57573009_57574435	before chemotherapy	MXE	YES	NO	NO	NO	NO	NO
chr3	DAG1	49508397_49530255	49508482_49530406	before chemotherapy	MXE	YES	NO	NO	NO	NO	NO
chr3	DAG1	49514281_49530255	49514338_49530406	before chemotherapy	MXE	YES	NO	NO	NO	NO	NO
chr16	DECR2	456684_456735	456735_456952	after chemotherapy	MXE	YES	NO	NO	NO	NO	NO
chr13	DLEU1	51007548_51102001	51007686_51102200	before chemotherapy	MXE	YES	NO	NO	NO	NO	NO
chr3	DLG1	196802707_196803456	196802741_196803556	after chemotherapy	MXE	YES	NO	NO	NO	NO	NO
chr13	DOCK9	99497582_99498177	99497626_99498245	before chemotherapy	MXE	YES	NO	NO	NO	NO	NO
chr13	DOCK9	99497582_99498177	99497626_99498314	before chemotherapy	MXE	YES	NO	NO	NO	NO	NO
chr21	DSCR8	39494621_39526508	39494762_39526623	after chemotherapy	MXE	YES	NO	NO	NO	NO	NO
chr21	DSCR8	39494621_39526526	39494762_39526623	after chemotherapy	MXE	YES	NO	NO	NO	NO	NO
chr13	DZIP1	96286893_96289233	96286961_96289430	after chemotherapy	MXE	YES	NO	NO	NO	NO	NO
chr1	EIF4G3	21324093_21327691	21324126_21327800	before chemotherapy	MXE	YES	NO	NO	NO	NO	NO
chr1	EIF4G3	21324093_21327691	21324126_21327805	before chemotherapy	MXE	YES	NO	NO	NO	NO	NO
chr1	EIF4G3	21324093_21327691	21324126_21327817	before chemotherapy	MXE	YES	NO	NO	NO	NO	NO
chr1	ENAH	225702297_225704897	225702602_225705008	before chemotherapy	MXE	YES	NO	NO	NO	NO	NO
chr1	ENAH	225702297_225704897	225702602_225705692	before chemotherapy	MXE	YES	NO	NO	NO	NO	NO
chr10	EPC1	32561941_32562090	32562042_32562209	before chemotherapy	MXE	YES	NO	NO	NO	NO	NO
chr5	ERBB2IP	65364704_65367996	65364848_65368119	before chemotherapy	MXE	YES	NO	NO	NO	NO	NO
chr2	ERCC3	128028911_128030440	128029029_128030537	before chemotherapy	MXE	YES	NO	NO	NO	NO	NO
chr2	ERCC3	128028911_128030440	128029029_128030553	before chemotherapy	MXE	YES	NO	NO	NO	NO	NO
chr19	ERF	42754830_42755097	42754906_42755316	after chemotherapy	MXE	YES	NO	NO	NO	NO	NO
chr19	ERF	42754830_42755211	42754906_42755316	after chemotherapy	MXE	YES	NO	NO	NO	NO	NO
chr15	ETFA	76519478_76520053	76519571_76520207	before chemotherapy	MXE	YES	NO	NO	NO	NO	NO
chr15	ETFA	76519478_76520053	76519571_76520238	before chemotherapy	MXE	YES	NO	NO	NO	NO	NO
chr15	ETFA	76519478_76520053	76519571_76520241	before chemotherapy	MXE	YES	NO	NO	NO	NO	NO
chr17	ETV4	41610041_41610554	41610307_41610716	after chemotherapy	MXE	YES	NO	NO	NO	NO	NO
chr17	ETV4	41610554_41611226	41610716_41611350	before chemotherapy	MXE	YES	NO	NO	NO	NO	NO
chr4	EVC	5825343_5829108	5825519_5829292	after chemotherapy	MXE	YES	NO	NO	NO	NO	NO
chr4	EVC	5825343_5829108	5825547_5829292	after chemotherapy	MXE	YES	NO	NO	NO	NO	NO
chr4	EVC	5825418_5829108	5825519_5829229	after chemotherapy	MXE	YES	NO	NO	NO	NO	NO
chr4	EVC	5825418_5829108	5825519_5829292	after chemotherapy	MXE	YES	NO	NO	NO	NO	NO
chr1	EXO1	242015512_242016659	242015713_242016774	before chemotherapy	MXE	YES	NO	NO	NO	NO	NO
chr14	FAM177A1	35516043_35520346	35516290_35520468	after chemotherapy	MXE	YES	NO	NO	NO	NO	NO
chr6	FAM184A	119282925_119285831	119283128_119285936	before chemotherapy	MXE	YES	NO	NO	NO	NO	NO
chr8	FAM49B	130891842_130892621	130892035_130892704	before chemotherapy	MXE	YES	NO	NO	NO	NO	NO
chr3	FAM86JP	125637706_125639667	125637769_125639748	after chemotherapy	MXE	YES	YES	NO	NO	NO	NO
chr7	FASTK	150774396_150774707	150774488_150774867	after chemotherapy	MXE	YES	NO	NO	NO	NO	NO
chr19	FBXO17	39442013_39443662	39442156_39443772	after chemotherapy	MXE	YES	NO	NO	NO	NO	NO
chr19	FBXO17	39442016_39443662	39442156_39443772	after chemotherapy	MXE	YES	NO	NO	NO	NO	NO
chr14	FLVCR2	76090954_76099971	76091095_76100039	after chemotherapy	MXE	YES	NO	NO	NO	NO	NO
chr3	FXR1	180687945_180693100	180688146_180693192	after chemotherapy	MXE	YES	NO	NO	NO	NO	NO
chr6	FYN	112020717_112021306	112020873_112021471	after chemotherapy	MXE	YES	NO	NO	YES	YES	NO
chr9	GALT	34648111_34648330	34648168_34648453	after chemotherapy	MXE	YES	NO	NO	NO	NO	NO
chr1	GAS5	173833394_173834647	173833842_173834685	after chemotherapy	MXE	YES	NO	NO	NO	NO	NO
chr1	GAS5	173833394_173834994	173834420_173835032	after chemotherapy	MXE	YES	NO	NO	NO	NO	NO
chr1	GAS5	173833621_173834608	173833842_173834685	after chemotherapy	MXE	YES	NO	NO	NO	NO	NO
chr1	GAS5	173833621_173834647	173833842_173834685	after chemotherapy	MXE	YES	NO	NO	NO	NO	NO
chr1	GAS5	173833621_173835314	173833842_173835344	after chemotherapy	MXE	YES	NO	NO	NO	NO	NO
chr1	GAS5	173834366_173835665	173834685_173835705	after chemotherapy	MXE	YES	NO	NO	NO	NO	NO
chr1	GAS5	173834994_173835665	173835344_173835705	after chemotherapy	MXE	YES	NO	NO	NO	NO	NO
chr1	GAS5	173835314_173835665	173835344_173835934	before chemotherapy	MXE	YES	NO	NO	NO	NO	NO
chr3	GK5	141903552_141904770	141903656_141904831	after chemotherapy	MXE	YES	NO	NO	NO	NO	NO
chr1	GNB1	1784008_1784590	1784119_1784736	before chemotherapy	MXE	YES	NO	NO	NO	NO	NO
chr1	GNB1	1784008_1805396	1784119_1805557	before chemotherapy	MXE	YES	NO	NO	NO	NO	NO
chr1	GNB1	1784008_1811225	1784119_1811341	before chemotherapy	MXE	YES	NO	NO	NO	NO	NO
chr1	GNB1	1784590_1805396	1784736_1805557	before chemotherapy	MXE	YES	NO	NO	NO	NO	NO
chr1	GNB1	1805396_1811225	1805557_1811341	after chemotherapy	MXE	YES	NO	NO	NO	NO	NO
chr1	GNB1	1805396_1811225	1805557_1811358	after chemotherapy	MXE	YES	NO	NO	NO	NO	NO
chr1	GNG12	68206458_68218151	68206559_68218288	before chemotherapy	MXE	YES	NO	NO	NO	NO	NO
chr12	GOLT1B	21660050_21660877	21660085_21661043	before chemotherapy	MXE	YES	NO	NO	NO	NO	NO
chr6	GRIK2	102511836_102513671	102511923_102513803	after chemotherapy	MXE	YES	NO	NO	NO	NO	NO
chr6	GRIK2	102511836_102513671	102511923_102513807	after chemotherapy	MXE	YES	NO	NO	NO	NO	NO
chr9	GSN	124045596_124048360	124045670_124048463	after chemotherapy	MXE	YES	NO	NO	NO	NO	NO
chr22	GUSBP11	24037359_24042912	24037704_24043032	after chemotherapy	MXE	YES	NO	NO	NO	NO	NO
chr5	H2AFY	134686512_134688635	134686603_134688735	before chemotherapy	MXE	YES	YES	NO	YES	NO	YES
chr5	H2AFY	134688635_134696186	134688735_134696288	after chemotherapy	MXE	YES	NO	NO	NO	NO	NO
chr5	H2AFY	134688635_134696186	134688735_134696291	after chemotherapy	MXE	YES	NO	NO	NO	NO	NO
chr5	H2AFY	134688635_134696186	134688735_134696297	after chemotherapy	MXE	YES	NO	NO	NO	NO	NO
chr5	H2AFY	134688635_134696186	134688735_134696470	after chemotherapy	MXE	YES	NO	NO	NO	NO	NO
chr5	H2AFY	134696186_134705095	134696297_134705293	after chemotherapy	MXE	YES	NO	NO	NO	NO	NO
chr22	HDAC10	50687090_50687531	50687180_50687597	before chemotherapy	MXE	YES	NO	NO	NO	NO	NO
chr22	HDAC10	50687531_50687756	50687597_50687883	after chemotherapy	MXE	YES	NO	NO	NO	NO	NO
chr22	HDAC10	50687531_50687756	50687597_50687945	after chemotherapy	MXE	YES	NO	NO	NO	NO	NO
chr22	HDAC10	50687531_50687756	50687597_50687962	after chemotherapy	MXE	YES	NO	NO	NO	NO	NO
chr6	HDDC2	125613986_125619795	125614055_125619962	before chemotherapy	MXE	YES	NO	NO	NO	NO	NO
chr17	HEXDC	80382294_80385905	80382379_80386003	before chemotherapy	MXE	YES	NO	NO	YES	NO	NO
chr17	HEXDC	80398138_80398348	80398210_80398489	after chemotherapy	MXE	YES	NO	NO	NO	NO	NO
chr1	HHAT	210573811_210577807	210574006_210578023	after chemotherapy	MXE	YES	NO	NO	NO	NO	NO
chr11	HIPK3	33369711_33370067	33369774_33370364	before chemotherapy	MXE	YES	NO	NO	NO	NO	NO
chr11	HIPK3	33369711_33370122	33369774_33370364	before chemotherapy	MXE	YES	NO	NO	NO	NO	NO
chr1	HMCN1	186145233_186147547	186145310_186147898	before chemotherapy	MXE	YES	NO	NO	NO	NO	NO
chr16	HMOX2	4533637_4552814	4533755_4552960	after chemotherapy	MXE	YES	NO	NO	NO	NO	NO
chr16	HMOX2	4533637_4552814	4533757_4552960	after chemotherapy	MXE	YES	NO	NO	NO	NO	NO
chr7	HNRNPA2B1	26230612_26232114	26230748_26232148	before chemotherapy	MXE	YES	NO	NO	NO	NO	NO
chr7	HNRNPA2B1	26230612_26232114	26230748_26232197	before chemotherapy	MXE	YES	NO	NO	NO	NO	NO
chr7	HNRNPA2B1	26230612_26232114	26230748_26232229	before chemotherapy	MXE	YES	NO	NO	NO	NO	NO
chr7	HNRNPA2B1	26231041_26231920	26231270_26231958	before chemotherapy	MXE	YES	NO	NO	YES	NO	YES
chr4	HNRNPDL	83347189_83347615	83347282_83347786	after chemotherapy	MXE	YES	NO	NO	NO	NO	NO
chr5	HNRNPH1	179046269_179047892	179046408_179048028	after chemotherapy	MXE	YES	NO	NO	NO	NO	NO
chr19	HSD11B1L	5684829_5684975	5684916_5685130	before chemotherapy	MXE	YES	NO	NO	NO	NO	NO
chr16	HSF4	67201377_67201726	67201502_67201850	after chemotherapy	MXE	YES	NO	NO	NO	NO	NO
chr2	HSPD1	198355661_198356299	198355766_198356367	before chemotherapy	MXE	YES	NO	NO	NO	NO	NO
chr11	IGSF9B	133782189_133783760	133782281_133783885	after chemotherapy	MXE	YES	NO	NO	NO	NO	NO
chr1	INPP5B	38397344_38406359	38397725_38406464	after chemotherapy	MXE	YES	NO	NO	NO	NO	NO
chr1	INPP5B	38397580_38406359	38397725_38406464	after chemotherapy	MXE	YES	NO	NO	NO	NO	NO
chr1	INPP5B	38397584_38406359	38397725_38406464	after chemotherapy	MXE	YES	NO	NO	NO	NO	NO
chr13	IRS2	110433551_110433921	110433662_110434109	before chemotherapy	MXE	YES	NO	NO	NO	NO	NO
chr20	KCNG1	49630265_49635922	49630381_49636039	after chemotherapy	MXE	YES	NO	NO	NO	NO	NO
chr20	KCNG1	49630265_49635922	49630381_49636043	after chemotherapy	MXE	YES	NO	NO	NO	NO	NO
chr20	KCNG1	49630265_49635922	49630386_49636039	after chemotherapy	MXE	YES	NO	NO	NO	NO	NO
chr20	KCNG1	49630265_49635922	49630386_49636043	after chemotherapy	MXE	YES	NO	NO	NO	NO	NO
chr20	KCNG1	49635922_49637297	49636039_49637425	before chemotherapy	MXE	YES	NO	NO	NO	NO	NO
chr20	KCNG1	49635922_49637297	49636039_49637495	before chemotherapy	MXE	YES	NO	NO	NO	NO	NO
chr20	KCNG1	49635922_49637297	49636043_49637425	before chemotherapy	MXE	YES	NO	NO	NO	NO	NO
chr20	KCNG1	49635922_49637297	49636043_49637495	before chemotherapy	MXE	YES	NO	NO	NO	NO	NO
chr17	KIAA0753	6526828_6526926	6526891_6527008	after chemotherapy	MXE	YES	NO	NO	NO	NO	NO
chr1	LEMD1	205353415_205388357	205353492_205388480	after chemotherapy	MXE	YES	NO	NO	NO	NO	NO
chr12	LETMD1	51445874_51447594	51445990_51447643	before chemotherapy	MXE	YES	NO	NO	NO	NO	NO
chr18	LINC01029	75691450_75701704	75691585_75701870	after chemotherapy	MXE	YES	NO	NO	NO	NO	NO
chr18	LINC01029	75691450_75701704	75691593_75701870	after chemotherapy	MXE	YES	NO	NO	NO	NO	NO
chr18	LINC01029	75694475_75701704	75694669_75701870	after chemotherapy	MXE	YES	NO	NO	NO	NO	NO
chr9	LPAR1	113773827_113798401	113773970_113798481	before chemotherapy	MXE	YES	NO	YES	NO	NO	NO
chr16	LPCAT2	55565732_55565825	55565775_55565886	after chemotherapy	MXE	YES	NO	NO	NO	NO	NO
chrX	MAGEA4	151087381_151090899	151087509_151091103	after chemotherapy	MXE	YES	NO	NO	NO	NO	NO
chr22	MAPK12	50687090_50687531	50687288_50687627	before chemotherapy	MXE	YES	NO	NO	NO	NO	NO
chr22	MAPK12	50687126_50687531	50687288_50687627	before chemotherapy	MXE	YES	NO	NO	NO	NO	NO
chr22	MAPK12	50687126_50687531	50687319_50687627	before chemotherapy	MXE	YES	NO	NO	NO	NO	NO
chr18	MBD1	47799933_47800555	47800233_47800720	after chemotherapy	MXE	YES	NO	NO	NO	NO	NO
chr18	MBD1	47799933_47800555	47800233_47800723	after chemotherapy	MXE	YES	NO	NO	NO	NO	NO
chr2	MBOAT2	9002400_9002719	9002452_9002852	before chemotherapy	MXE	YES	NO	NO	NO	NO	NO
chr9	MELK	36583623_36589532	36583709_36589649	before chemotherapy	MXE	YES	NO	NO	NO	NO	NO
chr19	MFSD12	3544559_3544806	3544730_3544919	before chemotherapy	MXE	YES	NO	NO	NO	NO	NO
chr19	MIA-RAB4B	41285923_41286297	41286004_41286404	before chemotherapy	MXE	YES	NO	NO	NO	NO	NO
GL000253.1	MICA	2725448_2726151	2725564_2726430	after chemotherapy	MXE	YES	NO	NO	NO	NO	NO
chr12	MMAB	110004815_110006309	110004972_110006445	before chemotherapy	MXE	YES	NO	NO	NO	NO	NO
chr14	MOK	102704654_102706788	102704701_102706887	before chemotherapy	MXE	YES	NO	NO	NO	NO	NO
chr15	MTFMT	65316009_65317394	65316108_65317566	before chemotherapy	MXE	YES	NO	NO	NO	NO	NO
chr2	MYO1B	192265474_192267357	192265561_192267444	before chemotherapy	MXE	YES	NO	NO	NO	NO	NO
chr11	NAALAD2	89891312_89892406	89891406_89892505	after chemotherapy	MXE	YES	NO	NO	NO	NO	NO
chr20	NCOA6	33325140_33326662	33325210_33326736	after chemotherapy	MXE	YES	NO	NO	NO	NO	NO
chr16	NDE1	15790550_15793453	15790717_15793699	after chemotherapy	MXE	YES	NO	NO	NO	NO	NO
chr16	NDE1	15790550_15793585	15790717_15793699	after chemotherapy	MXE	YES	NO	NO	NO	NO	NO
chr9	NEK6	127048544_127055127	127048769_127055292	after chemotherapy	MXE	YES	NO	NO	NO	NO	NO
chr16	NPRL3	169124_174935	169254_175072	after chemotherapy	MXE	YES	NO	NO	NO	NO	NO
chr11	NUMA1	71760464_71779124	71760581_71779277	before chemotherapy	MXE	YES	NO	NO	NO	NO	NO
chr11	NUMA1	71760464_71779124	71760585_71779277	before chemotherapy	MXE	YES	NO	NO	NO	NO	NO
chr11	NUMA1	71760464_71779541	71760581_71779663	before chemotherapy	MXE	YES	NO	NO	NO	NO	NO
chr7	OGDH	44687042_44687255	44687133_44687358	before chemotherapy	MXE	YES	YES	NO	NO	NO	YES
chr10	P4HA1	74803644_74804738	74803715_74804809	after chemotherapy	MXE	YES	NO	NO	NO	NO	NO
chr5	P4HA2	131533898_131534013	131533964_131534073	after chemotherapy	MXE	YES	NO	NO	NO	NO	NO
chr20	PABPC1L	43560594_43560982	43560667_43561175	before chemotherapy	MXE	YES	NO	NO	NO	NO	NO
chr20	PABPC1L	43560597_43560982	43560667_43561175	before chemotherapy	MXE	YES	NO	NO	NO	NO	NO
chr16	PAM16	4393207_4393483	4393292_4393617	after chemotherapy	MXE	YES	NO	NO	YES	NO	YES
chr4	PAQR3	79838914_79841687	79839034_79841835	after chemotherapy	MXE	YES	NO	NO	NO	NO	NO
chr16	PARN	14698002_14700340	14698083_14700383	before chemotherapy	MXE	YES	NO	NO	NO	NO	NO
chr12	PARPBP	102576326_102589089	102576405_102589225	before chemotherapy	MXE	YES	NO	NO	NO	NO	NO
chr3	PCBP4	51993382_51993618	51993427_51993667	before chemotherapy	MXE	YES	NO	NO	NO	NO	NO
chr5	PCDH1	141236816_141242796	141237036_141244992	before chemotherapy	MXE	YES	NO	NO	NO	YES	YES
chr5	PCSK1	95764916_95768566	95765021_95768760	after chemotherapy	MXE	YES	NO	NO	NO	NO	NO
chr7	PDE1C	32094286_32105812	32094377_32105903	after chemotherapy	MXE	YES	NO	NO	NO	NO	NO
chr11	PGAP2	3832479_3844842	3832654_3844970	after chemotherapy	MXE	YES	NO	NO	YES	NO	NO
chr11	PGAP2	3838582_3844842	3838765_3844970	after chemotherapy	MXE	YES	NO	NO	NO	NO	NO
chr11	PHF21A	45967390_45967626	45967554_45967649	before chemotherapy	MXE	YES	NO	NO	NO	NO	NO
chr15	PIF1	65114676_65115976	65114809_65116553	before chemotherapy	MXE	YES	NO	NO	NO	NO	NO
chr1	PIGC	172368958_172384433	172369056_172384514	after chemotherapy	MXE	YES	NO	NO	NO	NO	NO
chr7	PILRB	99950832_99950995	99950893_99951635	after chemotherapy	MXE	YES	NO	NO	NO	NO	NO
chr7	PILRB	99950844_99950995	99950893_99951635	after chemotherapy	MXE	YES	NO	NO	NO	NO	NO
chr7	PILRB	99950995_99952765	99951635_99952863	before chemotherapy	MXE	YES	NO	NO	NO	NO	YES
chr19	PLD3	40871459_40871763	40871670_40871837	before chemotherapy	MXE	YES	NO	NO	NO	NO	NO
chr5	POC5	75001528_75003561	75001612_75003700	after chemotherapy	MXE	YES	NO	NO	NO	NO	NO
chr15	POLG	89860606_89861169	89860767_89861268	after chemotherapy	MXE	YES	NO	NO	NO	NO	NO
chr2	PPIL3	201747064_201749984	201747105_201750066	after chemotherapy	MXE	YES	NO	NO	NO	NO	NO
chr2	PPIL3	201747064_201749984	201747105_201750090	after chemotherapy	MXE	YES	NO	NO	NO	NO	NO
chr2	PPIL3	201747064_201749984	201747158_201750066	after chemotherapy	MXE	YES	NO	NO	NO	NO	NO
chr2	PPIL3	201747064_201749984	201747158_201750090	after chemotherapy	MXE	YES	NO	NO	NO	NO	NO
chr1	PRRC2C	171558507_171560290	171558540_171560343	before chemotherapy	MXE	YES	NO	NO	NO	NO	NO
chr1	PRRC2C	171558507_171560290	171558744_171560343	before chemotherapy	MXE	YES	NO	NO	NO	NO	NO
chr1	PRRC2C	171558507_171560293	171558540_171560343	before chemotherapy	MXE	YES	NO	NO	NO	NO	NO
chr1	PRRC2C	171558507_171560293	171558744_171560343	before chemotherapy	MXE	YES	NO	NO	NO	NO	NO
chr11	RAB1B	66036611_66037033	66036755_66037165	before chemotherapy	MXE	YES	NO	NO	NO	NO	NO
chr17	RAB34	27043920_27044230	27044012_27044416	before chemotherapy	MXE	YES	NO	NO	NO	NO	NO
chr17	RAB34	27043920_27044230	27044012_27044443	before chemotherapy	MXE	YES	NO	NO	NO	NO	NO
chr17	RAB34	27043920_27044230	27044012_27044611	before chemotherapy	MXE	YES	NO	NO	NO	NO	NO
chr11	RAB6A	73429657_73429829	73429763_73429935	after chemotherapy	MXE	YES	NO	NO	NO	YES	NO
chr20	RALY	32661368_32661624	32661441_32661672	after chemotherapy	MXE	YES	YES	NO	NO	YES	NO
chr22	RHBDD3	29656690_29657188	29656853_29657414	before chemotherapy	MXE	YES	NO	NO	NO	NO	NO
chr11	RNF121	71673197_71689131	71673335_71689281	before chemotherapy	MXE	YES	NO	NO	NO	NO	NO
chr6	RNF146	127601660_127606352	127601749_127606493	before chemotherapy	MXE	YES	NO	NO	NO	NO	NO
chr20	RP1-309K20.6	34220716_34243123	34220845_34243266	before chemotherapy	MXE	YES	NO	NO	YES	YES	NO
chr12	RP11-123K3.4	57682639_57686354	57682823_57686450	before chemotherapy	MXE	YES	NO	NO	NO	NO	NO
chr13	RP11-189B4.6	47031974_47038809	47032048_47038885	after chemotherapy	MXE	YES	NO	NO	NO	NO	NO
chr15	RP11-315D16.2	68489777_68510873	68489966_68510988	after chemotherapy	MXE	YES	NO	NO	NO	NO	NO
chr11	RP11-347E10.1	110237085_110252649	110237259_110252745	before chemotherapy	MXE	YES	NO	NO	NO	NO	NO
chr11	RP11-347E10.1	110237085_110252652	110237259_110252745	before chemotherapy	MXE	YES	NO	NO	NO	NO	NO
chr20	RP11-93B14.5	61296275_61297211	61296849_61297362	before chemotherapy	MXE	YES	NO	NO	NO	NO	NO
chr14	RP5-1021I20.4	74391404_74393809	74391522_74393931	after chemotherapy	MXE	YES	NO	NO	NO	NO	NO
chr16	RRN3P3	22433481_22437533	22433535_22437687	before chemotherapy	MXE	YES	NO	NO	NO	NO	NO
chr10	RRP12	99153440_99155974	99153517_99156058	after chemotherapy	MXE	YES	NO	NO	NO	NO	NO
chr12	RSRC2	122998313_122999258	122998421_122999275	before chemotherapy	MXE	YES	NO	NO	NO	NO	YES
chr12	RSRC2	122998315_122999258	122998421_122999275	before chemotherapy	MXE	YES	NO	NO	NO	NO	YES
chr2	RTN4	55252221_55255299	55254621_55255356	after chemotherapy	MXE	YES	NO	NO	NO	NO	NO
chr1	S100A16	153580749_153581374	153580923_153581437	after chemotherapy	MXE	YES	NO	NO	NO	NO	NO
chr1	S100A16	153580749_153581374	153580923_153581463	after chemotherapy	MXE	YES	NO	NO	NO	NO	NO
chr1	S100A16	153580749_153581374	153580923_153581506	after chemotherapy	MXE	YES	NO	NO	NO	NO	NO
chr12	SCAF11	46347610_46353944	46347640_46353997	after chemotherapy	MXE	YES	NO	NO	NO	NO	NO
chr11	SDHAF2	61204232_61205475	61204432_61205552	after chemotherapy	MXE	YES	NO	NO	NO	NO	NO
chr4	SEC31A	83782783_83783686	83782861_83783725	after chemotherapy	MXE	YES	NO	NO	NO	NO	NO
chr10	SEC61A2	12197309_12197776	12197404_12197930	after chemotherapy	MXE	YES	NO	NO	NO	NO	NO
chr7	SEMA3C	80535144_80544932	80535232_80544980	after chemotherapy	MXE	YES	NO	NO	NO	NO	NO
chr7	SEMA3C	80535144_80544932	80535232_80545049	after chemotherapy	MXE	YES	NO	NO	NO	NO	NO
chr7	SEMA3C	80535144_80544932	80535232_80545053	after chemotherapy	MXE	YES	NO	NO	NO	NO	NO
chr2	2-Sep	242255836_242259617	242255955_242259702	after chemotherapy	MXE	YES	NO	YES	NO	NO	NO
chr6	SERPINB6	2966633_2969032	2966824_2969147	before chemotherapy	MXE	YES	NO	NO	NO	NO	NO
chr2	SERPINE2	224875059_224878571	224875103_224878659	before chemotherapy	MXE	YES	NO	NO	NO	NO	NO
chr1	SHISA4	201859443_201859696	201859554_201859715	after chemotherapy	MXE	YES	NO	NO	NO	NO	NO
chr1	SLC22A15	116575267_116576378	116575421_116576492	after chemotherapy	MXE	YES	NO	NO	NO	NO	NO
chr17	SLC25A35	8193171_8193920	8193302_8193996	after chemotherapy	MXE	YES	NO	NO	NO	NO	NO
chr21	SLC37A1	43994927_43999845	43995025_43999910	after chemotherapy	MXE	YES	NO	NO	NO	NO	NO
chr3	SLMAP	57850968_57857362	57851019_57857425	before chemotherapy	MXE	YES	NO	NO	NO	NO	NO
chr15	SNHG14	25334760_25335058	25335013_25335157	after chemotherapy	MXE	YES	NO	NO	NO	NO	NO
chr4	SORBS2	186605907_186611715	186606000_186611765	after chemotherapy	MXE	YES	YES	NO	NO	NO	NO
chr15	SPG11	44893936_44896302	44894022_44896395	after chemotherapy	MXE	YES	NO	NO	NO	NO	NO
chr2	SRSF7	38976039_38976381	38976315_38976488	before chemotherapy	MXE	YES	NO	NO	NO	NO	NO
chr1	SSBP3	54722799_54723741	54722859_54723822	before chemotherapy	MXE	YES	NO	NO	NO	NO	YES
chr19	SSBP4	18541650_18542162	18541740_18542228	after chemotherapy	MXE	YES	NO	NO	NO	NO	NO
chr19	SSBP4	18542162_18542456	18542228_18542516	before chemotherapy	MXE	YES	NO	NO	NO	NO	NO
chr19	SSBP4	18542456_18542602	18542516_18542672	before chemotherapy	MXE	YES	NO	NO	NO	NO	NO
chr12	SSH1	109212211_109217033	109212334_109217137	after chemotherapy	MXE	YES	YES	NO	NO	NO	NO
chr7	STAG3L5P-PVRIG2P-PILRB	99950995_99952765	99951635_99952863	before chemotherapy	MXE	YES	NO	NO	NO	NO	NO
chr17	STAT5B	40379546_40384017	40379703_40384155	after chemotherapy	MXE	YES	NO	NO	NO	NO	NO
chr17	STAT5B	40379606_40384017	40379703_40384155	after chemotherapy	MXE	YES	NO	NO	NO	NO	NO
chr20	STX16	57234678_57242256	57234690_57242374	after chemotherapy	MXE	YES	NO	NO	NO	NO	NO
chr7	SUN1	889156_889559	889240_889670	before chemotherapy	MXE	YES	NO	NO	YES	NO	YES
chr17	SUPT6H	26995102_26997589	26995240_26997691	after chemotherapy	MXE	YES	NO	NO	NO	NO	NO
chr17	SUPT6H	26995102_26999774	26995240_26999876	after chemotherapy	MXE	YES	NO	NO	NO	NO	NO
chr17	SUZ12P	29113441_29114456	29113555_29114679	after chemotherapy	MXE	YES	NO	NO	NO	NO	NO
chr1	SYT14	210126399_210139237	210126604_210139358	after chemotherapy	MXE	YES	NO	NO	NO	NO	NO
chr1	SYT14	210126463_210139237	210126604_210139358	after chemotherapy	MXE	YES	NO	NO	NO	NO	NO
chr11	TAF1D	93464315_93467790	93464382_93467826	after chemotherapy	MXE	YES	NO	NO	NO	NO	NO
chr12	TBC1D15	72234880_72248564	72235011_72248633	before chemotherapy	MXE	YES	NO	NO	NO	NO	NO
chr3	TBC1D5	17560393_17603510	17560487_17603634	before chemotherapy	MXE	YES	NO	NO	NO	NO	NO
chr5	TBC1D9B	179306627_179315102	179306789_179315312	before chemotherapy	MXE	YES	NO	NO	NO	NO	NO
chr6	TFAP2B	50787278_50789144	50787357_50789190	after chemotherapy	MXE	YES	NO	NO	NO	NO	NO
chr6	TFAP2B	50789144_50789846	50789190_50789873	before chemotherapy	MXE	YES	NO	NO	NO	NO	NO
chr12	TFCP2	51513383_51540194	51513530_51540239	before chemotherapy	MXE	YES	NO	NO	NO	NO	NO
chr12	TMBIM6	50136220_50138195	50136390_50138325	before chemotherapy	MXE	YES	NO	NO	NO	NO	NO
chr11	TMEM126B	85340175_85342188	85340306_85342360	before chemotherapy	MXE	YES	NO	NO	NO	NO	NO
chr1	TMEM63A	226044610_226046895	226044717_226047049	after chemotherapy	MXE	YES	NO	NO	NO	NO	NO
chr16	TNRC6A	24826467_24826675	24826626_24826796	after chemotherapy	MXE	YES	NO	NO	NO	NO	NO
chr15	TPM1	63353396_63353911	63353472_63353987	before chemotherapy	MXE	YES	NO	NO	NO	NO	NO
chr9	TPM2	35684728_35685060	35684804_35685136	after chemotherapy	MXE	YES	YES	NO	YES	YES	NO
chr19	TPM4	16188598_16191724	16188714_16191885	before chemotherapy	MXE	YES	NO	NO	NO	NO	NO
chr3	TPRA1	127303158_127306912	127303288_127307003	after chemotherapy	MXE	YES	NO	NO	NO	NO	NO
chr13	TPT1-AS1	45957294_45963869	45957370_45963955	after chemotherapy	MXE	YES	NO	NO	NO	NO	NO
chr13	TPT1-AS1	45957294_45964848	45957370_45965037	after chemotherapy	MXE	YES	NO	NO	NO	NO	NO
chr8	TRIQK	93933730_93966633	93933888_93966792	before chemotherapy	MXE	YES	NO	NO	NO	NO	NO
chr3	TRPC1	142455220_142462326	142455375_142462428	after chemotherapy	MXE	YES	NO	NO	NO	NO	NO
chr15	TTC23	99785593_99789375	99785715_99790004	before chemotherapy	MXE	YES	NO	NO	NO	NO	NO
chr17	TUBG2	40813218_40814990	40813245_40815070	before chemotherapy	MXE	YES	NO	NO	NO	NO	NO
chr17	TVP23C	15343524_15406411	15343599_15406546	after chemotherapy	MXE	YES	NO	NO	NO	NO	NO
chr21	U2AF1	44520562_44521475	44520629_44521542	after chemotherapy	MXE	YES	NO	NO	NO	NO	NO
chr16	UBFD1	23575359_23578307	23575410_23578390	before chemotherapy	MXE	YES	NO	NO	NO	NO	NO
chr16	UBFD1	23575359_23578309	23575410_23578390	before chemotherapy	MXE	YES	NO	NO	NO	NO	NO
chr19	UQCR11	1599986_1602292	1600097_1602425	after chemotherapy	MXE	YES	NO	NO	NO	NO	NO
chr19	UQCR11	1599986_1602329	1600097_1602425	after chemotherapy	MXE	YES	NO	NO	NO	NO	NO
chr1	UROD	45478809_45478887	45478887_45479026	before chemotherapy	MXE	YES	NO	NO	NO	NO	NO
chr4	USP53	120141270_120156444	120141332_120156566	before chemotherapy	MXE	YES	NO	NO	YES	NO	NO
chr2	VIT	37000933_37008869	37000990_37008914	before chemotherapy	MXE	YES	NO	NO	NO	NO	NO
chr13	WASF3	27250685_27254171	27250861_27254338	before chemotherapy	MXE	YES	NO	NO	NO	NO	YES
chr20	YWHAB	43515519_43516292	43515619_43516383	before chemotherapy	MXE	YES	NO	NO	NO	NO	NO
chr7	ZNF107	64139648_64150776	64139714_64150903	after chemotherapy	MXE	YES	NO	NO	NO	NO	NO
chr19	ZNF254	24274702_24289349	24274817_24289445	after chemotherapy	MXE	YES	NO	NO	NO	NO	NO
chr9	ABCA2	139917392	139918292	before chemotherapy	RI	YES	NO	NO	NO	NO	NO
chr3	ABCC5	183701540	183705705	before chemotherapy	RI	YES	NO	NO	NO	NO	NO
chr19	ABHD17A	1877506	1880114	after chemotherapy	RI	YES	NO	NO	NO	NO	NO
chr17	ACADVL	7123440	7123995	after chemotherapy	RI	YES	NO	NO	NO	YES	YES
chr17	ACADVL	7125985	7126556	after chemotherapy	RI	YES	NO	NO	YES	YES	NO
chr16	ACD	67692830	67693516	after chemotherapy	RI	YES	NO	NO	YES	YES	NO
chr11	ADM	10327226	10327645	after chemotherapy	RI	YES	NO	NO	NO	NO	NO
chr2	ANKZF1	220098854	220100034	after chemotherapy	RI	YES	NO	NO	YES	NO	NO
chr14	AP1G2	24034814	24035369	before chemotherapy	RI	YES	NO	NO	YES	YES	NO
chr11	APBB1	6422803	6423212	after chemotherapy	RI	YES	NO	NO	NO	NO	NO
chr19	ARHGAP33	36278069	36279724	before chemotherapy	RI	YES	NO	NO	NO	NO	YES
chr12	ARL6IP4	123465675	123466426	after chemotherapy	RI	YES	YES	NO	NO	YES	NO
chr12	ARL6IP4	123466503	123467085	after chemotherapy	RI	YES	NO	NO	NO	NO	NO
chr11	ATG13	46690048	46690460	after chemotherapy	RI	YES	NO	NO	NO	NO	NO
chr19	ATP13A1	19758222	19758568	before chemotherapy	RI	YES	NO	NO	NO	NO	NO
chr16	ATXN2L	28847253	28848558	before chemotherapy	RI	YES	NO	NO	NO	NO	NO
chr12	B4GALNT1	58021400	58022045	before chemotherapy	RI	YES	NO	NO	NO	NO	NO
chr3	BAP1	52440268	52440923	before chemotherapy	RI	YES	NO	NO	NO	NO	NO
chr16	BBS2	56536228	56536720	after chemotherapy	RI	YES	NO	NO	YES	NO	NO
chr16	BCKDK	31123189	31123888	before chemotherapy	RI	YES	NO	NO	NO	NO	NO
chr4	BDH2	104006505	104007697	after chemotherapy	RI	YES	NO	NO	NO	NO	NO
chr3	BHLHE40	5021646	5022093	after chemotherapy	RI	YES	NO	NO	NO	YES	NO
chr3	BRPF1	9787256	9787614	before chemotherapy	RI	YES	NO	NO	NO	YES	NO
chr11	C11orf35	555304	555930	before chemotherapy	RI	YES	NO	NO	NO	NO	NO
chr16	C16orf93	30770662	30771045	before chemotherapy	RI	YES	NO	NO	NO	NO	NO
chr17	C17orf76-AS1	16342350	16342728	before chemotherapy	RI	YES	NO	NO	NO	NO	YES
chr17	C17orf76-AS1	16342640	16343017	before chemotherapy	RI	YES	NO	NO	NO	NO	NO
chr17	C17orf76-AS1	16342640	16343567	before chemotherapy	RI	YES	NO	YES	YES	NO	YES
chr19	C19orf60	18701663	18703146	after chemotherapy	RI	YES	NO	NO	NO	NO	NO
chr22	C1QTNF6	37576206	37578775	before chemotherapy	RI	YES	NO	NO	NO	NO	NO
chr21	C21orf2	45750345	45751897	before chemotherapy	RI	YES	NO	YES	NO	NO	YES
chr9	C9orf142	139887091	139887695	after chemotherapy	RI	YES	YES	NO	YES	YES	NO
chr9	C9orf89	95872849	95874571	before chemotherapy	RI	YES	NO	NO	NO	NO	NO
chr19	CALM3	47111229	47111597	after chemotherapy	RI	YES	NO	NO	NO	NO	NO
chr12	CAPRIN2	30867892	30869610	before chemotherapy	RI	YES	NO	NO	NO	NO	YES
chr9	CARD9	139261667	139262428	after chemotherapy	RI	YES	NO	NO	NO	NO	NO
chr8	CCAR2	22476662	22477981	before chemotherapy	RI	YES	NO	NO	NO	NO	NO
chr1	CCDC24	44461272	44461528	before chemotherapy	RI	YES	NO	NO	NO	NO	NO
chr1	CCNL2	1326145	1328183	after chemotherapy	RI	YES	YES	NO	YES	NO	NO
chr11	CCS	66366586	66367107	after chemotherapy	RI	YES	NO	NO	NO	NO	NO
chr11	CD151	836250	837023	after chemotherapy	RI	YES	NO	YES	NO	NO	NO
chr1	CDC42SE1	151027491	151028469	after chemotherapy	RI	YES	NO	YES	YES	YES	NO
chr16	CDK10	89759681	89759875	after chemotherapy	RI	YES	NO	NO	NO	NO	NO
chr17	CDK5RAP3	46051765	46052703	after chemotherapy	RI	YES	NO	NO	YES	NO	NO
chr16	CENPT	67863667	67864451	after chemotherapy	RI	YES	YES	NO	YES	NO	NO
chr19	CIRBP	1274305	1274809	before chemotherapy	RI	YES	NO	NO	NO	NO	NO
chr15	CLK3	74912349	74914557	after chemotherapy	RI	YES	NO	NO	YES	NO	NO
chr5	CLK4	178043882	178045779	after chemotherapy	RI	YES	NO	NO	NO	NO	NO
chr16	CLN3	28493647	28493866	after chemotherapy	RI	YES	NO	NO	NO	NO	NO
chr17	COASY	40714168	40714505	after chemotherapy	RI	YES	NO	NO	NO	NO	NO
chr17	COASY	40714373	40715340	after chemotherapy	RI	YES	NO	NO	NO	YES	NO
chr1	COL16A1	32121698	32122045	before chemotherapy	RI	YES	NO	NO	NO	NO	NO
chr7	COPS6	99688214	99688775	after chemotherapy	RI	YES	NO	NO	NO	NO	NO
chr16	CORO7	4408850	4409386	before chemotherapy	RI	YES	NO	YES	NO	NO	NO
JH159150.3	CSAG1	161466	162207	before chemotherapy	RI	YES	NO	NO	NO	NO	NO
chr19	CTC-360G5.1	39399619	39399965	before chemotherapy	RI	YES	NO	NO	NO	NO	NO
chr17	CWC25	36966528	36966848	before chemotherapy	RI	YES	NO	NO	NO	NO	NO
chr12	CYP27B1	58158793	58159282	after chemotherapy	RI	YES	NO	NO	NO	NO	NO
chr3	DALRD3	49053236	49053773	before chemotherapy	RI	YES	NO	NO	NO	NO	NO
chr19	DDX39A	14520114	14520457	after chemotherapy	RI	YES	NO	NO	YES	NO	YES
chr19	DDX39A	14520553	14521146	after chemotherapy	RI	YES	NO	NO	YES	NO	YES
chr19	DDX39A	14523362	14524036	after chemotherapy	RI	YES	NO	NO	YES	NO	NO
chr12	DDX47	12976136	12977611	after chemotherapy	RI	YES	NO	NO	NO	NO	NO
chr12	DGKA	56334680	56335109	before chemotherapy	RI	YES	NO	NO	NO	NO	NO
chr4	DGKQ	961342	961590	after chemotherapy	RI	YES	NO	NO	NO	NO	NO
chr19	DMPK	46280823	46280981	before chemotherapy	RI	YES	NO	NO	NO	NO	NO
chr3	DNAH1	52422433	52422953	before chemotherapy	RI	YES	NO	NO	NO	NO	NO
chr11	DNHD1	6591238	6592653	before chemotherapy	RI	YES	NO	NO	NO	NO	NO
chr19	DPY19L3	32958379	32959719	before chemotherapy	RI	YES	NO	NO	NO	NO	NO
chr17	DRG2	18002330	18003749	after chemotherapy	RI	YES	NO	NO	NO	NO	NO
chr17	DUS1L	80019084	80019597	after chemotherapy	RI	YES	NO	NO	NO	NO	NO
chr1	EFNA1	155105978	155106256	after chemotherapy	RI	YES	NO	NO	NO	NO	NO
chr3	EIF4A2	186503952	186504287	after chemotherapy	RI	YES	NO	NO	NO	NO	NO
chr2	ELMOD3	85582198	85584375	before chemotherapy	RI	YES	NO	NO	NO	NO	YES
chr11	EML3	62370230	62370719	before chemotherapy	RI	YES	NO	NO	NO	NO	YES
chr2	ERCC3	128046912	128047400	after chemotherapy	RI	YES	YES	NO	NO	NO	NO
chr22	EWSR1	29694722	29695841	after chemotherapy	RI	YES	NO	NO	NO	NO	NO
chr11	FAM111A	58910969	58913329	after chemotherapy	RI	YES	NO	NO	NO	NO	NO
chr15	FAM219B	75192332	75195127	after chemotherapy	RI	YES	YES	NO	NO	NO	NO
chr20	FER1L4	34147889	34148405	before chemotherapy	RI	YES	NO	NO	NO	NO	YES
chr20	FER1L4	34151621	34152834	before chemotherapy	RI	YES	NO	YES	NO	NO	YES
chr17	FLII	18148868	18149376	after chemotherapy	RI	YES	NO	NO	NO	NO	NO
chr2	FN1	216243852	216247048	before chemotherapy	RI	YES	YES	YES	NO	YES	NO
chr17	FSCN2	79503171	79503815	before chemotherapy	RI	YES	NO	NO	YES	YES	NO
chr9	GALT	34647085	34648168	after chemotherapy	RI	YES	NO	NO	NO	NO	NO
chr1	GAS5	173833038	173833442	before chemotherapy	RI	YES	NO	NO	YES	NO	NO
chr1	GAS5	173833394	173833842	before chemotherapy	RI	YES	NO	NO	YES	NO	NO
chr1	GAS5	173833394	173834420	before chemotherapy	RI	YES	NO	YES	YES	NO	NO
chr1	GAS5	173833621	173833842	before chemotherapy	RI	YES	NO	YES	YES	YES	YES
chr1	GAS5	173834366	173834685	before chemotherapy	RI	YES	NO	YES	YES	NO	NO
chr1	GAS5	173835665	173835934	before chemotherapy	RI	YES	NO	YES	NO	NO	YES
chr16	GAS8	90102788	90103807	after chemotherapy	RI	YES	NO	NO	NO	NO	NO
chr19	GCDH	13002300	13002788	after chemotherapy	RI	YES	NO	NO	NO	NO	NO
chr16	GNPTG	1402102	1402307	before chemotherapy	RI	YES	NO	NO	NO	NO	NO
chr16	GTF3C1	27474861	27476157	after chemotherapy	RI	YES	NO	NO	NO	NO	NO
chr5	HARS2	140073075	140073250	after chemotherapy	RI	YES	NO	NO	NO	NO	NO
chr20	HELZ2	62202037	62204574	before chemotherapy	RI	YES	NO	NO	NO	NO	NO
chr15	HERC2P2	23311641	23312100	before chemotherapy	RI	YES	NO	NO	NO	NO	YES
chr9	HINT2	35812970	35813335	after chemotherapy	RI	YES	YES	NO	NO	NO	NO
chr1	HMGN2	26800193	26800626	after chemotherapy	RI	YES	YES	NO	NO	YES	NO
chr7	HNRNPA2B1	26237241	26237476	after chemotherapy	RI	YES	NO	NO	NO	NO	NO
chr14	HNRNPC	21731469	21731988	after chemotherapy	RI	YES	YES	NO	NO	NO	YES
chr5	HNRNPH1	179043869	179044111	after chemotherapy	RI	YES	NO	NO	NO	NO	NO
chr19	HSD11B1L	5684829	5685130	after chemotherapy	RI	YES	NO	NO	NO	YES	NO
chr16	HSF4	67199848	67200298	before chemotherapy	RI	YES	NO	NO	NO	NO	NO
chr2	HTRA2	74758465	74758829	after chemotherapy	RI	YES	NO	NO	NO	NO	NO
chr15	IDH3A	78449249	78449973	after chemotherapy	RI	YES	YES	NO	NO	NO	NO
chr3	IFT122	129233231	129234442	before chemotherapy	RI	YES	NO	NO	NO	NO	NO
chr16	INO80E	30007564	30007938	after chemotherapy	RI	YES	NO	NO	NO	NO	NO
chr11	INPPL1	71939391	71939759	after chemotherapy	RI	YES	NO	NO	NO	NO	NO
chr19	IZUMO4	2098434	2098803	before chemotherapy	RI	YES	NO	NO	NO	NO	NO
chr15	JMJD7-PLA2G4B	42134390	42134789	after chemotherapy	RI	YES	NO	NO	NO	NO	NO
chr16	JMJD8	733321	733598	before chemotherapy	RI	YES	YES	NO	NO	NO	YES
chr17	KIAA0195	73489009	73489674	before chemotherapy	RI	YES	NO	NO	NO	NO	YES
chr1	KIAA0319L	35908506	35908856	after chemotherapy	RI	YES	NO	YES	NO	NO	NO
chr9	KLF4	110249308	110250548	after chemotherapy	RI	YES	NO	NO	NO	NO	NO
chr19	LIN37	36245146	36245420	after chemotherapy	RI	YES	NO	NO	NO	NO	NO
chr11	LTBP3	65318982	65319628	after chemotherapy	RI	YES	NO	NO	NO	NO	NO
chrX	MAGED2	54841680	54842440	after chemotherapy	RI	YES	NO	NO	NO	NO	NO
chr9	MAMDC4	139753170	139753584	before chemotherapy	RI	YES	NO	NO	NO	NO	NO
chr9	MAMDC4	139753660	139754516	before chemotherapy	RI	YES	NO	NO	NO	NO	NO
chr20	MAP1LC3A	33147539	33148149	before chemotherapy	RI	YES	NO	NO	NO	NO	NO
chr19	MAP3K10	40710507	40711203	before chemotherapy	RI	YES	NO	NO	NO	NO	YES
chr11	MAP4K2	64559380	64559894	before chemotherapy	RI	YES	NO	NO	NO	NO	NO
chr12	MAPKAPK5-AS1	112279130	112279514	after chemotherapy	RI	YES	NO	NO	NO	NO	NO
chr12	MARS	57905790	57906136	after chemotherapy	RI	YES	NO	NO	NO	NO	NO
chr7	MCM7	99696645	99697026	after chemotherapy	RI	YES	NO	NO	YES	YES	NO
chr7	MCM7	99696645	99697376	after chemotherapy	RI	YES	NO	NO	YES	YES	NO
chr22	MED15	20939141	20939554	before chemotherapy	RI	YES	NO	NO	YES	NO	NO
chr16	METRN	766942	767135	after chemotherapy	RI	YES	NO	NO	NO	NO	NO
chr14	METTL17	21458388	21458757	after chemotherapy	RI	YES	NO	NO	NO	NO	NO
chr14	METTL17	21461276	21462222	after chemotherapy	RI	YES	NO	NO	NO	NO	NO
chr14	METTL17	21462952	21463392	after chemotherapy	RI	YES	YES	YES	YES	NO	YES
chr7	METTL2B	128116782	128117227	after chemotherapy	RI	YES	NO	NO	NO	NO	NO
chr4	MFSD10	2933551	2933880	before chemotherapy	RI	YES	NO	NO	NO	NO	NO
chr4	MFSD10	2934326	2934936	before chemotherapy	RI	YES	NO	NO	NO	NO	NO
chr14	MOK	102698871	102700126	after chemotherapy	RI	YES	NO	NO	NO	NO	NO
chr8	MROH6	144649780	144650058	before chemotherapy	RI	YES	NO	NO	NO	NO	NO
chr6	MRPL2	43023634	43023934	after chemotherapy	RI	YES	NO	NO	YES	NO	NO
chr1	MRPL55	228296137	228296722	after chemotherapy	RI	YES	NO	NO	NO	NO	NO
chr1	MTF2	93575786	93575985	after chemotherapy	RI	YES	YES	NO	NO	NO	NO
chr10	MTG1	135215032	135215749	after chemotherapy	RI	YES	NO	NO	YES	NO	NO
chr11	MUS81	65630886	65631128	before chemotherapy	RI	YES	NO	NO	NO	NO	NO
chr1	MUTYH	45798434	45798996	before chemotherapy	RI	YES	NO	NO	NO	NO	YES
chr17	MYBBP1A	4448320	4448640	after chemotherapy	RI	YES	NO	NO	NO	NO	NO
chr17	MYO1C	1371516	1371790	before chemotherapy	RI	YES	NO	NO	NO	NO	NO
chr2	NAGK	71295779	71297716	after chemotherapy	RI	YES	NO	NO	NO	NO	NO
chr2	NAGK	71302684	71303831	after chemotherapy	RI	YES	NO	NO	NO	NO	NO
chr3	NBEAL2	47045853	47046080	before chemotherapy	RI	YES	NO	NO	NO	NO	NO
chr7	NCAPG2	158447809	158448147	after chemotherapy	RI	YES	NO	NO	NO	NO	NO
chr22	NCAPH2	50961445	50961901	before chemotherapy	RI	YES	NO	NO	NO	NO	NO
chr12	NCKAP5L	50184928	50186371	before chemotherapy	RI	YES	NO	NO	NO	NO	NO
chr2	NDUFAF7	37468720	37469836	before chemotherapy	RI	YES	NO	NO	NO	NO	NO
chr20	NECAB3	32247690	32248201	after chemotherapy	RI	YES	NO	NO	NO	NO	NO
chr17	NEURL4	7221383	7221675	after chemotherapy	RI	YES	NO	NO	NO	NO	NO
chr3	NIT2	100064428	100065099	after chemotherapy	RI	YES	YES	NO	YES	NO	NO
chr3	NKTR	42660511	42661200	before chemotherapy	RI	YES	NO	NO	NO	NO	NO
chr2	NPHP1	110920624	110922307	before chemotherapy	RI	YES	NO	NO	NO	NO	NO
chr3	NPHP3	132403397	132405231	before chemotherapy	RI	YES	NO	NO	NO	NO	YES
chr1	NPHP4	5924397	5926518	after chemotherapy	RI	YES	NO	NO	NO	NO	NO
chr3	NPRL2	50385189	50385672	after chemotherapy	RI	YES	NO	NO	NO	NO	NO
chr16	NUBP2	1836537	1837832	after chemotherapy	RI	YES	NO	NO	NO	NO	NO
chr11	NUDT22	63993761	63994604	after chemotherapy	RI	YES	NO	NO	NO	NO	NO
chr11	NUDT8	67395409	67395871	before chemotherapy	RI	YES	NO	NO	NO	NO	NO
chr11	NXF1	62566010	62567958	after chemotherapy	RI	YES	NO	YES	YES	YES	YES
chr22	P2RX6	21380708	21382296	before chemotherapy	RI	YES	NO	NO	NO	NO	NO
chr12	PAN2	56712871	56713271	before chemotherapy	RI	YES	NO	NO	NO	NO	NO
chr5	PAPD4	78940468	78941015	before chemotherapy	RI	YES	NO	NO	NO	NO	NO
chr1	PCNXL2	233119881	233122286	before chemotherapy	RI	YES	NO	NO	NO	NO	NO
chr19	PDCD2L	34895553	34895895	before chemotherapy	RI	YES	YES	NO	NO	NO	NO
chr7	PEX1	92122266	92123710	after chemotherapy	RI	YES	NO	NO	YES	NO	NO
chr12	PFKM	48528725	48529166	after chemotherapy	RI	YES	NO	NO	NO	NO	NO
chr16	PHKG2	30762426	30762924	after chemotherapy	RI	YES	NO	NO	YES	NO	NO
chr11	PIDD	799184	800244	before chemotherapy	RI	YES	NO	NO	NO	NO	NO
chr16	PIGQ	630182	630972	before chemotherapy	RI	YES	NO	NO	YES	NO	YES
chr22	PISD	32017319	32017871	before chemotherapy	RI	YES	NO	NO	NO	NO	NO
chr11	PITPNM1	67261158	67261541	before chemotherapy	RI	YES	NO	NO	NO	NO	NO
chr16	PKD1	2141781	2142189	before chemotherapy	RI	YES	NO	NO	NO	NO	NO
chr2	PLCD4	219498327	219498944	before chemotherapy	RI	YES	NO	NO	NO	NO	NO
chr11	PLEKHB1	73363484	73364059	before chemotherapy	RI	YES	NO	NO	NO	NO	NO
chr16	PLEKHG4	67311412	67314709	after chemotherapy	RI	YES	NO	NO	NO	NO	NO
chr1	PLEKHN1	906065	906386	before chemotherapy	RI	YES	NO	NO	NO	NO	NO
chr1	PLK3	45268626	45269063	after chemotherapy	RI	YES	NO	NO	NO	NO	YES
chr3	PLXNB1	48453271	48453713	before chemotherapy	RI	YES	NO	NO	NO	NO	NO
chr22	PLXNB2	50719788	50720171	before chemotherapy	RI	YES	NO	NO	NO	NO	YES
chr15	PML	74326818	74328735	before chemotherapy	RI	YES	NO	NO	NO	YES	NO
chr6	PNISR	99851704	99852578	after chemotherapy	RI	YES	YES	NO	NO	YES	NO
chr21	POFUT2	46683842	46687628	before chemotherapy	RI	YES	NO	NO	NO	NO	NO
chr11	POLR2G	62529266	62530338	after chemotherapy	RI	YES	NO	NO	NO	NO	NO
chr1	POMGNT1	46663373	46663774	before chemotherapy	RI	YES	NO	NO	NO	NO	NO
chr11	PPP1R14B	64012675	64013288	after chemotherapy	RI	YES	NO	YES	NO	NO	NO
chr22	PRAME	22899231	22900000	after chemotherapy	RI	YES	NO	NO	NO	NO	NO
chr1	PRPF38B	109240321	109241449	after chemotherapy	RI	YES	NO	NO	NO	NO	NO
chr14	PRPF39	45565305	45566208	after chemotherapy	RI	YES	NO	NO	NO	NO	NO
chr12	PRPF40B	50026796	50027330	after chemotherapy	RI	YES	NO	NO	NO	NO	NO
chr17	PSMC3IP	40725495	40726228	after chemotherapy	RI	YES	NO	NO	NO	YES	NO
chr2	PTMA	232576057	232576693	after chemotherapy	RI	YES	NO	NO	YES	NO	NO
chr19	QTRT1	10822836	10823304	after chemotherapy	RI	YES	NO	YES	YES	YES	NO
chr19	RAB4B	41285923	41286404	before chemotherapy	RI	YES	NO	NO	NO	NO	NO
chr10	RASSF4	45465612	45467296	after chemotherapy	RI	YES	NO	NO	NO	YES	NO
chr11	RASSF7	563188	563478	before chemotherapy	RI	YES	YES	NO	YES	NO	YES
chr12	RBM19	114259861	114261126	before chemotherapy	RI	YES	NO	NO	NO	NO	NO
chr20	RBM39	34326889	34328809	after chemotherapy	RI	YES	YES	NO	YES	YES	NO
chr3	RBM5	50137964	50140599	after chemotherapy	RI	YES	NO	NO	NO	NO	NO
chr3	RBM6	50098894	50099541	after chemotherapy	RI	YES	YES	NO	NO	YES	NO
chr14	REC8	24649005	24649460	before chemotherapy	RI	YES	YES	NO	NO	NO	NO
chr17	RFNG	80007552	80008431	after chemotherapy	RI	YES	NO	NO	NO	NO	NO
chr17	RFNG	80008537	80009218	after chemotherapy	RI	YES	YES	NO	YES	NO	NO
chr9	RGP1	35750654	35750986	after chemotherapy	RI	YES	NO	NO	NO	NO	NO
chr17	RHBDF2	74468767	74469187	after chemotherapy	RI	YES	NO	NO	NO	NO	NO
chr16	RHOT2	718352	718699	after chemotherapy	RI	YES	YES	NO	YES	NO	NO
chr18	RNF125	29621868	29622236	after chemotherapy	RI	YES	NO	NO	NO	NO	NO
chr1	RNF207	6269327	6269599	before chemotherapy	RI	YES	NO	NO	NO	NO	NO
chr1	RP1-283E3.8	1654026	1654270	before chemotherapy	RI	YES	NO	NO	NO	NO	NO
chr15	RP11-164J13.1	42694321	42695200	after chemotherapy	RI	YES	NO	NO	NO	NO	NO
chr9	RP11-216L13.19	139693674	139694242	before chemotherapy	RI	YES	YES	NO	NO	NO	NO
chr6	RPL10A	35436723	35437306	before chemotherapy	RI	YES	NO	NO	NO	NO	YES
chr19	RPL13A	49993106	49993554	before chemotherapy	RI	YES	YES	NO	YES	YES	YES
chr18	RPL17	47017901	47018203	after chemotherapy	RI	YES	NO	NO	NO	YES	NO
chr19	RPL28	55897328	55897806	after chemotherapy	RI	YES	NO	NO	NO	NO	NO
chr2	RPS7	3622914	3623274	after chemotherapy	RI	YES	NO	NO	NO	NO	NO
chr10	RRP12	99130679	99131923	after chemotherapy	RI	YES	NO	NO	NO	NO	NO
chr20	RTEL1-TNFRSF6B	62321102	62321563	after chemotherapy	RI	YES	NO	NO	YES	YES	NO
chr20	RTEL1-TNFRSF6B	62323094	62324356	after chemotherapy	RI	YES	YES	NO	YES	YES	YES
chr17	SAT2	7530460	7530732	after chemotherapy	RI	YES	NO	NO	NO	NO	NO
chr3	SCHIP1	159603995	159606732	after chemotherapy	RI	YES	NO	NO	NO	NO	NO
chr10	SEC31B	102248614	102249155	before chemotherapy	RI	YES	NO	NO	NO	NO	YES
chr2	SF3B1	198284904	198285266	after chemotherapy	RI	YES	NO	NO	NO	NO	NO
chr6	SGK1	134491963	134492316	after chemotherapy	RI	YES	NO	NO	NO	NO	NO
chr16	SH2B1	28883100	28883711	before chemotherapy	RI	YES	NO	NO	NO	NO	NO
chr20	SLC17A9	61598054	61599949	before chemotherapy	RI	YES	NO	NO	NO	NO	NO
chr12	SLC26A10	58018908	58019113	before chemotherapy	RI	YES	NO	NO	NO	NO	NO
chr22	SLC2A11	24225958	24226616	before chemotherapy	RI	YES	NO	NO	YES	NO	NO
chr20	SLC35C2	44978166	44979529	after chemotherapy	RI	YES	NO	NO	NO	NO	YES
chr16	SLC6A10P	32893851	32895024	before chemotherapy	RI	YES	NO	NO	NO	NO	NO
chr20	SNHG11	37078978	37079564	before chemotherapy	RI	YES	NO	NO	NO	NO	NO
chr20	SNHG17	37049652	37050888	after chemotherapy	RI	YES	NO	YES	NO	YES	YES
chr17	SPATA20	48627345	48627673	after chemotherapy	RI	YES	NO	NO	NO	NO	NO
chr17	SPNS2	4439370	4439721	before chemotherapy	RI	YES	NO	NO	NO	NO	YES
chr17	SRSF1	56082283	56083334	before chemotherapy	RI	YES	NO	NO	NO	YES	NO
chr2	SRSF7	38975720	38976847	after chemotherapy	RI	YES	NO	NO	YES	YES	NO
chr2	SSFA2	182779942	182783402	before chemotherapy	RI	YES	NO	NO	NO	NO	NO
chr12	STAT2	56743880	56744216	after chemotherapy	RI	YES	NO	NO	YES	YES	NO
chr12	STAT2	56748561	56749135	after chemotherapy	RI	YES	NO	NO	NO	YES	NO
chr1	SYTL1	27676462	27676976	before chemotherapy	RI	YES	NO	NO	NO	NO	YES
chr11	TAF1D	93469859	93470405	before chemotherapy	RI	YES	NO	YES	NO	YES	YES
chr20	TCEA2	62703222	62703699	before chemotherapy	RI	YES	NO	NO	YES	NO	YES
chr16	TCF25	89970525	89971504	before chemotherapy	RI	YES	NO	NO	NO	NO	NO
chr19	TGFB1	41847925	41848152	after chemotherapy	RI	YES	NO	NO	NO	NO	NO
chr16	THOC6	3075924	3076289	after chemotherapy	RI	YES	NO	NO	YES	NO	NO
chr1	TINAGL1	32051040	32052356	after chemotherapy	RI	YES	NO	NO	YES	NO	NO
chr11	TM7SF2	64880282	64880886	before chemotherapy	RI	YES	NO	NO	NO	NO	YES
chr16	TMEM208	67262699	67263181	after chemotherapy	RI	YES	NO	YES	NO	NO	NO
chr11	TMEM218	124972027	124972705	after chemotherapy	RI	YES	NO	NO	NO	NO	NO
chr1	TNFRSF25	6522922	6523187	after chemotherapy	RI	YES	NO	NO	NO	NO	NO
chr7	TRA2A	23561325	23562051	after chemotherapy	RI	YES	NO	NO	NO	YES	NO
chr12	TROAP	49723927	49725190	before chemotherapy	RI	YES	NO	YES	NO	NO	NO
chr11	TRPT1	63991756	63992189	after chemotherapy	RI	YES	NO	NO	NO	NO	NO
chr12	TSPAN31	58139958	58140503	before chemotherapy	RI	YES	YES	NO	NO	NO	YES
chr2	TTC31	74717151	74717600	after chemotherapy	RI	YES	NO	NO	NO	NO	NO
chr3	TTLL3	9859328	9860604	before chemotherapy	RI	YES	NO	NO	NO	NO	NO
chr3	TTLL3	9876364	9877088	before chemotherapy	RI	YES	NO	NO	YES	YES	YES
chr19	U2AF1L4	36234055	36234246	before chemotherapy	RI	YES	NO	NO	NO	NO	NO
chr20	UBE2V1	48713019	48713357	after chemotherapy	RI	YES	NO	NO	NO	NO	NO
chr19	UBXN6	4446045	4446410	before chemotherapy	RI	YES	NO	NO	NO	NO	YES
chr20	UCKL1	62577157	62577620	after chemotherapy	RI	YES	NO	NO	YES	NO	NO
chr17	UNC119	26873725	26874867	before chemotherapy	RI	YES	NO	NO	NO	NO	NO
chr2	USP39	85875883	85876403	after chemotherapy	RI	YES	NO	NO	NO	YES	NO
chr8	VPS13B	100883012	100883925	before chemotherapy	RI	YES	NO	NO	NO	NO	NO
chr20	VPS16	2844594	2844933	before chemotherapy	RI	YES	NO	NO	NO	NO	NO
chr8	VPS28	145650328	145651155	before chemotherapy	RI	YES	NO	NO	NO	NO	NO
chr16	VPS9D1	89778305	89778501	before chemotherapy	RI	YES	NO	NO	NO	YES	NO
chr17	WDR81	1638865	1639512	before chemotherapy	RI	YES	NO	NO	NO	NO	NO
chr16	WWP2	69965411	69965793	before chemotherapy	RI	YES	NO	NO	NO	NO	NO
chr12	YBX3	10854558	10856747	after chemotherapy	RI	YES	NO	YES	YES	NO	NO
chr15	ZFYVE19	41102049	41102414	before chemotherapy	RI	YES	NO	NO	NO	NO	NO
chr19	ZNF208	22169529	22170113	before chemotherapy	RI	YES	NO	NO	NO	NO	NO
chr8	ZNF517	146028254	146029623	before chemotherapy	RI	YES	NO	NO	NO	NO	NO
chr7	ZNF655	99159510	99160117	after chemotherapy	RI	YES	YES	NO	NO	NO	NO
chr7	ZNF789	99075896	99079949	after chemotherapy	RI	YES	YES	NO	NO	NO	NO
chr19	ZNF880	52877551	52877883	before chemotherapy	RI	YES	NO	NO	NO	NO	NO
chr17	ZSWIM7	15879873	15881477	before chemotherapy	RI	YES	NO	NO	NO	NO	NO
chr11	AAMDC	77566390	77566528	after chemotherapy	SE	YES	NO	NO	NO	NO	NO
chr4	AASDH	57250235	57250507	after chemotherapy	SE	YES	NO	NO	NO	NO	NO
chr17	AATK	79100457	79100617	after chemotherapy	SE	YES	NO	NO	NO	NO	NO
chr9	ABCA2	139918289	139918292	after chemotherapy	SE	YES	NO	NO	NO	NO	NO
chr19	ABCA7	1054568	1054693	before chemotherapy	SE	YES	NO	NO	NO	NO	NO
chr6	ABCC10	43398485	43398604	after chemotherapy	SE	YES	NO	NO	NO	NO	NO
chr6	ABCC10	43414288	43414372	before chemotherapy	SE	YES	NO	NO	NO	NO	NO
chr6	ABCC10	43414288	43414375	before chemotherapy	SE	YES	NO	NO	NO	NO	NO
chr10	ABCC2	101576820	101576953	before chemotherapy	SE	YES	NO	NO	NO	YES	NO
chr14	ABCD4	74766358	74766378	before chemotherapy	SE	YES	NO	NO	NO	NO	NO
chr19	ABHD17A	1878662	1878903	before chemotherapy	SE	YES	NO	NO	NO	NO	NO
chr9	ABHD17B	74484998	74485131	after chemotherapy	SE	YES	NO	NO	NO	NO	NO
chr9	ABHD17B	74484998	74485178	after chemotherapy	SE	YES	NO	NO	NO	NO	NO
chr10	ABI1	27044583	27044670	after chemotherapy	SE	YES	NO	YES	NO	NO	YES
chr10	ABI1	27060003	27060018	after chemotherapy	SE	YES	NO	NO	NO	NO	NO
chr1	ABL2	179079709	179079957	after chemotherapy	SE	YES	NO	NO	NO	NO	NO
chr12	AC084018.1	122240536	122240690	before chemotherapy	SE	YES	NO	NO	NO	NO	NO
chr12	AC084018.1	122240536	122240712	before chemotherapy	SE	YES	NO	NO	NO	NO	NO
chr7	AC091729.9	1202320	1202364	before chemotherapy	SE	YES	NO	NO	NO	NO	NO
chr2	AC093838.4	132277386	132277515	before chemotherapy	SE	YES	NO	NO	NO	NO	YES
chr2	AC093838.4	132277386	132277573	before chemotherapy	SE	YES	NO	NO	NO	NO	YES
chr2	AC108488.3	3606993	3607122	before chemotherapy	SE	YES	NO	NO	NO	NO	NO
chr2	AC108488.3	3607037	3607122	before chemotherapy	SE	YES	NO	NO	NO	NO	NO
chr2	AC108488.3	3607037	3607319	before chemotherapy	SE	YES	NO	NO	NO	NO	NO
chr2	AC159540.1	98088031	98088249	after chemotherapy	SE	YES	NO	NO	NO	NO	NO
chr2	AC159540.1	98088031	98088252	after chemotherapy	SE	YES	NO	NO	NO	NO	NO
chr1	ACADM	76194073	76194173	after chemotherapy	SE	YES	NO	NO	NO	NO	NO
chr1	ACADM	76194085	76194173	after chemotherapy	SE	YES	NO	NO	NO	NO	NO
chr15	ACAN	89417072	89417255	before chemotherapy	SE	YES	NO	NO	NO	NO	NO
chr15	ACAN	89417072	89417290	before chemotherapy	SE	YES	NO	NO	NO	NO	NO
chr14	ACIN1	23536522	23537880	after chemotherapy	SE	YES	YES	NO	YES	YES	YES
chr7	ACN9	96765699	96765779	before chemotherapy	SE	YES	NO	NO	NO	NO	NO
chr2	ACP1	272036	272065	before chemotherapy	SE	YES	NO	NO	NO	NO	NO
chr3	ACPL2	140981084	140981182	before chemotherapy	SE	YES	NO	NO	NO	NO	NO
chr16	ACSF3	89164984	89165171	after chemotherapy	SE	YES	NO	NO	NO	NO	NO
chr16	ACSF3	89167069	89167755	after chemotherapy	SE	YES	YES	NO	NO	YES	YES
chr14	ACYP1	75523149	75523263	before chemotherapy	SE	YES	NO	NO	YES	NO	NO
chr19	AD000671.6	36234055	36234246	before chemotherapy	SE	YES	NO	NO	NO	NO	NO
chr21	ADARB1	46604384	46604508	before chemotherapy	SE	YES	NO	NO	NO	NO	NO
chr21	ADARB1	46604388	46604508	before chemotherapy	SE	YES	NO	NO	NO	NO	NO
chr1	ADC	33547778	33547955	before chemotherapy	SE	YES	NO	NO	NO	NO	NO
chr2	ADCY3	25043252	25043320	before chemotherapy	SE	YES	NO	NO	NO	NO	NO
chr2	ADCY3	25061715	25061781	before chemotherapy	SE	YES	NO	NO	NO	NO	NO
chr10	ADD3	111892062	111892158	before chemotherapy	SE	YES	NO	NO	NO	NO	YES
chr20	ADNP	49545187	49545362	after chemotherapy	SE	YES	NO	NO	NO	NO	NO
chr19	AES	3053826	3054035	after chemotherapy	SE	YES	NO	NO	NO	NO	NO
chr7	AGAP3	150817606	150817832	before chemotherapy	SE	YES	NO	NO	NO	NO	NO
chr7	AGAP3	150819811	150820008	before chemotherapy	SE	YES	NO	NO	NO	NO	NO
chr8	AGPAT6	41454266	41454397	before chemotherapy	SE	YES	NO	NO	YES	YES	NO
chr6	AIG1	143656187	143656256	before chemotherapy	SE	YES	YES	NO	NO	NO	NO
chr1	AIM2	159043027	159043079	after chemotherapy	SE	YES	NO	NO	NO	NO	NO
chr1	AIM2	159043027	159043177	after chemotherapy	SE	YES	NO	NO	NO	NO	NO
chr7	AIMP2	6054776	6054983	after chemotherapy	SE	YES	NO	NO	NO	NO	NO
chr7	AIMP2	6054780	6054983	after chemotherapy	SE	YES	YES	NO	NO	NO	NO
chr1	AK2	33497144	33497262	after chemotherapy	SE	YES	NO	NO	NO	NO	NO
chr17	AKAP10	19844199	19844323	after chemotherapy	SE	YES	NO	NO	NO	NO	NO
chr14	AKT1	105259463	105259547	before chemotherapy	SE	YES	NO	NO	NO	NO	YES
chr14	AKT1	105259463	105259641	before chemotherapy	SE	YES	NO	NO	YES	NO	YES
chr17	ALDH3A2	19576463	19576588	before chemotherapy	SE	YES	NO	NO	NO	NO	NO
chr16	ALDOA	30077145	30077248	after chemotherapy	SE	YES	NO	NO	NO	NO	NO
chr16	ALDOA	30077196	30077248	after chemotherapy	SE	YES	YES	NO	YES	YES	NO
chr17	ALDOC	26902982	26903035	before chemotherapy	SE	YES	NO	NO	NO	NO	NO
chr17	ALDOC	26902982	26903038	before chemotherapy	SE	YES	NO	NO	NO	YES	NO
chr3	ALG1L2	129814891	129815006	after chemotherapy	SE	YES	NO	NO	NO	NO	NO
chr12	ALX1	85677349	85677654	after chemotherapy	SE	YES	NO	NO	NO	NO	NO
chr16	AMDHD2	2577573	2577616	before chemotherapy	SE	YES	NO	NO	NO	NO	NO
chr12	AMIGO2	47472929	47473031	before chemotherapy	SE	YES	NO	NO	NO	NO	NO
chr3	AMIGO3	49759681	49759791	before chemotherapy	SE	YES	NO	NO	NO	NO	NO
chr12	AMN1	31862226	31862359	after chemotherapy	SE	YES	YES	NO	NO	NO	NO
chr13	ANKRD10	111546455	111546549	before chemotherapy	SE	YES	NO	NO	NO	YES	NO
chr13	ANKRD10	111555822	111555886	before chemotherapy	SE	YES	NO	NO	YES	YES	NO
chr2	ANKRD36	97875536	97875609	before chemotherapy	SE	YES	NO	NO	NO	NO	NO
chr15	ANXA2	60682411	60682516	after chemotherapy	SE	YES	NO	NO	NO	NO	NO
chr15	ANXA2	60689456	60689537	before chemotherapy	SE	YES	NO	NO	NO	NO	NO
chr21	AP000275.65	33974581	33974677	before chemotherapy	SE	YES	NO	NO	NO	NO	NO
chr4	AP1AR	113179488	113179635	before chemotherapy	SE	YES	NO	NO	NO	NO	NO
chr22	AP1B1	29725700	29725709	before chemotherapy	SE	YES	NO	NO	NO	NO	NO
chr16	AP1G1	71842407	71842580	after chemotherapy	SE	YES	YES	NO	NO	NO	NO
chr14	AP1G2	24035024	24035101	before chemotherapy	SE	YES	NO	NO	YES	YES	NO
chr7	AP4M1	99699868	99700016	before chemotherapy	SE	YES	NO	NO	NO	NO	NO
chr4	APBB2	40937093	40937156	before chemotherapy	SE	YES	NO	NO	NO	NO	NO
chr14	APEX1	20923896	20923932	after chemotherapy	SE	YES	NO	NO	NO	NO	NO
chr1	APITD1	10491240	10491458	after chemotherapy	SE	YES	NO	NO	NO	NO	NO
chr11	APLP2	129993506	129993674	before chemotherapy	SE	YES	YES	YES	NO	NO	NO
chr11	APLP2	130007150	130007186	before chemotherapy	SE	YES	YES	NO	YES	NO	NO
chrX	APOO	23898961	23899069	after chemotherapy	SE	YES	NO	NO	NO	NO	NO
chr14	APOPT1	104029551	104029716	after chemotherapy	SE	YES	YES	YES	NO	YES	YES
chr21	APP	27369674	27369731	after chemotherapy	SE	YES	YES	NO	NO	NO	YES
chr21	APP	27372329	27372495	after chemotherapy	SE	YES	NO	NO	NO	NO	NO
chr11	ARAP1	72403797	72403830	before chemotherapy	SE	YES	NO	NO	NO	NO	NO
chr5	ARAP3	141034928	141034967	before chemotherapy	SE	YES	NO	NO	NO	NO	NO
chr4	ARFIP1	153791904	153792000	after chemotherapy	SE	YES	NO	NO	NO	NO	NO
chr20	ARFRP1	62338350	62338444	before chemotherapy	SE	YES	NO	NO	NO	NO	NO
chr20	ARFRP1	62338350	62338449	before chemotherapy	SE	YES	NO	NO	NO	NO	NO
chr13	ARGLU1	107209852	107209999	after chemotherapy	SE	YES	NO	NO	NO	NO	NO
chr13	ARGLU1	107209852	107210052	after chemotherapy	SE	YES	NO	NO	NO	NO	NO
chr13	ARGLU1	107209856	107209999	after chemotherapy	SE	YES	NO	NO	NO	NO	NO
chr13	ARGLU1	107209856	107210052	after chemotherapy	SE	YES	NO	NO	NO	NO	NO
chr13	ARGLU1	107209906	107210052	after chemotherapy	SE	YES	NO	NO	NO	YES	NO
chr10	ARHGAP12	32142993	32143134	after chemotherapy	SE	YES	NO	NO	NO	NO	NO
chr1	ARHGEF11	156908209	156908305	after chemotherapy	SE	YES	NO	NO	NO	NO	NO
chr1	ARHGEF19	16532032	16532062	after chemotherapy	SE	YES	NO	NO	NO	NO	NO
chr1	ARHGEF19	16532032	16532162	after chemotherapy	SE	YES	NO	NO	NO	NO	NO
chr1	ARID4B	235344385	235344499	after chemotherapy	SE	YES	NO	YES	YES	NO	YES
chr8	ARMC1	66517656	66517773	before chemotherapy	SE	YES	NO	NO	NO	NO	NO
chr19	ARMC6	19144939	19145047	before chemotherapy	SE	YES	NO	NO	NO	NO	NO
chr3	ARMC8	137907242	137907372	after chemotherapy	SE	YES	NO	NO	NO	NO	NO
chr3	ARMC8	137907296	137907372	after chemotherapy	SE	YES	NO	NO	NO	NO	NO
chr3	ARMC8	137928658	137928735	after chemotherapy	SE	YES	NO	NO	NO	NO	NO
chr15	ARPP19	52861044	52861097	before chemotherapy	SE	YES	NO	NO	NO	NO	NO
chr15	ARPP19	52861044	52861099	before chemotherapy	SE	YES	NO	NO	NO	NO	NO
chr17	ARRB2	4621555	4621640	before chemotherapy	SE	YES	NO	NO	NO	NO	NO
chr9	ARRDC1	140507347	140507458	before chemotherapy	SE	YES	NO	NO	NO	NO	NO
chr4	ART3	77002976	77003688	after chemotherapy	SE	YES	NO	NO	NO	NO	NO
chr8	ASAP1	131373915	131374034	before chemotherapy	SE	YES	NO	NO	NO	NO	NO
chr2	ASAP2	9458652	9458814	after chemotherapy	SE	YES	NO	NO	NO	NO	YES
chr10	ASCC1	73862091	73862170	before chemotherapy	SE	YES	NO	NO	NO	NO	YES
chr22	ASCC2	30223465	30223589	before chemotherapy	SE	YES	NO	NO	NO	NO	NO
chr8	ASPH	62556503	62556560	before chemotherapy	SE	YES	NO	NO	NO	YES	YES
chr1	ASPM	197069560	197074315	after chemotherapy	SE	YES	NO	YES	YES	NO	YES
chr20	ASXL1	31017703	31017856	after chemotherapy	SE	YES	YES	NO	NO	NO	NO
chr10	ATE1	123659380	123659509	after chemotherapy	SE	YES	NO	NO	NO	NO	NO
chr5	ATG12	115176514	115176631	before chemotherapy	SE	YES	NO	NO	NO	NO	NO
chr3	ATG7	11322679	11322788	before chemotherapy	SE	YES	NO	NO	NO	NO	NO
chr5	ATOX1	151131264	151131337	before chemotherapy	SE	YES	NO	NO	NO	NO	NO
chr10	ATP5C1	7848936	7848973	before chemotherapy	SE	YES	NO	NO	NO	NO	NO
chr21	ATP5J	27107163	27107341	before chemotherapy	SE	YES	NO	NO	NO	NO	NO
chr21	ATP5J	27107299	27107341	after chemotherapy	SE	YES	NO	NO	NO	NO	YES
chr16	ATP6C	2577561	2577616	before chemotherapy	SE	YES	NO	NO	NO	NO	NO
chr12	ATXN2	111891480	111891649	after chemotherapy	SE	YES	NO	NO	YES	NO	NO
chr12	ATXN2	111948188	111948248	after chemotherapy	SE	YES	NO	NO	NO	NO	NO
chr12	ATXN2	111948188	111948386	after chemotherapy	SE	YES	NO	NO	YES	NO	NO
chr2	AUP1	74755877	74756062	before chemotherapy	SE	YES	NO	NO	NO	NO	NO
chr11	B3GAT1	134257441	134257834	after chemotherapy	SE	YES	NO	NO	NO	NO	NO
chr1	B4GALT3	161146701	161146896	before chemotherapy	SE	YES	NO	NO	NO	NO	NO
chr17	B9D1	19244991	19245164	before chemotherapy	SE	YES	NO	NO	NO	NO	NO
chr1	BAI2	32221599	32222416	after chemotherapy	SE	YES	NO	NO	YES	NO	NO
chr6	BAK1	33545574	33545685	before chemotherapy	SE	YES	NO	NO	NO	NO	NO
chr12	BCAT1	25034234	25034345	after chemotherapy	SE	YES	NO	NO	NO	NO	NO
chr16	BCKDK	31122008	31122082	before chemotherapy	SE	YES	NO	NO	NO	NO	NO
chr16	BCKDK	31122050	31122082	before chemotherapy	SE	YES	NO	NO	NO	NO	NO
chr14	BCL2L2-PABPN1	23778024	23778141	before chemotherapy	SE	YES	NO	NO	NO	NO	NO
chr11	BCL9L	118780622	118780724	before chemotherapy	SE	YES	NO	NO	NO	NO	NO
chr6	BCLAF1	136588166	136588313	after chemotherapy	SE	YES	NO	NO	NO	NO	NO
chr3	BDH1	197281432	197281584	after chemotherapy	SE	YES	NO	NO	YES	NO	YES
chr20	BFSP1	17521709	17521844	after chemotherapy	SE	YES	NO	NO	NO	NO	NO
chr8	BIN3	22502067	22502316	before chemotherapy	SE	YES	NO	NO	NO	NO	NO
chr2	BIRC6	32660521	32660653	after chemotherapy	SE	YES	NO	NO	NO	NO	NO
chr2	BIRC6	32660563	32660653	after chemotherapy	SE	YES	NO	NO	NO	NO	NO
chr2	BIRC6	32815872	32816045	after chemotherapy	SE	YES	NO	NO	NO	NO	NO
chr13	BIVM	103483914	103484047	after chemotherapy	SE	YES	NO	NO	NO	NO	NO
chr12	BLOC1S1	56110716	56110789	after chemotherapy	SE	YES	NO	NO	YES	YES	NO
chr15	BNIP2	59960301	59960337	after chemotherapy	SE	YES	NO	NO	NO	NO	NO
chr17	BPTF	65871671	65871860	after chemotherapy	SE	YES	NO	NO	NO	NO	NO
chr5	BRD9	869359	869509	before chemotherapy	SE	YES	YES	NO	NO	NO	NO
chr1	BROX	222886929	222887048	after chemotherapy	SE	YES	NO	NO	NO	NO	NO
chr20	BTBD3	11898425	11898659	after chemotherapy	SE	YES	NO	NO	YES	NO	NO
chr20	BTBD3	11898468	11898659	after chemotherapy	SE	YES	NO	NO	NO	NO	NO
chr20	BTBD3	11898508	11898659	after chemotherapy	SE	YES	NO	NO	NO	NO	NO
chr6	BTN3A3	26448844	26448865	before chemotherapy	SE	YES	NO	NO	NO	NO	NO
chr10	C10orf137	127420433	127420494	before chemotherapy	SE	YES	NO	NO	NO	NO	NO
chr11	C11orf54	93475128	93475232	before chemotherapy	SE	YES	NO	NO	NO	NO	NO
chr11	C11orf54	93475128	93475260	before chemotherapy	SE	YES	NO	NO	NO	NO	NO
chr11	C11orf54	93475128	93475307	before chemotherapy	SE	YES	NO	NO	NO	NO	NO
chr11	C11orf74	36654833	36654988	after chemotherapy	SE	YES	NO	NO	NO	NO	NO
chr12	C12orf4	4645182	4645248	before chemotherapy	SE	YES	NO	NO	NO	NO	NO
chr14	C14orf159	91655999	91656151	before chemotherapy	SE	YES	NO	NO	NO	NO	NO
chr16	C16orf13	684888	684956	after chemotherapy	SE	YES	YES	NO	YES	YES	YES
chr16	C16orf13	685517	685774	after chemotherapy	SE	YES	YES	YES	YES	YES	YES
chr16	C16orf13	685611	685774	after chemotherapy	SE	YES	YES	YES	YES	YES	YES
chr16	C16orf13	685611	685821	after chemotherapy	SE	YES	NO	YES	NO	NO	NO
chr16	C16orf13	685611	685856	after chemotherapy	SE	YES	YES	YES	YES	YES	YES
chr16	C16orf93	30770332	30770422	before chemotherapy	SE	YES	NO	NO	NO	NO	NO
chr16	C16orf93	30770662	30771045	before chemotherapy	SE	YES	NO	NO	NO	NO	NO
chr17	C17orf53	42229978	42230145	after chemotherapy	SE	YES	NO	NO	NO	NO	NO
chr17	C17orf53	42230004	42230145	after chemotherapy	SE	YES	NO	NO	NO	NO	YES
chr17	C17orf53	42232116	42232306	after chemotherapy	SE	YES	NO	NO	NO	NO	YES
chr17	C17orf62	80407654	80407832	after chemotherapy	SE	YES	NO	NO	YES	NO	NO
chr19	C19orf12	30196180	30196301	before chemotherapy	SE	YES	NO	NO	NO	NO	NO
chr19	C19orf82	9738391	9738482	after chemotherapy	SE	YES	NO	NO	NO	NO	YES
chr1	C1orf159	1041335	1041429	before chemotherapy	SE	YES	NO	NO	NO	NO	NO
chr1	C1orf86	2124283	2124414	before chemotherapy	SE	YES	NO	NO	NO	NO	NO
chr20	C20orf24	35236271	35236403	before chemotherapy	SE	YES	NO	NO	NO	NO	NO
chr20	C20orf24	35236292	35236403	before chemotherapy	SE	YES	NO	NO	NO	NO	NO
chr20	C20orf96	270199	270317	after chemotherapy	SE	YES	NO	NO	YES	NO	NO
chr21	C21orf2	45753943	45755687	after chemotherapy	SE	YES	YES	NO	NO	NO	NO
chr21	C21orf2	45755640	45755687	after chemotherapy	SE	YES	NO	NO	NO	NO	NO
chr12	C2CD5	22671973	22672173	before chemotherapy	SE	YES	NO	NO	NO	NO	NO
chr2	C2orf47	200826507	200826651	after chemotherapy	SE	YES	NO	NO	NO	NO	NO
chr3	C3orf18	50602952	50603131	before chemotherapy	SE	YES	NO	NO	NO	NO	NO
chr3	C3orf18	50602956	50603131	before chemotherapy	SE	YES	NO	NO	NO	NO	NO
chr4	C4orf32	113101829	113102014	before chemotherapy	SE	YES	NO	NO	NO	NO	NO
chr5	C5orf42	37157414	37157522	before chemotherapy	SE	YES	NO	NO	NO	NO	NO
chr5	C5orf42	37157414	37157564	before chemotherapy	SE	YES	NO	NO	NO	NO	NO
chr7	C7orf55-LUC7L2	139047921	139048005	after chemotherapy	SE	YES	NO	NO	NO	NO	YES
chr7	C7orf55-LUC7L2	139049954	139050072	before chemotherapy	SE	YES	NO	NO	NO	NO	NO
chr7	C7orf63	89935277	89935399	before chemotherapy	SE	YES	NO	NO	NO	NO	NO
chr8	C8orf59	86127149	86127266	after chemotherapy	SE	YES	NO	NO	YES	YES	NO
chr9	C9orf142	139887376	139887426	after chemotherapy	SE	YES	NO	NO	NO	NO	NO
chr9	C9orf89	95874160	95874211	before chemotherapy	SE	YES	NO	NO	NO	NO	NO
chr9	C9orf89	95874160	95874220	before chemotherapy	SE	YES	YES	NO	NO	NO	NO
chr9	C9orf89	95874162	95874220	before chemotherapy	SE	YES	NO	NO	NO	NO	NO
chrX	CA5B	15711085	15711181	after chemotherapy	SE	YES	NO	NO	NO	NO	NO
chr22	CABIN1	24462917	24463132	after chemotherapy	SE	YES	NO	NO	NO	NO	NO
chr2	CAD	27448998	27449187	before chemotherapy	SE	YES	NO	NO	NO	NO	NO
chr11	CADM1	115061607	115061661	after chemotherapy	SE	YES	NO	NO	NO	NO	NO
chr7	CALD1	134620438	134620516	before chemotherapy	SE	YES	NO	NO	NO	YES	NO
chr5	CAMLG	134077155	134077213	before chemotherapy	SE	YES	NO	NO	NO	NO	NO
chr1	CAMTA1	6880240	6880310	before chemotherapy	SE	YES	NO	NO	NO	NO	NO
chr17	CAMTA2	4876879	4876986	after chemotherapy	SE	YES	NO	NO	NO	NO	NO
chr17	CAMTA2	4885383	4885522	after chemotherapy	SE	YES	NO	NO	NO	NO	NO
chr2	CAPN10	241535350	241535569	after chemotherapy	SE	YES	NO	NO	YES	NO	NO
chr2	CAPN10	241535350	241535938	after chemotherapy	SE	YES	NO	NO	NO	NO	NO
chr2	CAPN10	241535735	241535938	after chemotherapy	SE	YES	NO	NO	NO	NO	NO
chr2	CAPN10	241536266	241536359	after chemotherapy	SE	YES	NO	NO	NO	NO	NO
chr16	CAPN15	586028	586142	before chemotherapy	SE	YES	NO	NO	YES	NO	NO
chr3	CAPN7	15273617	15273665	before chemotherapy	SE	YES	NO	NO	NO	NO	NO
chr12	CAPRIN2	30873744	30873849	after chemotherapy	SE	YES	NO	NO	NO	YES	NO
chr19	CARD8	48752779	48752921	before chemotherapy	SE	YES	NO	NO	NO	NO	NO
chr16	CARHSP1	8961905	8962017	after chemotherapy	SE	YES	NO	NO	NO	NO	NO
chr19	CARM1	11032050	11032119	before chemotherapy	SE	YES	NO	NO	NO	NO	YES
chr13	CARS2	111302983	111303447	after chemotherapy	SE	YES	NO	NO	YES	NO	NO
chrX	CASK	41414852	41414888	after chemotherapy	SE	YES	NO	NO	NO	YES	NO
chrX	CASK	41416284	41416353	before chemotherapy	SE	YES	YES	NO	NO	YES	NO
chr7	CASP2	142990239	142990363	before chemotherapy	SE	YES	NO	NO	NO	NO	NO
chr5	CAST	96062497	96062563	after chemotherapy	SE	YES	YES	NO	NO	NO	NO
chr11	CATSPER1	65788034	65788098	before chemotherapy	SE	YES	NO	NO	NO	NO	NO
chr2	CBWD2	114214641	114214781	before chemotherapy	SE	YES	NO	NO	NO	NO	NO
chr9	CCDC107	35658968	35659177	before chemotherapy	SE	YES	NO	NO	NO	NO	NO
chr9	CCDC107	35658984	35659177	before chemotherapy	SE	YES	NO	NO	NO	NO	NO
chr5	CCDC112	114605399	114605495	after chemotherapy	SE	YES	NO	NO	NO	NO	NO
chr12	CCDC42B	113592218	113592440	after chemotherapy	SE	YES	NO	NO	NO	NO	NO
chr17	CCDC57	80065277	80065497	before chemotherapy	SE	YES	NO	NO	NO	NO	NO
chr3	CCDC66	56593596	56593622	before chemotherapy	SE	YES	NO	NO	NO	NO	NO
chr12	CCDC77	514676	514730	before chemotherapy	SE	YES	NO	YES	NO	NO	NO
chr11	CCDC90B	82996169	82996254	before chemotherapy	SE	YES	NO	NO	NO	NO	NO
chr12	CCDC92	124428818	124428869	after chemotherapy	SE	YES	NO	NO	NO	NO	NO
chr14	CCNB1IP1	20783939	20784009	after chemotherapy	SE	YES	NO	NO	NO	NO	NO
chr15	CCNDBP1	43478017	43478431	before chemotherapy	SE	YES	NO	NO	NO	NO	NO
chr3	CCNL1	156867075	156867174	before chemotherapy	SE	YES	NO	NO	NO	NO	NO
chr2	CCNT2	135703458	135703545	before chemotherapy	SE	YES	YES	NO	NO	NO	NO
chr11	CD151	834457	834591	before chemotherapy	SE	YES	NO	NO	NO	NO	NO
chr11	CD151	834529	834591	before chemotherapy	SE	YES	NO	NO	NO	NO	NO
chr11	CD44	35219667	35219793	after chemotherapy	SE	YES	NO	NO	NO	NO	YES
chr11	CD44	35219694	35219793	after chemotherapy	SE	YES	NO	NO	NO	NO	YES
chr11	CD44	35229651	35229753	before chemotherapy	SE	YES	NO	NO	NO	NO	NO
chr11	CD44	35229651	35229756	before chemotherapy	SE	YES	NO	NO	NO	NO	NO
chr1	CD46	207940951	207940996	before chemotherapy	SE	YES	NO	NO	NO	NO	NO
chr1	CD46	207963597	207963669	before chemotherapy	SE	YES	NO	NO	NO	NO	NO
chr1	CD46	207963597	207963690	before chemotherapy	SE	YES	NO	NO	YES	NO	NO
chr19	CD70	6593587	6593699	before chemotherapy	SE	YES	NO	NO	NO	NO	NO
chr19	CD97	14507153	14507285	before chemotherapy	SE	YES	YES	NO	NO	NO	NO
chr13	CDADC1	49840014	49840139	before chemotherapy	SE	YES	NO	NO	NO	NO	NO
chr1	CDC42BPA	227198578	227198764	after chemotherapy	SE	YES	NO	NO	NO	NO	NO
chr1	CDC42BPA	227198604	227198764	after chemotherapy	SE	YES	NO	NO	NO	NO	NO
chr1	CDC42BPA	227239581	227239686	before chemotherapy	SE	YES	NO	NO	NO	NO	NO
chr1	CDC42BPA	227300371	227300614	after chemotherapy	SE	YES	NO	NO	NO	NO	NO
chr2	CDCA7	174228727	174228889	before chemotherapy	SE	YES	NO	NO	NO	NO	NO
chr5	CDH12	22405365	22405460	before chemotherapy	SE	YES	NO	NO	NO	NO	NO
chr16	CDH13	82671225	82671372	after chemotherapy	SE	YES	NO	NO	NO	NO	NO
chr16	CDH13	82672964	82673070	before chemotherapy	SE	YES	NO	NO	NO	NO	NO
chrX	CDK16	47081659	47081741	before chemotherapy	SE	YES	YES	NO	NO	NO	NO
chrX	CDK16	47081659	47081779	before chemotherapy	SE	YES	NO	NO	NO	NO	NO
chr9	CDK5RAP2	123169289	123169524	after chemotherapy	SE	YES	NO	NO	NO	NO	NO
chr9	CDK5RAP2	123169289	123169526	after chemotherapy	SE	YES	NO	NO	NO	NO	NO
chr14	CDKN3	54866611	54866694	after chemotherapy	SE	YES	NO	NO	NO	NO	NO
chr14	CDKN3	54866616	54866694	after chemotherapy	SE	YES	NO	NO	NO	NO	NO
chr11	CELF1	47493549	47493654	after chemotherapy	SE	YES	YES	NO	NO	YES	NO
chr3	CELSR3	48689863	48690010	before chemotherapy	SE	YES	NO	NO	NO	NO	NO
chr1	CEP104	3753058	3753256	before chemotherapy	SE	YES	NO	NO	NO	NO	NO
chr11	CEP164	117253511	117253658	after chemotherapy	SE	YES	NO	NO	NO	NO	NO
chr9	CERCAM	131183482	131183790	before chemotherapy	SE	YES	NO	NO	NO	NO	NO
chr19	CERS4	8306224	8306341	before chemotherapy	SE	YES	NO	YES	NO	NO	NO
chr19	CERS4	8315927	8316133	before chemotherapy	SE	YES	NO	NO	NO	NO	NO
chr19	CERS4	8315959	8316133	before chemotherapy	SE	YES	NO	NO	NO	NO	NO
chr19	CERS4	8315993	8316133	before chemotherapy	SE	YES	NO	NO	NO	NO	NO
chr19	CERS4	8315998	8316133	before chemotherapy	SE	YES	NO	NO	NO	NO	NO
chr17	CHD3	7810918	7811020	before chemotherapy	SE	YES	NO	NO	NO	YES	NO
chr14	CHD8	21905059	21905124	after chemotherapy	SE	YES	NO	NO	NO	NO	NO
chr11	CHEK1	125497501	125497725	after chemotherapy	SE	YES	NO	NO	NO	NO	NO
chr11	CHID1	893426	893519	after chemotherapy	SE	YES	NO	NO	NO	NO	YES
chr11	CHORDC1	89939915	89939978	after chemotherapy	SE	YES	NO	NO	NO	NO	NO
chr7	CHPF2	150934041	150934258	before chemotherapy	SE	YES	NO	NO	NO	NO	NO
chr1	CHTOP	153614721	153614905	before chemotherapy	SE	YES	NO	NO	NO	NO	NO
chr19	CIRBP	1273487	1273714	after chemotherapy	SE	YES	YES	NO	NO	YES	NO
chr19	CIRBP	1273599	1273714	after chemotherapy	SE	YES	NO	NO	NO	NO	NO
chr12	CIT	120148853	120148898	after chemotherapy	SE	YES	NO	NO	NO	YES	NO
chr9	CIZ1	130952607	130952677	after chemotherapy	SE	YES	NO	NO	NO	NO	NO
chr9	CIZ1	130952607	130952707	after chemotherapy	SE	YES	NO	NO	NO	NO	NO
chr3	CLASP2	33600616	33600667	after chemotherapy	SE	YES	NO	NO	NO	NO	NO
chr1	CLCC1	109504930	109505091	before chemotherapy	SE	YES	NO	NO	NO	NO	YES
chr4	CLCN3	170638942	170639018	before chemotherapy	SE	YES	NO	NO	NO	NO	NO
chr3	CLDND1	98235643	98235723	after chemotherapy	SE	YES	NO	NO	YES	NO	NO
chr5	CLK4	178046838	178047674	before chemotherapy	SE	YES	NO	NO	NO	NO	NO
chr1	CLSTN1	9797555	9797612	after chemotherapy	SE	YES	YES	NO	NO	NO	YES
chr1	CLSTN1	9816538	9816568	after chemotherapy	SE	YES	YES	NO	NO	NO	NO
chr3	CMSS1	99728974	99729024	before chemotherapy	SE	YES	NO	NO	NO	NO	NO
chrX	CNKSR2	21579588	21579678	before chemotherapy	SE	YES	NO	NO	NO	NO	NO
chr3	CNOT10	32778901	32778982	after chemotherapy	SE	YES	YES	NO	NO	NO	NO
chr3	CNOT10	32778904	32778982	after chemotherapy	SE	YES	YES	NO	NO	NO	NO
chr1	CNST	246784730	246784886	after chemotherapy	SE	YES	NO	NO	NO	NO	NO
chr1	CNST	246784730	246784936	after chemotherapy	SE	YES	NO	NO	NO	NO	NO
chr1	CNST	246784730	246784944	after chemotherapy	SE	YES	NO	NO	NO	NO	NO
chr9	CNTNAP3	39149802	39149974	after chemotherapy	SE	YES	NO	NO	NO	NO	NO
chr11	COA4	73587436	73587620	before chemotherapy	SE	YES	NO	NO	NO	NO	NO
chr11	COA4	73587520	73587620	before chemotherapy	SE	YES	NO	NO	NO	NO	NO
chr11	COA4	73587523	73587620	before chemotherapy	SE	YES	NO	NO	NO	NO	NO
chr17	COASY	40717000	40717065	before chemotherapy	SE	YES	NO	NO	NO	NO	NO
chr1	COL16A1	32136156	32136247	after chemotherapy	SE	YES	NO	NO	NO	NO	NO
chr1	COL16A1	32136202	32136247	after chemotherapy	SE	YES	NO	NO	NO	NO	NO
chr9	COL27A1	116958238	116958431	before chemotherapy	SE	YES	NO	NO	NO	NO	NO
chr11	COMMD9	36297614	36297790	after chemotherapy	SE	YES	NO	NO	NO	NO	NO
chr11	COMMD9	36297686	36297790	after chemotherapy	SE	YES	NO	NO	NO	NO	NO
chr2	COPS8	237995374	237995439	after chemotherapy	SE	YES	NO	NO	NO	NO	NO
chr17	COPZ2	46105041	46105155	before chemotherapy	SE	YES	NO	NO	NO	NO	NO
chr17	COPZ2	46110600	46110668	before chemotherapy	SE	YES	NO	NO	NO	NO	NO
chr4	COQ2	84188242	84188361	after chemotherapy	SE	YES	NO	NO	YES	NO	NO
chr9	COQ4	131087421	131087518	before chemotherapy	SE	YES	NO	NO	NO	NO	NO
chr12	COQ5	120964259	120964349	after chemotherapy	SE	YES	NO	NO	NO	NO	NO
chr1	COX20	245005225	245005360	before chemotherapy	SE	YES	NO	NO	NO	NO	YES
chr1	COX20	245005245	245005360	before chemotherapy	SE	YES	YES	NO	NO	NO	YES
chr20	CPNE1	34218662	34218717	before chemotherapy	SE	YES	NO	NO	NO	NO	NO
chr20	CPNE1	34243123	34243266	before chemotherapy	SE	YES	NO	NO	YES	NO	NO
chr20	CPNE1	34246851	34246936	before chemotherapy	SE	YES	NO	NO	YES	NO	NO
chr11	CPSF7	61187941	61188002	after chemotherapy	SE	YES	YES	NO	NO	NO	YES
chr3	CRBN	3216846	3216950	before chemotherapy	SE	YES	NO	NO	NO	NO	NO
chr3	CRBN	3216846	3216953	before chemotherapy	SE	YES	NO	NO	NO	NO	NO
chr7	CRCP	65592690	65592727	before chemotherapy	SE	YES	NO	NO	NO	NO	NO
chr7	CRCP	65595730	65595829	before chemotherapy	SE	YES	NO	NO	NO	NO	NO
chr7	CRCP	65599266	65599361	before chemotherapy	SE	YES	NO	NO	NO	NO	NO
chr16	CREBBP	3789578	3789725	after chemotherapy	SE	YES	NO	NO	NO	NO	NO
chr16	CREBBP	3827613	3827658	before chemotherapy	SE	YES	NO	NO	NO	NO	NO
chr10	CREM	35490378	35490414	after chemotherapy	SE	YES	NO	NO	NO	NO	NO
chr1	CROCC	17275293	17275421	after chemotherapy	SE	YES	NO	NO	NO	NO	NO
chr1	CROCC	17277447	17277617	before chemotherapy	SE	YES	NO	NO	NO	NO	NO
chr1	CROCCP3	16811317	16811401	before chemotherapy	SE	YES	NO	NO	NO	NO	NO
chr19	CRTC1	18879552	18879603	after chemotherapy	SE	YES	NO	YES	NO	NO	NO
chr19	CRTC1	18885709	18885796	before chemotherapy	SE	YES	NO	NO	NO	NO	YES
chr22	CRYBB2P1	25851678	25851807	after chemotherapy	SE	YES	NO	NO	NO	NO	NO
chr22	CSNK1E	38691392	38691453	before chemotherapy	SE	YES	NO	NO	NO	NO	NO
chr5	CSNK1G3	122941032	122941056	after chemotherapy	SE	YES	NO	NO	NO	NO	NO
chr20	CST3	23614550	23614632	after chemotherapy	SE	YES	NO	NO	NO	NO	NO
chr4	CTBP1	1235112	1235307	before chemotherapy	SE	YES	YES	NO	NO	NO	NO
chr10	CTBP2	126727565	126727724	after chemotherapy	SE	YES	NO	NO	NO	NO	NO
chr10	CTBP2	126799533	126799662	after chemotherapy	SE	YES	NO	YES	NO	NO	NO
chr10	CTBP2	126799558	126799662	after chemotherapy	SE	YES	NO	NO	NO	NO	YES
chr10	CTBP2	126848887	126849089	after chemotherapy	SE	YES	NO	NO	NO	NO	NO
chr19	CTC-459F4.3	28288661	28289084	before chemotherapy	SE	YES	NO	NO	NO	NO	NO
chr17	CTD-2303H24.2	18427090	18427191	before chemotherapy	SE	YES	NO	NO	NO	NO	NO
chr19	CTD-3138B18.4	58748614	58748700	after chemotherapy	SE	YES	NO	NO	NO	NO	NO
chr19	CTD-3214H19.4	7695509	7695545	before chemotherapy	SE	YES	NO	NO	NO	NO	NO
chr11	CTNND1	57561481	57561553	after chemotherapy	SE	YES	NO	NO	NO	NO	NO
chr9	CTSL	90345295	90345413	after chemotherapy	SE	YES	NO	NO	NO	NO	NO
chr11	CTTN	70267575	70267642	before chemotherapy	SE	YES	NO	NO	NO	NO	NO
chr11	CTTN	70267575	70267686	before chemotherapy	SE	YES	NO	NO	YES	NO	NO
chr17	CWC25	36971877	36971994	before chemotherapy	SE	YES	NO	NO	NO	NO	NO
chr1	CYB5RL	54656410	54656569	before chemotherapy	SE	YES	NO	NO	NO	NO	NO
chr1	CYB5RL	54656420	54656569	before chemotherapy	SE	YES	NO	NO	NO	NO	NO
chr3	DAG1	49508397	49508482	before chemotherapy	SE	YES	NO	NO	NO	NO	NO
chr3	DAG1	49508397	49508506	before chemotherapy	SE	YES	YES	NO	NO	NO	NO
chr3	DAG1	49514281	49514333	before chemotherapy	SE	YES	YES	NO	NO	NO	NO
chr3	DAG1	49514281	49514338	before chemotherapy	SE	YES	NO	NO	NO	NO	NO
chr3	DAG1	49524686	49524848	before chemotherapy	SE	YES	NO	NO	NO	NO	NO
chr1	DCAF8	160253319	160253429	before chemotherapy	SE	YES	NO	NO	NO	NO	NO
chr4	DCTD	183837825	183837878	before chemotherapy	SE	YES	NO	NO	NO	NO	NO
chr11	DCUN1D5	102953476	102953568	before chemotherapy	SE	YES	NO	NO	NO	NO	NO
chr12	DDX11	31231111	31231222	after chemotherapy	SE	YES	NO	NO	NO	NO	NO
chr19	DDX39A	14521232	14521417	after chemotherapy	SE	YES	YES	NO	YES	YES	YES
chr19	DDX39A	14521255	14521417	after chemotherapy	SE	YES	NO	NO	NO	NO	NO
chr19	DDX39A	14521359	14521417	after chemotherapy	SE	YES	NO	NO	YES	NO	YES
chr11	DEAF1	646326	646555	before chemotherapy	SE	YES	NO	NO	NO	NO	NO
chr16	DEF8	90015824	90015921	after chemotherapy	SE	YES	YES	NO	YES	NO	NO
chr9	DENND4C	19336683	19336830	before chemotherapy	SE	YES	YES	NO	NO	NO	NO
chr3	DENND6A	57644844	57644907	after chemotherapy	SE	YES	NO	NO	NO	NO	NO
chr1	DEPDC1	68947728	68948580	after chemotherapy	SE	YES	NO	YES	YES	NO	NO
chr1	DEPDC1	68960112	68960378	after chemotherapy	SE	YES	NO	NO	NO	NO	NO
chr4	DGKQ	959278	959317	before chemotherapy	SE	YES	NO	NO	NO	NO	NO
chr4	DGKQ	959851	960089	after chemotherapy	SE	YES	NO	NO	NO	NO	NO
chr4	DGKQ	959938	960089	after chemotherapy	SE	YES	NO	NO	NO	NO	NO
chr5	DIAPH1	140967790	140967817	after chemotherapy	SE	YES	NO	NO	NO	NO	NO
chr13	DIS3	73355426	73355494	after chemotherapy	SE	YES	NO	NO	NO	NO	NO
chr3	DLG1	196803456	196803556	after chemotherapy	SE	YES	NO	NO	NO	NO	NO
chr19	DMKN	35991279	35991321	after chemotherapy	SE	YES	NO	NO	NO	NO	YES
chr7	DMTF1	86797272	86797359	before chemotherapy	SE	YES	NO	NO	NO	NO	NO
chr19	DMWD	46287898	46287973	after chemotherapy	SE	YES	NO	NO	YES	NO	NO
chr19	DMWD	46287911	46287973	after chemotherapy	SE	YES	NO	NO	NO	NO	NO
chr4	DNAJB14	100845916	100845972	before chemotherapy	SE	YES	NO	NO	NO	NO	NO
chr20	DNAJC5	62562461	62562535	before chemotherapy	SE	YES	NO	NO	NO	NO	NO
chr17	DNAJC7	40155376	40155575	after chemotherapy	SE	YES	NO	NO	NO	NO	NO
chr11	DNHD1	6591476	6591626	before chemotherapy	SE	YES	NO	NO	NO	NO	NO
chr9	DNM1	131015379	131015416	after chemotherapy	SE	YES	NO	NO	YES	NO	NO
chr12	DNM1L	32891197	32891230	before chemotherapy	SE	YES	NO	NO	NO	NO	NO
chr19	DNM2	10919244	10919256	before chemotherapy	SE	YES	NO	NO	NO	NO	NO
chr1	DOCK7	63010617	63010710	before chemotherapy	SE	YES	NO	NO	NO	NO	NO
chr21	DONSON	34954470	34954552	before chemotherapy	SE	YES	NO	NO	NO	NO	NO
chr9	DPH7	140471921	140472055	after chemotherapy	SE	YES	YES	NO	YES	NO	NO
chr9	DPH7	140472028	140472055	after chemotherapy	SE	YES	NO	NO	NO	NO	NO
chr20	DPM1	49557641	49557746	after chemotherapy	SE	YES	NO	NO	NO	NO	NO
chr20	DPM1	49557665	49557746	after chemotherapy	SE	YES	YES	NO	YES	NO	NO
chr15	DPP8	65748049	65748179	after chemotherapy	SE	YES	NO	NO	NO	NO	NO
chr19	DPP9	4683201	4683333	after chemotherapy	SE	YES	NO	NO	NO	NO	YES
chr19	DPP9	4683201	4683336	after chemotherapy	SE	YES	NO	NO	YES	NO	YES
chr7	DPY19L2P1	35129931	35130057	before chemotherapy	SE	YES	NO	NO	NO	NO	NO
chr5	DROSHA	31531556	31531628	after chemotherapy	SE	YES	NO	NO	YES	NO	YES
chr5	DROSHA	31531556	31531632	after chemotherapy	SE	YES	NO	NO	YES	NO	YES
chr21	DSCR8	39526526	39526623	before chemotherapy	SE	YES	NO	NO	NO	NO	NO
chr7	DTX2	76092761	76093026	before chemotherapy	SE	YES	NO	NO	NO	NO	NO
chr7	DTX2	76092861	76093026	before chemotherapy	SE	YES	NO	NO	NO	NO	NO
chr2	DTYMK	242621333	242621748	before chemotherapy	SE	YES	NO	NO	NO	NO	NO
chr16	DUS2	68059283	68059397	after chemotherapy	SE	YES	NO	NO	NO	YES	NO
chr7	DUS4L	107214148	107214328	before chemotherapy	SE	YES	NO	NO	NO	NO	NO
chr22	DUSP18	31060941	31061108	before chemotherapy	SE	YES	NO	NO	NO	NO	NO
chr12	DUSP6	89744364	89744802	after chemotherapy	SE	YES	YES	NO	NO	NO	NO
chr2	DYSF	71776479	71776521	before chemotherapy	SE	YES	NO	NO	NO	NO	NO
chr13	EBPL	50243912	50243978	before chemotherapy	SE	YES	NO	NO	NO	NO	NO
chr13	EBPL	50243912	50243982	before chemotherapy	SE	YES	NO	NO	YES	NO	NO
chr16	ECI1	2293318	2293440	after chemotherapy	SE	YES	NO	NO	NO	NO	NO
chr15	EDC3	74969281	74969324	before chemotherapy	SE	YES	NO	NO	NO	NO	NO
chr15	EDC3	74969281	74969363	before chemotherapy	SE	YES	NO	NO	NO	NO	NO
chr15	EDC3	74979431	74979520	before chemotherapy	SE	YES	NO	NO	NO	NO	NO
chr1	EFCAB14	47154024	47154216	before chemotherapy	SE	YES	NO	NO	YES	YES	YES
chr11	EFEMP2	65636830	65637031	before chemotherapy	SE	YES	NO	NO	NO	NO	NO
chr1	EFHD2	15753645	15753780	after chemotherapy	SE	YES	YES	NO	YES	NO	NO
chr2	EHBP1	63215065	63215173	before chemotherapy	SE	YES	YES	NO	NO	NO	YES
chr11	EI24	125439999	125440086	before chemotherapy	SE	YES	NO	NO	NO	NO	NO
chr1	EIF3I	32691705	32691884	before chemotherapy	SE	YES	NO	NO	NO	NO	NO
chr1	EIF3I	32691705	32691921	before chemotherapy	SE	YES	NO	NO	NO	NO	NO
chr1	EIF3I	32691749	32691884	before chemotherapy	SE	YES	NO	NO	NO	NO	NO
chr1	EIF3I	32691754	32691884	before chemotherapy	SE	YES	NO	NO	NO	NO	NO
chr1	EIF3I	32691754	32691921	before chemotherapy	SE	YES	NO	NO	NO	NO	NO
chr3	EIF4A2	186506080	186506205	before chemotherapy	SE	YES	YES	NO	YES	YES	YES
chr3	EIF4A2	186506080	186506209	before chemotherapy	SE	YES	YES	NO	YES	YES	YES
chr3	EIF4A2	186506098	186506205	before chemotherapy	SE	YES	YES	NO	YES	YES	YES
chr3	EIF4A2	186506098	186506209	before chemotherapy	SE	YES	YES	NO	YES	YES	YES
chr3	EIF4G1	184033919	184034006	before chemotherapy	SE	YES	NO	NO	NO	NO	NO
chr11	EIF4G2	10823207	10823321	after chemotherapy	SE	YES	YES	NO	NO	NO	NO
chr1	EIF4G3	21137230	21137377	after chemotherapy	SE	YES	NO	NO	NO	YES	NO
chr2	ELMOD3	85582677	85582723	before chemotherapy	SE	YES	NO	NO	NO	NO	NO
chr2	ELMOD3	85590219	85590289	before chemotherapy	SE	YES	NO	NO	NO	NO	NO
chr1	ELOVL1	43830856	43830931	before chemotherapy	SE	YES	NO	NO	NO	NO	NO
chr1	ELOVL1	43833156	43833289	before chemotherapy	SE	YES	NO	NO	YES	NO	YES
chr11	EML3	62378107	62378240	before chemotherapy	SE	YES	NO	NO	NO	NO	NO
chr19	EMP3	48830777	48830818	before chemotherapy	SE	YES	NO	NO	NO	NO	NO
chr19	EMP3	48830777	48830880	before chemotherapy	SE	YES	NO	NO	NO	NO	NO
chr19	EMP3	48830777	48830921	before chemotherapy	SE	YES	NO	NO	NO	NO	NO
chr1	ENAH	225704897	225705008	before chemotherapy	SE	YES	NO	NO	NO	NO	NO
chr1	ENAH	225704897	225705692	before chemotherapy	SE	YES	NO	NO	NO	NO	NO
chr16	ENKD1	67698898	67699066	before chemotherapy	SE	YES	NO	NO	NO	NO	NO
chr16	ENKD1	67698898	67699071	before chemotherapy	SE	YES	NO	NO	NO	NO	NO
chr18	ENOSF1	692769	693175	after chemotherapy	SE	YES	NO	NO	NO	NO	NO
chr8	ENPP2	120608086	120608242	after chemotherapy	SE	YES	NO	NO	NO	NO	NO
chr1	ENSA	150598954	150599002	before chemotherapy	SE	YES	NO	NO	NO	NO	NO
chr17	ENTHD2	79211918	79211959	before chemotherapy	SE	YES	NO	NO	NO	NO	NO
chr14	ENTPD5	74474398	74474515	after chemotherapy	SE	YES	NO	NO	NO	NO	NO
chr20	ENTPD6	25201867	25201969	before chemotherapy	SE	YES	NO	NO	NO	NO	NO
chr5	EPB41L4A-AS1	111496930	111496992	after chemotherapy	SE	YES	NO	NO	NO	NO	NO
chr10	EPC1	32561941	32562010	after chemotherapy	SE	YES	NO	NO	NO	NO	NO
chr12	EPS8	15866199	15866259	before chemotherapy	SE	YES	NO	NO	NO	NO	NO
chr19	ERF	42755211	42755316	before chemotherapy	SE	YES	NO	NO	NO	YES	NO
chr1	ERI3	44713610	44713710	before chemotherapy	SE	YES	NO	NO	NO	NO	NO
chr1	ERI3	44818531	44818597	after chemotherapy	SE	YES	NO	NO	NO	NO	NO
chr6	ERMARD	170166733	170166763	after chemotherapy	SE	YES	NO	NO	NO	NO	NO
chr12	ERP29	112457559	112457698	before chemotherapy	SE	YES	NO	NO	YES	YES	NO
chr12	ESPL1	53679707	53680696	after chemotherapy	SE	YES	NO	NO	NO	NO	NO
chr11	ESRRA	64073767	64073920	before chemotherapy	SE	YES	YES	NO	NO	YES	NO
chr11	ESRRA	64074639	64074976	before chemotherapy	SE	YES	NO	NO	NO	NO	NO
chr7	ESYT2	158545471	158545534	before chemotherapy	SE	YES	NO	NO	NO	NO	NO
chr19	ETHE1	44030352	44030468	before chemotherapy	SE	YES	NO	NO	NO	YES	NO
chr19	ETHE1	44030352	44030501	before chemotherapy	SE	YES	NO	NO	YES	YES	NO
chr17	ETV4	41610554	41610716	after chemotherapy	SE	YES	NO	NO	YES	NO	NO
chr12	ETV6	11979335	11979537	after chemotherapy	SE	YES	NO	NO	NO	NO	NO
chr4	EVC	5817813	5817968	before chemotherapy	SE	YES	NO	NO	NO	YES	NO
chr4	EVC	5825343	5825519	after chemotherapy	SE	YES	NO	NO	NO	NO	NO
chr4	EVC	5825343	5825547	after chemotherapy	SE	YES	NO	NO	NO	NO	NO
chr4	EVC	5825418	5825519	after chemotherapy	SE	YES	NO	NO	NO	NO	NO
chr9	EXD3	140269063	140269215	before chemotherapy	SE	YES	NO	NO	NO	NO	NO
chr4	EXOC1	56738920	56738974	after chemotherapy	SE	YES	NO	NO	NO	NO	NO
chr4	EXOC1	56755053	56755098	before chemotherapy	SE	YES	NO	NO	NO	NO	NO
chr17	EXOC7	74086409	74086478	before chemotherapy	SE	YES	YES	NO	NO	NO	NO
chr17	EXOC7	74087223	74087316	before chemotherapy	SE	YES	YES	NO	NO	NO	NO
chr4	EXOSC9	122737298	122737349	before chemotherapy	SE	YES	NO	NO	NO	NO	NO
chr7	EZH2	148516069	148516151	before chemotherapy	SE	YES	NO	NO	NO	YES	NO
chr7	EZH2	148529725	148529842	after chemotherapy	SE	YES	NO	NO	NO	NO	YES
chr1	F3	94997876	94998036	before chemotherapy	SE	YES	YES	NO	NO	NO	NO
chr3	FAIM	138329445	138329879	after chemotherapy	SE	YES	NO	NO	YES	NO	YES
chr9	FAM102A	130710646	130710693	before chemotherapy	SE	YES	NO	NO	NO	NO	NO
chr12	FAM109A	111803367	111803455	before chemotherapy	SE	YES	NO	NO	NO	NO	NO
chr11	FAM111A	58911082	58911168	before chemotherapy	SE	YES	NO	NO	NO	NO	YES
chr11	FAM111A	58912216	58912373	after chemotherapy	SE	YES	NO	NO	NO	NO	NO
chr5	FAM114A2	153417852	153417994	before chemotherapy	SE	YES	NO	NO	NO	NO	NO
chr5	FAM114A2	153417870	153417994	before chemotherapy	SE	YES	NO	NO	NO	NO	NO
chr5	FAM114A2	153417906	153417994	before chemotherapy	SE	YES	NO	NO	NO	NO	NO
chr5	FAM13B	137354643	137354835	after chemotherapy	SE	YES	NO	NO	NO	NO	YES
chr8	FAM160B2	21959486	21959573	before chemotherapy	SE	YES	NO	NO	NO	NO	NO
chr5	FAM172A	93392719	93392908	before chemotherapy	SE	YES	NO	NO	NO	NO	NO
chr16	FAM173A	772047	772083	after chemotherapy	SE	YES	NO	NO	NO	NO	NO
chr16	FAM192A	57208080	57208202	after chemotherapy	SE	YES	YES	NO	NO	NO	NO
chr5	FAM193B	176949955	176950016	before chemotherapy	SE	YES	NO	NO	NO	NO	NO
chr10	FAM208B	5762222	5762360	before chemotherapy	SE	YES	NO	NO	NO	NO	NO
chr18	FAM210A	13670869	13670967	after chemotherapy	SE	YES	NO	NO	NO	NO	NO
chr10	FAM21A	51886919	51886982	before chemotherapy	SE	YES	NO	NO	NO	NO	NO
chr10	FAM21C	46272720	46272873	before chemotherapy	SE	YES	NO	NO	NO	NO	NO
chr7	FAM221A	23724117	23724291	after chemotherapy	SE	YES	NO	NO	NO	NO	NO
chr7	FAM221A	23731801	23734532	after chemotherapy	SE	YES	NO	NO	NO	NO	NO
chr4	FAM47E	77177330	77177676	before chemotherapy	SE	YES	NO	NO	NO	NO	NO
chr8	FAM49B	130891634	130891717	before chemotherapy	SE	YES	NO	NO	NO	NO	NO
chr8	FAM49B	130892621	130892704	before chemotherapy	SE	YES	NO	NO	NO	NO	NO
chr4	FAM53A	1643259	1643334	before chemotherapy	SE	YES	NO	NO	NO	NO	NO
chr1	FAM63A	150972932	150973091	before chemotherapy	SE	YES	NO	NO	NO	NO	NO
chr1	FAM63A	150974640	150974799	before chemotherapy	SE	YES	NO	NO	NO	NO	NO
chr1	FAM63A	150974640	150974876	before chemotherapy	SE	YES	NO	NO	NO	NO	NO
chr1	FAM63A	150974640	150975444	before chemotherapy	SE	YES	NO	NO	NO	NO	NO
chr3	FAM86DP	75476577	75476843	after chemotherapy	SE	YES	NO	NO	NO	NO	NO
chr12	FAM86FP	8389566	8389668	before chemotherapy	SE	YES	NO	NO	NO	YES	NO
chr8	FAM92A1	94730902	94731016	after chemotherapy	SE	YES	NO	NO	NO	NO	NO
chr15	FAN1	31202816	31202999	after chemotherapy	SE	YES	NO	NO	NO	NO	NO
chr15	FAN1	31202816	31203018	after chemotherapy	SE	YES	NO	NO	NO	NO	NO
chr3	FANCD2	10087330	10087428	before chemotherapy	SE	YES	NO	NO	NO	NO	NO
chr15	FANCI	89838145	89838325	after chemotherapy	SE	YES	NO	NO	NO	NO	NO
chr15	FANCI	89838187	89838325	after chemotherapy	SE	YES	NO	NO	YES	NO	NO
chr2	FANCL	58421363	58421408	before chemotherapy	SE	YES	NO	NO	NO	NO	NO
chr7	FASTK	150773999	150774114	after chemotherapy	SE	YES	NO	NO	NO	YES	NO
chr7	FASTK	150773999	150774323	after chemotherapy	SE	YES	NO	NO	NO	YES	NO
chr7	FASTK	150774187	150774323	after chemotherapy	SE	YES	NO	NO	NO	YES	NO
chr6	FBXL4	99365249	99365595	after chemotherapy	SE	YES	NO	NO	NO	NO	NO
chr19	FBXO17	39442013	39442156	before chemotherapy	SE	YES	NO	NO	NO	NO	NO
chr8	FBXO25	382885	382935	after chemotherapy	SE	YES	NO	YES	NO	NO	NO
chr1	FBXO42	16642931	16643152	after chemotherapy	SE	YES	NO	NO	NO	NO	NO
chr1	FBXO44	11715384	11715756	before chemotherapy	SE	YES	NO	NO	NO	NO	NO
chr5	FBXW11	171384600	171384702	after chemotherapy	SE	YES	NO	NO	NO	NO	YES
chr5	FBXW11	171423893	171424055	before chemotherapy	SE	YES	NO	NO	NO	NO	YES
chr5	FCHSD1	141027534	141027663	after chemotherapy	SE	YES	NO	NO	NO	NO	NO
chr1	FDPS	155279543	155279756	before chemotherapy	SE	YES	NO	NO	NO	NO	NO
chr1	FDPS	155279579	155279756	before chemotherapy	SE	YES	NO	NO	NO	NO	NO
chr20	FER1L4	34166757	34166889	after chemotherapy	SE	YES	NO	NO	NO	NO	NO
chr2	FHL2	106001321	106001398	before chemotherapy	SE	YES	NO	NO	NO	NO	NO
chr1	FHL3	38463634	38463804	after chemotherapy	SE	YES	NO	NO	NO	NO	NO
chr1	FHL3	38464928	38465104	after chemotherapy	SE	YES	NO	NO	YES	NO	NO
chr19	FKRP	47250490	47250562	before chemotherapy	SE	YES	YES	NO	NO	NO	NO
chr19	FKRP	47251771	47251878	before chemotherapy	SE	YES	YES	NO	NO	NO	NO
chr19	FKRP	47251771	47251922	before chemotherapy	SE	YES	NO	NO	NO	NO	NO
chr19	FKRP	47251771	47251974	before chemotherapy	SE	YES	NO	NO	NO	NO	NO
chr19	FKRP	47251771	47252141	before chemotherapy	SE	YES	YES	NO	NO	NO	NO
chr3	FLNB	58117653	58117716	before chemotherapy	SE	YES	NO	NO	NO	NO	NO
chr3	FLNB	58117653	58117746	before chemotherapy	SE	YES	NO	NO	NO	NO	NO
chr3	FLNB	58127584	58127623	before chemotherapy	SE	YES	NO	NO	NO	NO	NO
chr17	FLOT2	27212874	27212965	before chemotherapy	SE	YES	YES	NO	NO	NO	NO
chr19	FLT3LG	49983554	49983733	after chemotherapy	SE	YES	NO	NO	NO	NO	NO
chr1	FLVCR1	213061232	213061343	before chemotherapy	SE	YES	NO	NO	NO	NO	NO
chr2	FMNL2	153501947	153501994	before chemotherapy	SE	YES	NO	NO	NO	NO	NO
chr12	FMNL3	50094372	50094494	after chemotherapy	SE	YES	NO	NO	NO	NO	NO
chr2	FN1	216245533	216245803	before chemotherapy	SE	YES	YES	YES	NO	YES	YES
chr9	FNBP1	132686122	132686275	after chemotherapy	SE	YES	NO	NO	NO	NO	NO
chr13	FNDC3A	49775268	49775361	before chemotherapy	SE	YES	NO	NO	NO	NO	NO
chr13	FNDC3A	49775268	49775365	before chemotherapy	SE	YES	NO	NO	NO	NO	NO
chr5	FNIP1	131046270	131046354	before chemotherapy	SE	YES	NO	NO	NO	NO	NO
chr11	FOLH1	49170190	49170283	before chemotherapy	SE	YES	NO	NO	NO	NO	NO
chr12	FOXM1	2970464	2970578	before chemotherapy	SE	YES	YES	NO	NO	NO	NO
chr12	FOXM1	2970544	2970578	before chemotherapy	SE	YES	YES	NO	NO	NO	NO
chr12	FOXM1	2974515	2974565	after chemotherapy	SE	YES	NO	NO	NO	NO	NO
chr12	FOXM1	2974520	2974565	after chemotherapy	SE	YES	YES	NO	NO	NO	NO
chr20	FRG1B	29614260	29614327	before chemotherapy	SE	YES	NO	NO	NO	NO	NO
chr10	FRMD4A	13693902	13693974	before chemotherapy	SE	YES	NO	NO	NO	NO	NO
chr7	FTSJ2	2278468	2278572	after chemotherapy	SE	YES	NO	NO	NO	NO	YES
chr1	FUBP1	78413137	78413232	before chemotherapy	SE	YES	NO	NO	NO	NO	NO
chr16	FUK	70501788	70501869	before chemotherapy	SE	YES	NO	NO	NO	NO	NO
chr19	FUZ	50311371	50311416	before chemotherapy	SE	YES	YES	NO	NO	NO	NO
chr19	FUZ	50315507	50315592	after chemotherapy	SE	YES	NO	NO	NO	NO	NO
chr3	FXR1	180693100	180693192	before chemotherapy	SE	YES	NO	NO	NO	NO	NO
chr19	FXYD3	35608160	35608282	before chemotherapy	SE	YES	NO	NO	NO	NO	NO
chr14	G2E3	31050281	31050322	after chemotherapy	SE	YES	YES	NO	NO	NO	NO
chr4	G3BP2	76649239	76649360	before chemotherapy	SE	YES	YES	NO	NO	NO	YES
chr4	GAB1	144378832	144378922	before chemotherapy	SE	YES	NO	NO	NO	NO	NO
chr15	GABPB1	50595125	50595320	after chemotherapy	SE	YES	NO	NO	NO	NO	NO
chr15	GABPB1	50606612	50606867	after chemotherapy	SE	YES	NO	NO	NO	NO	NO
chr1	GADD45A	68151707	68151809	after chemotherapy	SE	YES	YES	NO	NO	NO	NO
chr4	GAK	853149	853281	before chemotherapy	SE	YES	NO	NO	NO	NO	NO
chr16	GALNS	88909437	88909607	before chemotherapy	SE	YES	NO	NO	NO	NO	NO
chr2	GALNT14	31146984	31147129	after chemotherapy	SE	YES	NO	NO	NO	NO	NO
chr2	GALNT14	31147605	31147689	after chemotherapy	SE	YES	NO	NO	NO	NO	YES
chr9	GALT	34647471	34647702	before chemotherapy	SE	YES	NO	NO	NO	NO	NO
chr9	GALT	34647500	34647702	before chemotherapy	SE	YES	NO	NO	NO	NO	NO
chr9	GALT	34647537	34647702	before chemotherapy	SE	YES	NO	NO	NO	NO	NO
chr1	GAS5	173833812	173833842	before chemotherapy	SE	YES	NO	NO	NO	NO	NO
chr9	GBA2	35741668	35741887	before chemotherapy	SE	YES	NO	NO	NO	NO	NO
chr9	GBA2	35741668	35741905	before chemotherapy	SE	YES	NO	NO	NO	NO	NO
chr9	GBA2	35743272	35743323	before chemotherapy	SE	YES	NO	NO	NO	NO	NO
chr2	GEMIN6	39006399	39006467	after chemotherapy	SE	YES	NO	NO	NO	NO	NO
chr2	GGCX	85787937	85788108	after chemotherapy	SE	YES	NO	NO	NO	NO	NO
chr2	GIGYF2	233587263	233587368	before chemotherapy	SE	YES	NO	NO	NO	NO	NO
chr19	GIPC1	14602473	14602555	after chemotherapy	SE	YES	NO	NO	NO	NO	NO
chr19	GIPC1	14602516	14602555	after chemotherapy	SE	YES	NO	NO	NO	NO	NO
chr19	GIPC1	14603668	14603724	after chemotherapy	SE	YES	NO	NO	NO	NO	NO
chr3	GLB1	33118585	33118729	after chemotherapy	SE	YES	NO	NO	NO	NO	NO
chr1	GLTPD1	1262215	1262412	before chemotherapy	SE	YES	YES	NO	NO	NO	NO
chr16	GLYR1	4871547	4871598	after chemotherapy	SE	YES	NO	NO	NO	YES	NO
chr2	GMCL1	70068615	70068684	before chemotherapy	SE	YES	NO	NO	NO	NO	NO
chr1	GNB1	1779316	1779475	before chemotherapy	SE	YES	NO	NO	NO	YES	NO
chr9	GNE	36249188	36249394	after chemotherapy	SE	YES	NO	NO	NO	NO	NO
chr14	GNG2	52344334	52344375	before chemotherapy	SE	YES	NO	NO	NO	NO	NO
chr14	GNG2	52344338	52344375	before chemotherapy	SE	YES	NO	NO	NO	NO	NO
chr1	GNPAT	231386709	231386889	after chemotherapy	SE	YES	NO	NO	NO	NO	NO
chr3	GOLGA4	37308332	37308431	after chemotherapy	SE	YES	NO	NO	NO	NO	NO
chr3	GOLGA4	37402733	37402796	before chemotherapy	SE	YES	NO	NO	NO	NO	NO
chr3	GOLIM4	167758573	167758657	after chemotherapy	SE	YES	NO	NO	YES	NO	NO
chr17	GOSR2	45012394	45012535	before chemotherapy	SE	YES	NO	NO	NO	NO	NO
chr7	GPNMB	23290380	23290481	after chemotherapy	SE	YES	NO	NO	NO	NO	NO
chr6	GPR126	142704896	142704980	before chemotherapy	SE	YES	NO	NO	NO	NO	NO
chr1	GPR153	6311397	6311590	after chemotherapy	SE	YES	NO	NO	NO	NO	NO
chr1	GPR153	6313777	6314207	after chemotherapy	SE	YES	NO	NO	NO	NO	NO
chr16	GPR56	57675498	57675620	before chemotherapy	SE	YES	NO	NO	NO	NO	NO
chr16	GPR56	57675502	57675620	before chemotherapy	SE	YES	NO	NO	NO	NO	NO
chr5	GPX8	54456157	54456224	before chemotherapy	SE	YES	NO	NO	NO	NO	NO
chr19	GRAMD1A	35496588	35496835	before chemotherapy	SE	YES	NO	NO	NO	NO	NO
chr7	GS1-124K5.12	66053498	66053567	before chemotherapy	SE	YES	NO	NO	NO	NO	NO
chr7	GS1-179L18.1	53839126	53839300	after chemotherapy	SE	YES	NO	NO	NO	NO	NO
chr7	GS1-179L18.1	53844180	53844321	after chemotherapy	SE	YES	NO	NO	NO	NO	NO
chr3	GSK3B	119585436	119585475	before chemotherapy	SE	YES	NO	NO	NO	NO	NO
chr9	GSN	124045596	124045670	after chemotherapy	SE	YES	NO	NO	NO	NO	NO
chr9	GSN	124059996	124060120	after chemotherapy	SE	YES	NO	NO	NO	NO	NO
chr2	GTDC1	144728219	144728329	after chemotherapy	SE	YES	NO	NO	NO	NO	NO
chr5	GTF2H2C	68863979	68864034	before chemotherapy	SE	YES	NO	NO	NO	NO	NO
chr9	GTF3C5	135930330	135930351	before chemotherapy	SE	YES	NO	NO	NO	NO	NO
chr22	GUCD1	24939809	24939885	after chemotherapy	SE	YES	NO	NO	NO	NO	NO
chr22	GUCD1	24944884	24944969	after chemotherapy	SE	YES	NO	NO	NO	NO	NO
chr22	GUCD1	24950916	24951104	after chemotherapy	SE	YES	YES	NO	NO	YES	NO
chr1	GUK1	228328824	228328989	before chemotherapy	SE	YES	NO	NO	NO	NO	NO
chr2	GULP1	189405953	189406043	after chemotherapy	SE	YES	NO	NO	NO	NO	NO
chr5	GUSBP1	21466727	21466857	before chemotherapy	SE	YES	NO	NO	NO	NO	NO
chr16	HAGH	1869115	1869224	before chemotherapy	SE	YES	NO	NO	NO	NO	NO
chr19	HAUS8	17173507	17173589	after chemotherapy	SE	YES	NO	NO	NO	NO	NO
chr22	HDAC10	50687090	50687180	after chemotherapy	SE	YES	NO	NO	NO	NO	NO
chr22	HDAC10	50687126	50687288	after chemotherapy	SE	YES	NO	NO	NO	NO	NO
chr22	HDAC10	50687126	50687319	after chemotherapy	SE	YES	NO	NO	NO	NO	NO
chr22	HDAC10	50687126	50687360	after chemotherapy	SE	YES	NO	NO	NO	NO	NO
chr22	HDAC10	50688855	50688928	before chemotherapy	SE	YES	NO	NO	NO	NO	NO
chr22	HDAC10	50688855	50688952	before chemotherapy	SE	YES	NO	NO	NO	NO	NO
chr22	HDAC10	50688855	50689020	before chemotherapy	SE	YES	NO	NO	NO	NO	NO
chr7	HDAC9	18694385	18694492	before chemotherapy	SE	YES	NO	NO	NO	NO	NO
chr6	HDDC2	125619859	125619962	before chemotherapy	SE	YES	NO	NO	NO	NO	NO
chr2	HEATR5B	37217790	37217939	before chemotherapy	SE	YES	NO	NO	NO	NO	NO
chr2	HEATR5B	37217790	37217942	before chemotherapy	SE	YES	NO	NO	NO	NO	NO
chr3	HEG1	124733556	124733856	after chemotherapy	SE	YES	NO	NO	NO	NO	NO
chr3	HEMK1	50609507	50609639	before chemotherapy	SE	YES	NO	NO	NO	NO	NO
chr3	HEMK1	50616251	50616357	before chemotherapy	SE	YES	NO	NO	NO	NO	NO
chr15	HERC2P2	23310364	23310453	before chemotherapy	SE	YES	YES	NO	YES	NO	NO
chr15	HERC2P2	23312036	23312098	after chemotherapy	SE	YES	NO	NO	NO	NO	NO
chr1	HES4	935071	935167	after chemotherapy	SE	YES	NO	NO	NO	NO	NO
chr17	HEXDC	80398138	80398210	after chemotherapy	SE	YES	NO	NO	NO	NO	NO
chr17	HEXDC	80398348	80398489	before chemotherapy	SE	YES	NO	NO	NO	NO	NO
chr7	HIBADH	27581187	27581374	before chemotherapy	SE	YES	NO	NO	NO	YES	NO
chr1	HIVEP3	41990405	41990581	before chemotherapy	SE	YES	NO	NO	NO	NO	NO
chr10	HKDC1	71005834	71005990	before chemotherapy	SE	YES	NO	NO	NO	NO	NO
chr19	HKR1	37813086	37813134	before chemotherapy	SE	YES	NO	NO	NO	NO	NO
chr19	HKR1	37815701	37815838	after chemotherapy	SE	YES	NO	NO	NO	NO	NO
chr5	HMGCR	74655222	74655336	after chemotherapy	SE	YES	NO	NO	NO	NO	NO
chr5	HMGCR	74655222	74655381	after chemotherapy	SE	YES	NO	NO	NO	NO	NO
chr21	HMGN1	40719172	40719218	after chemotherapy	SE	YES	NO	NO	NO	NO	NO
chr21	HMGN1	40719304	40719404	before chemotherapy	SE	YES	NO	NO	NO	NO	NO
chr21	HMGN1	40719304	40719409	before chemotherapy	SE	YES	NO	NO	NO	NO	NO
chr5	HMMR	162894706	162894754	after chemotherapy	SE	YES	NO	NO	NO	NO	NO
chr16	HMOX2	4533633	4533755	after chemotherapy	SE	YES	NO	NO	NO	NO	NO
chr7	HNRNPA2B1	26230612	26230631	after chemotherapy	SE	YES	NO	NO	NO	NO	NO
chr7	HNRNPA2B1	26230612	26230748	after chemotherapy	SE	YES	NO	YES	NO	YES	YES
chr7	HNRNPA2B1	26231920	26231958	before chemotherapy	SE	YES	NO	NO	YES	NO	YES
chr7	HNRNPA2B1	26237450	26237486	before chemotherapy	SE	YES	NO	NO	NO	NO	NO
chr14	HNRNPC	21731469	21731495	before chemotherapy	SE	YES	NO	NO	YES	NO	NO
chr14	HNRNPC	21731469	21731741	before chemotherapy	SE	YES	NO	NO	YES	NO	NO
chr4	HNRNPDL	83346715	83346820	after chemotherapy	SE	YES	NO	NO	YES	NO	NO
chr4	HNRNPDL	83346718	83346820	after chemotherapy	SE	YES	NO	NO	YES	NO	NO
chr5	HNRNPH1	179046269	179046361	before chemotherapy	SE	YES	NO	NO	NO	NO	NO
chr5	HNRNPH1	179046269	179046408	before chemotherapy	SE	YES	NO	NO	NO	NO	NO
chr10	HNRNPH3	70097614	70097753	before chemotherapy	SE	YES	NO	NO	YES	NO	YES
chr2	HNRNPLL	38793179	38793342	after chemotherapy	SE	YES	NO	NO	NO	NO	NO
chr19	HNRNPUL1	41811532	41811772	after chemotherapy	SE	YES	NO	NO	NO	NO	NO
chr19	HNRNPUL1	41811550	41811772	after chemotherapy	SE	YES	NO	NO	YES	NO	NO
chr19	HNRNPUL1	41811736	41811772	after chemotherapy	SE	YES	YES	NO	YES	NO	NO
chr7	HOTAIRM1	27138692	27138985	before chemotherapy	SE	YES	NO	NO	NO	NO	YES
chr7	HOTAIRM1	27138716	27138985	before chemotherapy	SE	YES	NO	NO	NO	NO	YES
chr17	HOXB3	46629069	46629201	before chemotherapy	SE	YES	NO	NO	NO	NO	NO
chr2	HPCAL1	10566345	10566621	after chemotherapy	SE	YES	NO	NO	YES	NO	NO
chr19	HSD11B1L	5687926	5688143	after chemotherapy	SE	YES	NO	NO	NO	NO	NO
chr2	HTRA2	74759745	74759841	after chemotherapy	SE	YES	NO	NO	NO	NO	NO
chr2	IAH1	9616127	9616168	after chemotherapy	SE	YES	NO	NO	NO	NO	NO
chr12	IFFO1	6660563	6660669	before chemotherapy	SE	YES	NO	NO	NO	NO	NO
chr1	IFFO2	19244855	19244996	before chemotherapy	SE	YES	NO	NO	NO	NO	NO
chr1	IFI44	79126238	79126339	before chemotherapy	SE	YES	NO	NO	NO	NO	NO
chr1	IFI44	79126238	79126376	before chemotherapy	SE	YES	NO	NO	NO	NO	NO
chr13	IFT88	21237401	21237525	after chemotherapy	SE	YES	NO	NO	NO	NO	NO
chr12	IKBIP	99028073	99028191	after chemotherapy	SE	YES	NO	NO	NO	NO	NO
chr12	IKZF4	56417454	56417548	before chemotherapy	SE	YES	NO	NO	NO	NO	NO
chr9	IL11RA	34660800	34660933	before chemotherapy	SE	YES	NO	NO	NO	NO	NO
chr9	IL11RA	34660909	34660933	before chemotherapy	SE	YES	NO	NO	NO	NO	NO
chr16	IL4R	27352390	27352634	before chemotherapy	SE	YES	NO	NO	NO	NO	YES
chr1	IL6R	154426963	154427057	before chemotherapy	SE	YES	NO	NO	NO	NO	NO
chr5	IL7R	35874550	35874644	before chemotherapy	SE	YES	NO	NO	NO	NO	NO
chr19	ILF3	10789288	10789380	before chemotherapy	SE	YES	NO	NO	NO	NO	NO
chr11	ILK	6629275	6629441	before chemotherapy	SE	YES	NO	NO	NO	NO	NO
chr19	ILVBL	15234185	15234387	after chemotherapy	SE	YES	NO	NO	NO	NO	NO
chr14	INF2	105181617	105181677	after chemotherapy	SE	YES	NO	NO	NO	NO	NO
chr14	INF2	105181620	105181677	after chemotherapy	SE	YES	NO	NO	NO	NO	NO
chr14	INF2	105183899	105183983	before chemotherapy	SE	YES	YES	NO	NO	NO	NO
chr13	ING1	111370022	111370189	after chemotherapy	SE	YES	NO	NO	NO	NO	NO
chr17	INPP5K	1419181	1419412	before chemotherapy	SE	YES	NO	NO	NO	YES	NO
chr11	INTS4	77698574	77698744	after chemotherapy	SE	YES	NO	NO	NO	NO	NO
chr3	IP6K1	49785250	49785601	after chemotherapy	SE	YES	NO	NO	NO	NO	NO
chr1	IPO9	201804081	201804192	after chemotherapy	SE	YES	NO	YES	NO	NO	NO
chr3	IQCB1	121514303	121514413	after chemotherapy	SE	YES	NO	NO	NO	NO	NO
chr7	IQCE	2606749	2606797	before chemotherapy	SE	YES	NO	NO	NO	YES	NO
chr7	IQCE	2608587	2608633	before chemotherapy	SE	YES	NO	NO	NO	NO	NO
chr16	IQCK	19775169	19775434	after chemotherapy	SE	YES	NO	NO	NO	NO	YES
chr1	IQGAP3	156524026	156524184	after chemotherapy	SE	YES	NO	NO	NO	NO	NO
chr11	IRF7	613950	614037	before chemotherapy	SE	YES	NO	NO	NO	NO	NO
chr11	IRF7	614173	614399	before chemotherapy	SE	YES	NO	NO	NO	NO	NO
chr12	ISCU	108957835	108957931	before chemotherapy	SE	YES	NO	NO	NO	NO	NO
chr19	ISYNA1	18547782	18547915	after chemotherapy	SE	YES	NO	NO	NO	YES	NO
chr16	ITFG3	298242	298396	before chemotherapy	SE	YES	NO	NO	NO	NO	NO
chr2	ITGA6	173366499	173366629	after chemotherapy	SE	YES	NO	NO	NO	NO	NO
chr2	ITGB1BP1	9547558	9547727	after chemotherapy	SE	YES	NO	NO	NO	NO	NO
chr2	ITGB1BP1	9547577	9547713	after chemotherapy	SE	YES	NO	NO	NO	NO	NO
chr2	ITGB1BP1	9547577	9547727	after chemotherapy	SE	YES	NO	NO	NO	NO	NO
chr2	ITGB1BP1	9558754	9558861	after chemotherapy	SE	YES	NO	NO	NO	NO	YES
chr2	ITGB1BP1	9560118	9560229	after chemotherapy	SE	YES	NO	NO	NO	NO	YES
chr2	ITM2C	231738131	231738272	after chemotherapy	SE	YES	NO	NO	NO	NO	NO
chr16	JMJD8	734065	734155	after chemotherapy	SE	YES	NO	NO	NO	NO	YES
chr11	KAT5	65480818	65480974	after chemotherapy	SE	YES	NO	NO	YES	YES	NO
chr20	KCNG1	49630265	49630386	before chemotherapy	SE	YES	NO	NO	NO	NO	NO
chr20	KCNG1	49635922	49636039	after chemotherapy	SE	YES	NO	NO	NO	NO	NO
chr20	KCNG1	49635922	49636043	after chemotherapy	SE	YES	NO	NO	NO	NO	NO
chr22	KCTD17	37457578	37457669	before chemotherapy	SE	YES	NO	NO	NO	NO	NO
chr22	KCTD17	37457578	37457803	before chemotherapy	SE	YES	NO	NO	NO	NO	NO
chr7	KCTD7	66235309	66235454	before chemotherapy	SE	YES	NO	NO	NO	NO	NO
chr9	KDM4C	7049091	7049200	before chemotherapy	SE	YES	NO	NO	NO	NO	NO
chr5	KIAA0141	141316762	141316922	before chemotherapy	SE	YES	NO	NO	YES	NO	NO
chr3	KIAA0226	197444847	197445001	after chemotherapy	SE	YES	NO	NO	NO	NO	NO
chr16	KIAA0430	15694497	15694558	before chemotherapy	SE	YES	NO	NO	YES	NO	NO
chr5	KIAA1191	175777615	175777740	after chemotherapy	SE	YES	NO	NO	NO	NO	NO
chr5	KIAA1191	175779624	175779751	after chemotherapy	SE	YES	NO	NO	NO	NO	NO
chr5	KIAA1191	175786483	175786570	after chemotherapy	SE	YES	NO	NO	NO	NO	YES
chr5	KIAA1191	175786813	175786921	after chemotherapy	SE	YES	NO	NO	NO	NO	NO
chr11	KIAA1377	101826522	101827674	after chemotherapy	SE	YES	YES	YES	NO	NO	NO
chr20	KIAA1755	36845261	36845407	before chemotherapy	SE	YES	NO	NO	NO	NO	NO
chr9	KIAA1984-AS1	139700836	139700989	before chemotherapy	SE	YES	NO	NO	NO	NO	NO
chr1	KIF1B	10386168	10386417	before chemotherapy	SE	YES	NO	NO	NO	NO	NO
chr1	KIF21B	200972206	200972370	before chemotherapy	SE	YES	NO	NO	NO	NO	NO
chr15	KIF23	69714330	69714467	after chemotherapy	SE	YES	NO	NO	NO	NO	NO
chr3	KIF9	47322441	47322682	before chemotherapy	SE	YES	NO	NO	NO	NO	NO
chr3	KIF9	47322441	47322685	before chemotherapy	SE	YES	NO	NO	NO	NO	NO
chr14	KLC1	104153417	104153548	after chemotherapy	SE	YES	YES	NO	NO	NO	NO
chr4	KLHL2	166242463	166242527	before chemotherapy	SE	YES	NO	NO	NO	NO	NO
chr7	KLHL7	23157452	23157583	before chemotherapy	SE	YES	NO	NO	NO	NO	NO
chr7	KLHL7	23165379	23165418	before chemotherapy	SE	YES	NO	NO	NO	NO	NO
chr4	KLHL8	88106402	88106723	after chemotherapy	SE	YES	NO	NO	NO	NO	NO
chr4	KLHL8	88106402	88106951	after chemotherapy	SE	YES	NO	NO	NO	NO	NO
chr7	KMT2E	104748990	104749105	after chemotherapy	SE	YES	NO	NO	NO	NO	NO
chr7	KRIT1	91873315	91873463	before chemotherapy	SE	YES	NO	NO	NO	NO	NO
chr7	KRIT1	91874215	91874332	before chemotherapy	SE	YES	NO	NO	NO	NO	NO
chr7	KRIT1	91874778	91874990	after chemotherapy	SE	YES	NO	NO	NO	NO	NO
chr14	KTN1	56130672	56130759	before chemotherapy	SE	YES	YES	NO	NO	NO	NO
chr20	LAMA5	60894498	60894625	before chemotherapy	SE	YES	NO	NO	NO	NO	NO
chr22	LARGE	34252727	34252790	after chemotherapy	SE	YES	NO	NO	NO	NO	YES
chrX	LAS1L	64744443	64744494	before chemotherapy	SE	YES	NO	NO	NO	NO	YES
chr1	LBR	225597992	225598118	after chemotherapy	SE	YES	NO	NO	NO	NO	NO
chr16	LCAT	67974639	67974734	after chemotherapy	SE	YES	NO	NO	NO	YES	NO
chr4	LCORL	17887690	17887784	after chemotherapy	SE	YES	NO	NO	NO	NO	NO
chr15	LCTL	66842378	66842442	before chemotherapy	SE	YES	NO	NO	NO	NO	NO
chr15	LCTL	66843999	66844199	before chemotherapy	SE	YES	NO	NO	NO	NO	NO
chr4	LEF1	108984778	108984819	after chemotherapy	SE	YES	NO	NO	NO	NO	NO
chr4	LEF1	109002741	109002825	before chemotherapy	SE	YES	NO	NO	NO	NO	NO
chr1	LEMD1	205353415	205353492	before chemotherapy	SE	YES	NO	NO	NO	NO	NO
chr12	LETMD1	51442816	51442968	before chemotherapy	SE	YES	NO	NO	NO	NO	NO
chr12	LETMD1	51445874	51445990	before chemotherapy	SE	YES	NO	NO	NO	NO	NO
chr12	LETMD1	51449926	51450028	before chemotherapy	SE	YES	YES	NO	NO	YES	NO
chr12	LETMD1	51451788	51451911	before chemotherapy	SE	YES	NO	NO	NO	NO	NO
chr12	LETMD1	51451806	51451911	before chemotherapy	SE	YES	NO	NO	NO	NO	NO
chr12	LETMD1	51451814	51451911	before chemotherapy	SE	YES	NO	NO	NO	NO	NO
chr12	LETMD1	51451857	51451911	before chemotherapy	SE	YES	NO	NO	NO	NO	NO
chr4	LIMCH1	41640948	41640984	after chemotherapy	SE	YES	NO	NO	NO	NO	YES
chr4	LIN54	83891479	83891622	after chemotherapy	SE	YES	NO	NO	NO	NO	NO
chr4	LIN54	83900035	83900159	after chemotherapy	SE	YES	NO	NO	NO	NO	NO
chr2	LINC00152	87779741	87779881	before chemotherapy	SE	YES	NO	NO	NO	NO	NO
chr1	LINC00337	6297028	6297210	before chemotherapy	SE	YES	NO	NO	NO	NO	NO
chr12	LINC00941	30951078	30951249	after chemotherapy	SE	YES	NO	NO	NO	NO	NO
chr3	LINC00969	195416209	195416309	before chemotherapy	SE	YES	NO	NO	NO	NO	YES
chr17	LLGL1	18146056	18146136	after chemotherapy	SE	YES	NO	NO	NO	NO	NO
chr12	LMBR1L	49500293	49500529	after chemotherapy	SE	YES	NO	NO	YES	NO	YES
chr12	LMBR1L	49500327	49500529	after chemotherapy	SE	YES	NO	NO	YES	NO	YES
chr3	LMLN	197729885	197729996	before chemotherapy	SE	YES	NO	NO	NO	NO	NO
chr10	LOXL4	100027387	100027579	before chemotherapy	SE	YES	NO	NO	NO	NO	NO
chr1	LPGAT1	212003524	212003672	after chemotherapy	SE	YES	YES	NO	NO	NO	NO
chr2	LPIN1	11916211	11916319	after chemotherapy	SE	YES	NO	NO	NO	NO	NO
chr11	LPXN	58331627	58331674	after chemotherapy	SE	YES	NO	NO	NO	NO	NO
chr4	LRAT	155669340	155669540	before chemotherapy	SE	YES	NO	NO	NO	NO	NO
chr11	LRP5	68213040	68213154	before chemotherapy	SE	YES	NO	NO	NO	NO	NO
chr11	LRP5	68213040	68213170	before chemotherapy	SE	YES	NO	NO	NO	NO	NO
chr10	LRRC20	72100308	72100458	before chemotherapy	SE	YES	NO	NO	NO	NO	NO
chr1	LRRC40	70652947	70653021	after chemotherapy	SE	YES	NO	NO	NO	NO	NO
chr8	LRRCC1	86021810	86022035	after chemotherapy	SE	YES	NO	NO	NO	NO	NO
chr8	LRRCC1	86021829	86022035	after chemotherapy	SE	YES	NO	NO	NO	NO	NO
chr3	LRRFIP2	37132957	37133029	after chemotherapy	SE	YES	NO	NO	NO	NO	NO
chr11	LRTOMT	71799342	71799426	after chemotherapy	SE	YES	NO	NO	NO	NO	NO
chr14	LTB4R2	24779376	24779461	before chemotherapy	SE	YES	NO	NO	NO	NO	NO
chr11	LTBP3	65307483	65307624	after chemotherapy	SE	YES	YES	YES	YES	YES	YES
chr11	LTBP3	65310597	65310668	before chemotherapy	SE	YES	NO	NO	NO	NO	NO
chr16	LYRM1	20913807	20914039	before chemotherapy	SE	YES	YES	NO	NO	NO	NO
chr16	LYRM1	20926877	20927036	before chemotherapy	SE	YES	NO	NO	NO	NO	NO
chr3	LZTFL1	45879418	45879539	before chemotherapy	SE	YES	NO	NO	NO	NO	NO
chr3	LZTFL1	45879418	45879543	before chemotherapy	SE	YES	NO	NO	NO	NO	NO
chr11	MADD	47310518	47310578	before chemotherapy	SE	YES	NO	NO	NO	NO	NO
chr12	MAGOHB	10761696	10761982	after chemotherapy	SE	YES	NO	NO	YES	NO	NO
chr15	MAN2A2	91446460	91446662	before chemotherapy	SE	YES	NO	NO	NO	NO	NO
chr15	MAN2A2	91446460	91446964	before chemotherapy	SE	YES	NO	NO	NO	NO	NO
chr15	MAN2C1	75655545	75655631	before chemotherapy	SE	YES	NO	NO	NO	NO	NO
chr15	MAN2C1	75655550	75655631	before chemotherapy	SE	YES	NO	NO	NO	NO	NO
chr19	MAP3K10	40711311	40711506	before chemotherapy	SE	YES	NO	NO	NO	NO	NO
chr6	MAP3K7	91228165	91228281	after chemotherapy	SE	YES	NO	NO	NO	YES	NO
chr3	MAP4	47908735	47908828	before chemotherapy	SE	YES	NO	NO	NO	NO	NO
chr3	MAP4	47910703	47910817	before chemotherapy	SE	YES	NO	NO	NO	NO	NO
chr11	MAP4K2	64568371	64568503	after chemotherapy	SE	YES	NO	NO	NO	NO	NO
chr2	MAP4K3	39535083	39535146	before chemotherapy	SE	YES	YES	NO	YES	NO	NO
chr2	MAP4K4	102477286	102477448	before chemotherapy	SE	YES	NO	NO	NO	NO	NO
chr2	MAP4K4	102480282	102480513	before chemotherapy	SE	YES	NO	NO	YES	YES	NO
chr2	MAP4K4	102480288	102480513	before chemotherapy	SE	YES	NO	NO	NO	NO	NO
chr22	MAPK12	50687090	50687288	after chemotherapy	SE	YES	NO	NO	NO	NO	NO
chr16	MAPK8IP3	1794994	1795104	before chemotherapy	SE	YES	NO	NO	NO	NO	NO
chr5	MAPK9	179713974	179714067	before chemotherapy	SE	YES	NO	NO	YES	NO	NO
chr9	MAPKAP1	128432096	128432186	after chemotherapy	SE	YES	NO	NO	NO	NO	NO
chr9	MAPKAP1	128434594	128434922	after chemotherapy	SE	YES	NO	NO	NO	NO	NO
chr11	MARK2	63671457	63671619	before chemotherapy	SE	YES	NO	NO	NO	NO	NO
chr11	MARK2	63673559	63673586	before chemotherapy	SE	YES	NO	NO	NO	NO	NO
chr14	MARK3	103964838	103964865	after chemotherapy	SE	YES	NO	YES	NO	NO	YES
chr14	MARK3	103966492	103966537	after chemotherapy	SE	YES	NO	NO	NO	NO	NO
chr20	MAVS	3838281	3838456	after chemotherapy	SE	YES	NO	NO	YES	NO	NO
chr16	MAZ	29820860	29821085	before chemotherapy	SE	YES	NO	NO	NO	NO	YES
chr5	MCCC2	70922466	70922580	after chemotherapy	SE	YES	NO	NO	NO	YES	YES
chr1	MCL1	150550719	150550818	after chemotherapy	SE	YES	YES	NO	NO	NO	NO
chr1	MCL1	150550719	150550967	after chemotherapy	SE	YES	NO	NO	NO	NO	NO
chr1	MCOLN3	85513257	85513292	before chemotherapy	SE	YES	NO	NO	NO	NO	NO
chr5	MCTP1	94253600	94253678	after chemotherapy	SE	YES	NO	NO	NO	NO	NO
chr5	MCTP1	94267657	94267696	after chemotherapy	SE	YES	NO	YES	NO	NO	NO
chr12	MDM2	69210591	69210725	after chemotherapy	SE	YES	NO	NO	NO	NO	NO
chr22	MED15	20873164	20873282	before chemotherapy	SE	YES	NO	NO	NO	YES	YES
chr6	MED23	131936463	131936481	after chemotherapy	SE	YES	NO	NO	NO	NO	NO
chr17	MED24	38191168	38191225	before chemotherapy	SE	YES	YES	NO	NO	NO	NO
chr19	MEF2BNB-MEF2B	19267833	19267951	after chemotherapy	SE	YES	NO	NO	NO	YES	NO
chr19	MEGF8	42862938	42863106	before chemotherapy	SE	YES	NO	NO	NO	NO	NO
chr11	MEN1	64573359	64573485	before chemotherapy	SE	YES	NO	NO	NO	NO	NO
chr1	METTL13	171751127	171751199	before chemotherapy	SE	YES	NO	NO	NO	NO	NO
chr2	MFF	228207460	228207535	after chemotherapy	SE	YES	NO	NO	NO	NO	NO
chr2	MFF	228211941	228212100	after chemotherapy	SE	YES	YES	NO	NO	NO	YES
chr2	MFF	228212058	228212100	after chemotherapy	SE	YES	YES	NO	NO	NO	NO
chr2	MFF	228217229	228217289	after chemotherapy	SE	YES	YES	NO	NO	NO	YES
chr15	MFGE8	89443887	89443989	before chemotherapy	SE	YES	NO	NO	NO	NO	NO
chr19	MFSD12	3544559	3544697	after chemotherapy	SE	YES	NO	NO	NO	NO	NO
chr19	MFSD12	3544559	3544730	after chemotherapy	SE	YES	NO	NO	NO	NO	NO
chr3	MGLL	127429418	127429508	after chemotherapy	SE	YES	NO	NO	NO	NO	NO
chr7	MICALL2	1473845	1474783	before chemotherapy	SE	YES	NO	NO	NO	YES	NO
chr14	MIS18BP1	45719233	45719341	before chemotherapy	SE	YES	NO	NO	NO	NO	NO
chr1	MKNK1	47040618	47040692	before chemotherapy	SE	YES	NO	NO	NO	NO	NO
chr6	MLLT4	168314082	168314103	after chemotherapy	SE	YES	NO	NO	NO	NO	YES
chr12	MMP17	132333254	132333496	after chemotherapy	SE	YES	NO	NO	NO	NO	NO
chr12	MMP17	132333296	132333496	after chemotherapy	SE	YES	NO	NO	NO	NO	NO
chr20	MMP24-AS1	33865523	33865735	before chemotherapy	SE	YES	NO	NO	NO	NO	NO
chr14	MNAT1	61434946	61435115	after chemotherapy	SE	YES	NO	NO	NO	NO	NO
chr4	MND1	154330122	154330167	after chemotherapy	SE	YES	NO	NO	NO	NO	NO
chr14	MOK	102691431	102692745	after chemotherapy	SE	YES	NO	NO	NO	NO	NO
chr14	MOK	102691556	102691751	after chemotherapy	SE	YES	NO	NO	NO	NO	NO
chr14	MOK	102704654	102704701	after chemotherapy	SE	YES	NO	NO	NO	NO	NO
chrX	MORF4L2	102939608	102939657	before chemotherapy	SE	YES	YES	NO	NO	NO	NO
chr17	MPDU1	7490216	7490284	before chemotherapy	SE	YES	NO	NO	NO	NO	NO
chr17	MPDU1	7490216	7490311	before chemotherapy	SE	YES	NO	NO	NO	NO	NO
chr9	MPDZ	13122085	13122169	after chemotherapy	SE	YES	NO	YES	NO	NO	NO
chr13	MPHOSPH8	20244979	20245104	before chemotherapy	SE	YES	NO	NO	NO	NO	NO
chr18	MPPE1	11905736	11905952	before chemotherapy	SE	YES	NO	NO	NO	NO	NO
chr17	MPRIP	17083920	17083983	after chemotherapy	SE	YES	YES	NO	YES	YES	YES
chr17	MPRIP	17083935	17083983	after chemotherapy	SE	YES	YES	NO	NO	NO	YES
chr22	MPST	37419792	37419968	before chemotherapy	SE	YES	NO	NO	NO	NO	NO
chr2	MPV17	27535860	27535938	before chemotherapy	SE	YES	NO	NO	NO	NO	NO
chr2	MPV17	27535860	27535941	before chemotherapy	SE	YES	NO	NO	NO	NO	NO
chr2	MPV17	27535860	27535976	before chemotherapy	SE	YES	NO	NO	NO	NO	NO
chr2	MPV17	27535860	27536021	before chemotherapy	SE	YES	NO	NO	NO	NO	NO
chr1	MPZ	161276497	161276711	after chemotherapy	SE	YES	NO	NO	NO	NO	NO
chr1	MPZ	161276642	161276711	after chemotherapy	SE	YES	NO	NO	NO	NO	NO
chr1	MPZ	161276672	161276711	after chemotherapy	SE	YES	NO	NO	NO	NO	NO
chr8	MROH1	145215872	145215992	after chemotherapy	SE	YES	NO	NO	NO	NO	NO
chr8	MROH1	145215898	145215992	after chemotherapy	SE	YES	NO	NO	NO	NO	NO
chr5	MRPL22	154330362	154330498	after chemotherapy	SE	YES	YES	NO	NO	YES	NO
chr5	MRPL22	154330380	154330498	after chemotherapy	SE	YES	YES	NO	NO	YES	NO
chr2	MRPL33	27997290	27997397	before chemotherapy	SE	YES	NO	YES	NO	NO	NO
chr11	MRPL48	73554291	73554412	after chemotherapy	SE	YES	NO	NO	NO	NO	NO
chr14	MRPL52	23300172	23300246	before chemotherapy	SE	YES	YES	NO	NO	NO	NO
chr1	MRPL55	228295677	228295785	after chemotherapy	SE	YES	NO	NO	NO	NO	NO
chr1	MRPL55	228295677	228295803	after chemotherapy	SE	YES	NO	NO	NO	NO	NO
chr1	MRPL55	228295677	228295838	after chemotherapy	SE	YES	NO	NO	NO	NO	NO
chr1	MRPL55	228295677	228295867	after chemotherapy	SE	YES	NO	NO	NO	NO	NO
chr1	MRPL55	228296137	228296175	before chemotherapy	SE	YES	NO	NO	NO	NO	NO
chr1	MRPL55	228296137	228296350	before chemotherapy	SE	YES	NO	NO	NO	NO	NO
chr4	MRPS18C	84379498	84379582	after chemotherapy	SE	YES	NO	NO	YES	NO	YES
chr8	MRPS28	80940929	80941031	before chemotherapy	SE	YES	NO	NO	YES	NO	NO
chr11	MSANTD2	124648945	124649035	after chemotherapy	SE	YES	NO	NO	NO	NO	NO
chr17	MSI2	55754347	55754420	before chemotherapy	SE	YES	YES	NO	NO	NO	NO
chr4	MSMO1	166254491	166254777	after chemotherapy	SE	YES	NO	NO	NO	YES	NO
chr11	MTCH2	47647225	47647419	after chemotherapy	SE	YES	NO	NO	NO	NO	NO
chr1	MTF2	93594834	93595005	after chemotherapy	SE	YES	NO	NO	NO	NO	NO
chr1	MTFR1L	26149486	26149619	after chemotherapy	SE	YES	NO	NO	NO	NO	NO
chr1	MTFR1L	26149509	26149619	after chemotherapy	SE	YES	NO	NO	NO	NO	NO
chr1	MTMR9LP	32700304	32700415	before chemotherapy	SE	YES	NO	NO	NO	NO	NO
chr5	MTRR	7873485	7873625	after chemotherapy	SE	YES	NO	NO	NO	NO	NO
chr5	MTRR	7873485	7873639	after chemotherapy	SE	YES	NO	NO	NO	NO	NO
chr16	MTSS1L	70713012	70713226	before chemotherapy	SE	YES	NO	NO	NO	NO	NO
chr16	MTSS1L	70713217	70713226	before chemotherapy	SE	YES	YES	YES	NO	NO	NO
chr2	MTX2	177134943	177135147	after chemotherapy	SE	YES	YES	NO	NO	NO	NO
chr16	MVD	88723553	88723649	before chemotherapy	SE	YES	NO	NO	NO	NO	NO
chr16	MVD	88723553	88723655	before chemotherapy	SE	YES	NO	NO	NO	NO	NO
chr17	MXRA7	74679928	74680009	after chemotherapy	SE	YES	NO	NO	NO	NO	NO
chr13	MYCBP2	77807290	77807398	after chemotherapy	SE	YES	NO	NO	NO	NO	NO
chr12	MYL6	56554409	56554454	after chemotherapy	SE	YES	YES	NO	YES	NO	YES
chr6	MYLIP	16143929	16144094	after chemotherapy	SE	YES	NO	NO	NO	NO	NO
chr6	MYLIP	16143929	16144147	after chemotherapy	SE	YES	NO	NO	NO	NO	NO
chr2	MYO1B	192265474	192265561	before chemotherapy	SE	YES	NO	NO	NO	NO	YES
chr6	MYO6	76621388	76621415	after chemotherapy	SE	YES	NO	NO	NO	NO	YES
chr15	MYO9A	72185305	72185518	before chemotherapy	SE	YES	NO	NO	NO	NO	NO
chr15	MYO9A	72185305	72185521	before chemotherapy	SE	YES	NO	NO	NO	NO	NO
chr2	NABP1	192547217	192547321	after chemotherapy	SE	YES	NO	NO	YES	NO	NO
chr12	NABP2	56617367	56617496	before chemotherapy	SE	YES	NO	NO	NO	NO	NO
chr1	NADK	1688177	1688321	before chemotherapy	SE	YES	NO	NO	NO	NO	NO
chr11	NADSYN1	71171086	71171259	after chemotherapy	SE	YES	NO	NO	NO	NO	NO
chr11	NADSYN1	71191264	71191320	after chemotherapy	SE	YES	NO	NO	NO	NO	YES
chr2	NAGK	71297870	71297969	before chemotherapy	SE	YES	NO	NO	YES	NO	NO
chr11	NAP1L4	2970456	2970494	before chemotherapy	SE	YES	NO	NO	NO	NO	NO
chr11	NAP1L4	3009306	3009356	after chemotherapy	SE	YES	NO	NO	NO	NO	NO
chr19	NAPA	48003889	48004006	after chemotherapy	SE	YES	NO	NO	NO	YES	NO
chr19	NAPA	48006679	48006759	after chemotherapy	SE	YES	NO	NO	NO	YES	NO
chr1	NASP	46072992	46074009	before chemotherapy	SE	YES	NO	NO	NO	NO	NO
chr12	NCOR2	124825147	124825240	after chemotherapy	SE	YES	YES	NO	YES	YES	NO
chr12	NCOR2	124825147	124825320	after chemotherapy	SE	YES	YES	NO	YES	NO	NO
chr12	NCOR2	124858958	124859009	before chemotherapy	SE	YES	YES	NO	NO	NO	NO
chr1	NCSTN	160320960	160321162	after chemotherapy	SE	YES	NO	NO	NO	NO	NO
chr1	NCSTN	160321077	160321162	after chemotherapy	SE	YES	NO	NO	NO	NO	NO
chr16	NDE1	15793453	15793699	before chemotherapy	SE	YES	NO	NO	NO	NO	YES
chr16	NDE1	15793585	15793699	before chemotherapy	SE	YES	NO	NO	NO	NO	YES
chr16	NDE1	15793585	15793711	before chemotherapy	SE	YES	NO	NO	NO	YES	YES
chr14	NDRG2	21492188	21492255	before chemotherapy	SE	YES	NO	NO	NO	YES	NO
chr2	NDUFAF7	37469777	37469836	before chemotherapy	SE	YES	NO	NO	NO	NO	NO
chr9	NDUFB6	32570957	32571029	after chemotherapy	SE	YES	NO	NO	NO	NO	NO
chr4	NDUFC1	140218538	140218597	before chemotherapy	SE	YES	NO	NO	NO	YES	NO
chr15	NEDD4	56284123	56284361	before chemotherapy	SE	YES	NO	NO	NO	NO	NO
chr15	NEIL1	75640761	75640987	before chemotherapy	SE	YES	NO	NO	NO	NO	YES
chr16	NETO2	47120136	47120250	after chemotherapy	SE	YES	YES	NO	NO	NO	NO
chr1	NFASC	204946808	204946853	before chemotherapy	SE	YES	NO	NO	NO	NO	NO
chr1	NFASC	204966297	204966534	before chemotherapy	SE	YES	NO	NO	NO	NO	NO
chr16	NFATC3	68255133	68255187	before chemotherapy	SE	YES	NO	NO	NO	NO	NO
chr1	NFIA	61892136	61892228	before chemotherapy	SE	YES	NO	NO	NO	NO	NO
chr19	NFIX	13198802	13198950	before chemotherapy	SE	YES	NO	NO	NO	NO	NO
chr11	NFRKB	129763185	129763280	before chemotherapy	SE	YES	NO	NO	NO	NO	NO
chr11	NFRKB	129763187	129763280	before chemotherapy	SE	YES	NO	NO	NO	NO	NO
chr11	NFRKB	129763191	129763275	before chemotherapy	SE	YES	NO	NO	NO	NO	NO
chr11	NFRKB	129763191	129763280	before chemotherapy	SE	YES	NO	NO	NO	NO	NO
chr6	NFYA	41048411	41048636	after chemotherapy	SE	YES	NO	NO	NO	NO	NO
chr6	NFYA	41048549	41048636	after chemotherapy	SE	YES	NO	NO	NO	NO	NO
chr6	NFYA	41048552	41048636	after chemotherapy	SE	YES	NO	NO	NO	NO	NO
chr13	NHLRC3	39616241	39616442	before chemotherapy	SE	YES	NO	NO	NO	NO	NO
chr13	NHLRC3	39616342	39616442	before chemotherapy	SE	YES	NO	NO	NO	NO	NO
chr6	NHSL1	138763119	138763251	before chemotherapy	SE	YES	NO	NO	NO	NO	NO
chr15	NIPA1	23058914	23058985	after chemotherapy	SE	YES	NO	NO	NO	NO	NO
chr15	NIPA2	23019799	23019830	after chemotherapy	SE	YES	NO	NO	NO	NO	NO
chr16	NLRC5	57091976	57092060	after chemotherapy	SE	YES	NO	NO	NO	NO	NO
chr17	NME2	49239088	49239333	before chemotherapy	SE	YES	NO	NO	NO	NO	NO
chr16	NME4	448207	448361	after chemotherapy	SE	YES	NO	NO	NO	NO	NO
chr16	NME4	448207	448394	after chemotherapy	SE	YES	NO	NO	YES	YES	YES
chr16	NME4	448207	448441	after chemotherapy	SE	YES	YES	NO	NO	YES	NO
chr1	NOC2L	889843	889903	before chemotherapy	SE	YES	NO	NO	NO	NO	NO
chr7	NOD1	30503151	30503314	after chemotherapy	SE	YES	NO	NO	NO	NO	NO
chr2	NOP58	203160396	203160560	after chemotherapy	SE	YES	YES	NO	NO	NO	NO
chr19	NPAS1	47524262	47524426	after chemotherapy	SE	YES	NO	NO	NO	NO	NO
chr2	NPAS2	101515710	101515828	before chemotherapy	SE	YES	NO	NO	NO	NO	NO
chr3	NPHP3	132418196	132418294	after chemotherapy	SE	YES	NO	NO	NO	NO	NO
chr3	NPRL2	50385747	50385841	before chemotherapy	SE	YES	NO	NO	NO	NO	NO
chr16	NPRL3	169124	169254	after chemotherapy	SE	YES	YES	NO	NO	NO	NO
chr16	NPRL3	180520	180590	after chemotherapy	SE	YES	YES	NO	YES	NO	NO
chr15	NPTN	73884306	73884410	before chemotherapy	SE	YES	NO	NO	NO	NO	NO
chr6	NQO2	3015763	3015877	after chemotherapy	SE	YES	NO	NO	NO	NO	NO
chr11	NR1H3	47280911	47281147	after chemotherapy	SE	YES	NO	NO	NO	NO	NO
chr11	NR1H3	47280911	47281157	after chemotherapy	SE	YES	NO	NO	NO	NO	NO
chr15	NR2F2	96876916	96877086	after chemotherapy	SE	YES	NO	NO	NO	NO	NO
chr12	NR4A1	52437477	52437695	before chemotherapy	SE	YES	NO	NO	NO	NO	NO
chr12	NR4A1	52446279	52446429	after chemotherapy	SE	YES	NO	NO	YES	NO	NO
chr12	NR4A1	52451228	52451314	after chemotherapy	SE	YES	NO	NO	NO	NO	NO
chr1	NRD1	52302040	52302094	after chemotherapy	SE	YES	NO	NO	NO	NO	NO
chr1	NRD1	52302040	52302110	after chemotherapy	SE	YES	NO	NO	YES	NO	NO
chr8	NSMCE2	126114255	126114388	after chemotherapy	SE	YES	NO	NO	NO	NO	NO
chr8	NSMCE2	126114292	126114388	after chemotherapy	SE	YES	NO	NO	NO	NO	NO
chr1	NTPCR	233105654	233105864	after chemotherapy	SE	YES	NO	NO	NO	NO	NO
chr16	NUDT7	77769724	77769883	before chemotherapy	SE	YES	NO	NO	NO	NO	NO
chr11	NUMA1	71723446	71723488	after chemotherapy	SE	YES	NO	NO	NO	YES	YES
chr14	NUMB	73745988	73746132	before chemotherapy	SE	YES	NO	NO	NO	NO	NO
chr19	NUP62	50430950	50431072	after chemotherapy	SE	YES	NO	NO	NO	NO	YES
chr11	NUP98	3707202	3707424	after chemotherapy	SE	YES	NO	NO	NO	NO	NO
chr11	NUP98	3707293	3707424	after chemotherapy	SE	YES	NO	NO	NO	NO	NO
chrX	OCRL	128691837	128691927	after chemotherapy	SE	YES	NO	NO	NO	NO	NO
chrX	OCRL	128718320	128718344	before chemotherapy	SE	YES	NO	NO	NO	NO	NO
chr1	ODF2L	86822126	86822285	after chemotherapy	SE	YES	NO	NO	YES	NO	NO
chrX	OGT	70775039	70775235	after chemotherapy	SE	YES	NO	NO	NO	NO	NO
chrX	OGT	70775041	70775235	after chemotherapy	SE	YES	NO	NO	NO	NO	NO
chr2	ORC4	148733470	148733544	after chemotherapy	SE	YES	NO	NO	NO	NO	NO
chr2	OSBPL6	179204398	179204491	before chemotherapy	SE	YES	NO	NO	NO	NO	NO
chr12	OSBPL8	76853638	76853675	before chemotherapy	SE	YES	NO	NO	NO	NO	NO
chr20	OSER1-AS1	42843527	42843643	before chemotherapy	SE	YES	NO	NO	NO	NO	YES
chr11	PAAF1	73598075	73598144	after chemotherapy	SE	YES	NO	NO	NO	NO	NO
chr11	PAAF1	73598084	73598144	after chemotherapy	SE	YES	NO	NO	NO	NO	NO
chr20	PABPC1L	43560594	43560667	before chemotherapy	SE	YES	NO	NO	NO	NO	NO
chr20	PABPC1L	43560597	43560667	before chemotherapy	SE	YES	NO	NO	NO	NO	NO
chr20	PABPC1L	43560982	43561175	after chemotherapy	SE	YES	YES	NO	NO	NO	YES
chr20	PABPC1L	43561697	43561822	before chemotherapy	SE	YES	NO	NO	NO	NO	NO
chr20	PABPC1L	43561712	43561822	before chemotherapy	SE	YES	NO	NO	NO	NO	NO
chr20	PABPC1L	43565478	43565617	before chemotherapy	SE	YES	NO	NO	NO	NO	NO
chr20	PABPC1L	43565534	43565617	before chemotherapy	SE	YES	NO	NO	NO	YES	NO
chr20	PABPC1L	43566701	43566832	before chemotherapy	SE	YES	NO	NO	NO	NO	NO
chr20	PABPC1L	43566706	43566832	before chemotherapy	SE	YES	NO	NO	NO	NO	NO
chr20	PABPC1L	43580539	43580721	before chemotherapy	SE	YES	NO	NO	NO	NO	NO
chr11	PACSIN3	47204224	47204360	before chemotherapy	SE	YES	NO	NO	NO	NO	NO
chr16	PAM16	4393483	4393595	after chemotherapy	SE	YES	YES	NO	YES	NO	YES
chr16	PAM16	4393483	4393617	after chemotherapy	SE	YES	YES	NO	YES	NO	YES
chr16	PAM16	4393483	4393702	after chemotherapy	SE	YES	NO	NO	NO	NO	NO
chr4	PAQR3	79841687	79841835	after chemotherapy	SE	YES	NO	NO	NO	NO	NO
chr1	PAQR6	156216471	156216547	before chemotherapy	SE	YES	NO	NO	NO	NO	NO
chr10	PARD3	34625126	34625171	before chemotherapy	SE	YES	NO	NO	NO	NO	NO
chr10	PARD3	34661425	34661464	after chemotherapy	SE	YES	NO	NO	NO	NO	YES
chr3	PARL	183551511	183551613	after chemotherapy	SE	YES	NO	NO	YES	NO	NO
chr3	PARP3	51976945	51977062	before chemotherapy	SE	YES	NO	NO	NO	NO	NO
chr12	PARPBP	102545347	102545578	before chemotherapy	SE	YES	NO	NO	NO	NO	NO
chr12	PARPBP	102558215	102558386	after chemotherapy	SE	YES	NO	NO	NO	NO	NO
chr12	PARPBP	102569260	102569444	after chemotherapy	SE	YES	NO	NO	NO	NO	YES
chr12	PARPBP	102589089	102589225	after chemotherapy	SE	YES	YES	NO	NO	NO	YES
chr3	PBRM1	52588739	52588895	before chemotherapy	SE	YES	NO	NO	NO	NO	NO
chr11	PC	66721719	66721907	before chemotherapy	SE	YES	YES	NO	NO	NO	NO
chr12	PCBP2	53858543	53858636	after chemotherapy	SE	YES	NO	NO	YES	NO	NO
chr12	PCBP2	53859715	53859757	after chemotherapy	SE	YES	NO	NO	YES	NO	NO
chr12	PCBP2	53861588	53861611	before chemotherapy	SE	YES	NO	NO	NO	NO	NO
chr12	PCBP2	53861588	53861627	before chemotherapy	SE	YES	YES	YES	NO	NO	NO
chr13	PCCA	101167680	101167821	after chemotherapy	SE	YES	YES	NO	NO	NO	NO
chr20	PCED1A	2816684	2816960	before chemotherapy	SE	YES	NO	NO	NO	NO	NO
chr4	PCGF3	726188	726287	before chemotherapy	SE	YES	NO	NO	NO	NO	NO
chr4	PCGF3	726232	726287	before chemotherapy	SE	YES	NO	NO	NO	NO	NO
chr8	PCM1	17838099	17838264	after chemotherapy	SE	YES	NO	NO	YES	NO	NO
chr8	PCMTD1	52752006	52752198	before chemotherapy	SE	YES	NO	NO	NO	NO	NO
chr3	PCNP	101298432	101298610	before chemotherapy	SE	YES	NO	NO	NO	NO	NO
chr14	PCNX	71455283	71455416	after chemotherapy	SE	YES	NO	NO	NO	NO	NO
[truncated: 10,215 more rows]

## Sheet: (B) stop_codone_cell_lines
Therapy-induced stress response is associated with downregulation of pre-mRNA splicing in cancer cells
Corresponding author: Anufrieva Ksenia, anufrieva@phystech.edu
Additional file 3 (B) Identification of stop codons in transcripts with retained introns, which were detected in at least half of cancer cell lines before and after chemotherapy
by columns
transcript - transcript name
stop - stop codone appears after intron retenion
RI_start - start cordinate of intron retension
RI_end - end coordinate of intron retention
chr - chromosome name
geneSymbol - gene symbol
uniprot - uniprot accession
transcript	stop	RI_start	RI_end	chr	geneSymbol	uniprot
ENST00000222982.4	817/838/841/847/862/865/886/892/913/985/1018/1033/1048/1213/1240/1294/1345/1561/1672/1675/1834/1891/1906/1909/1984/2164/2269/2362/2416/2431/2437/2449/2506/2512/2554/2581	99260438	99261718	chr7	CYP3A5	P20815
ENST00000245544.4	1891/1939/2080/2110/2131/2191/2215/2254	73230731	73231296	chr17	NUP85	Q9BW27
ENST00000261600.6	1132/1159/1237/1261/1330/1342/1396/1432/1465/1492/1510/1657/1687/1696/1774/1777/1783/1816/1861/1903/1918/1978/2023/2029/2095/2107/2122/2143	225088	225403	chr18	THOC1	Q96FV9
ENST00000262027.5	2608/2626/2632/2647/2659/2695/2698/2794/2911/2926/2935	57909702	57910120	chr12	MARS	P56192
ENST00000266022.4	2488/2497/2512/2524/2581/2812/2824	50098894	50099541	chr3	RBM6	P78332
ENST00000272638.9	286/307/346/397/403/433/463/481/529/562/577/580/592/595/607/643/682/685/784	1.37E+08	1.37E+08	chr2	UBXN4	Q92575
ENST00000290541.6	715/841	1.51E+08	1.51E+08	chr1	PSMB4	P28070
ENST00000299667.4	358/394/439/508/556/568/574/589/658/670/760/802/805/880/886/889/895/907/964/970/973/1048/1054/1057/1081/1132/1138/1141/1204/1225/1300/1306/1309/1468/1474/1477	99672757	99673253	chr7	ZNF3	P17036
ENST00000303887.5	403/457	99696645	99697026	chr7	MCM7	P33993
ENST00000303915.6	358/394/439/508/556/568/574/589/658/670/760/802/805/880/886/889/895/907/964/970/973/1048/1054/1057/1081/1132/1138/1141/1204/1225/1300/1306/1309/1468/1474/1477	99672757	99673253	chr7	ZNF3	P17036
ENST00000309794.11	835/1000/1036/1267/1405/1465/1492/1537/1561/1603/1651/1753/1903/2032/2110/2212/2248	80441591	80442826	chr17	NARF	Q9UHQ1
ENST00000313117.6	397/400/424/472/478/517/580/811/847/949/1069/1081/1096/1126/1129/1183/1210/1228/1252/1426	38975720	38976847	chr2	SRSF7	Q16629
ENST00000323848.9	271/283/298/352/370/481/616/655/664/757/781/799/943/967/1066/1117/1141/1144/1207/1213/1246/1288/1294/1342/1375/1378/1384/1390/1474/1510/1594/1630/1675/1744/1795/1852/1966/1996/2002/2005/2011/2119/2134/2161/2188/2233/2242/2269/2320/2335/2347/2398/2440/2446/2461/2500/2752/2758/2803/3103/3385/3448/3604/4267/4300/4603/4639/4717/4744/4753	24973157	24975520	chr1	SRRM1	Q8IYB3
ENST00000331738.7	223/226/250/262/298/337/385/406/472/502/526/613/688/703/730/808/874/910/925/952/958/994/997/1066/1069/1090/1168/1171/1174/1186/1204/1228/1378/1447/1453/1492/1519/1573/1579/1615/1642/1675/1693/1699/1714/1789/1933/1951/1975/2092/2110/2257/2317/2341/2380/2383/2392/2395/2497/2509	1.23E+08	1.23E+08	chr12	RSRC2	Q7L4I2
ENST00000338399.4	409/487/496/544/766/787/841/844/871/883/892/943/1096/1258/1420/1450/1474/1702/1726/1759/1768/1846/1957/1966/1987/1990/2005/2041/2227/2311/2335/2383/2389	46052879	46053379	chr17	CDK5RAP3	Q96JB5
ENST00000338399.4	409/487/496/544/766/787/841/844/871/883/892/943/1096/1258/1420/1450/1474/1702/1726/1759/1768/1846/1957/1966/1987/1990/2005/2041/2227/2311/2335/2383/2389	46051765	46052703	chr17	CDK5RAP3	Q96JB5
ENST00000343023.6	403/457	99696645	99697026	chr7	MCM7	P33993
ENST00000345415.7	691/856/892/1123/1261/1321/1348/1393/1417/1459/1507/1609/1759/1888/1966/2068/2104	80441591	80442826	chr17	NARF	Q9UHQ1
ENST00000347869.3	514/541/589/658/676/715/730/793/799/805/826/832/874/892/919/958/970/1021/1030/1111/1117/1171/1243/1276/1300/1327/1342/1372/1414/1534/1537/1573/1603/1612/1621/1639/1666/1729/1768/1876/1960/1969/1981/1996/2008/2044/2128/2317/2416/2431/2437/2473/2524/2632/2731/2800/2971/3073/3190/3220/3247/3271/3379/3475/3679/3700/3820/3949/4129/4180/4252/4399/4462/4528/4558/4573/4669/4813/4828	50137964	50140599	chr3	RBM5	P52756
ENST00000357443.2	2800/2827/2890/2935/2944/2995/3130	1.13E+08	1.13E+08	chr1	MOV10	Q9HCE1
ENST00000357496.2	1897/1906/2041/2086/2161/2323/2335/2401/2464/2509/2530	49070054	49070661	chr3	QRICH1	Q2TAL8
ENST00000361148.6	145/193/247/277/370/394/427/556/673/688/694/700/721/724	58119778	58120144	chr10	ZWINT	O95229
ENST00000368868.5	316/424	1.51E+08	1.51E+08	chr1	SELENBP1	Q13228
ENST00000369239.5	1240/1309/1375/1417/1432/1468/1513/1543/1570/1582/1621/1684/1699/1753/1813	99851704	99852578	chr6	PNISR	Q8TF01
ENST00000369645.1	2800/2827/2890/2935/2944/2995/3130	1.13E+08	1.13E+08	chr1	MOV10	Q9HCE1
ENST00000373944.3	145/193/247/277/370/394/427/556/682/706/814/829/835/841/862/865	58119778	58120144	chr10	ZWINT	O95229
ENST00000380749.5	205/247/256/301/454/460/595/667/706/739/742/784/844/937/949/979/988/994/1009/1090/1096/1105/1120/1141/1150/1156/1279/1306/1363/1654/1666/1684/1789/1795/1804/1855/1867/1870/1984/2005/2149/2293/2329/2401/2551/2560/2590/2605/2746/2761/2836/2854/2887/2890/2920/3031/3082/3094/3118	40717071	40720265	chr21	HMGN1	P05114
ENST00000389574.3	874/892/910	892245	892589	chr7	SUN1	O94901
ENST00000390006.4	658/823/859/1090/1228/1288/1315/1360/1384/1426/1474/1576/1726/1855/1933/2035/2071	80441591	80442826	chr17	NARF	Q9UHQ1
ENST00000394140.4	457/469/541/592/607/625/670/700/703/715/748/763/793/889/1039/1093/1096/1135/1258/1285	100000000	100000000	chr3	NIT2	Q9NQR4
ENST00000394366.2	373/409/418/448/454/460/499/526/583/607/796/841/853/883/940/949/964/976/1147/1150/1153/1159/1174/1177/1210/1231/1330/1432	70235898	70237257	chr14	SRSF5	Q13243
ENST00000395405.1	145/193/247/277/370/394/427/556/682/706/814/829/835/841/862/865	58119778	58120144	chr10	ZWINT	O95229
ENST00000395443.2	1897/1906/2041/2086/2161/2323/2335/2401/2464/2509/2530	49070054	49070661	chr3	QRICH1	Q2TAL8
ENST00000395474.3	2674	49049067	49051726	chr3	WDR6	Q9NNW5
ENST00000396393.1	391/403/418/421/424/484/493/511/607/706/769/787/790/802/808/832/1066/1075/1099/1129	14535362	14536037	chr11	PSMA1	P25786
ENST00000396394.2	391/403/418/421/424/484/493/511/607/706/769/787/790/802/808/832/1066/1075/1099/1129	14535362	14536037	chr11	PSMA1	P25786
ENST00000401592.1	1123/1141/1159	892245	892589	chr7	SUN1	O94901
ENST00000413052.2	2800/2827/2890/2935/2944/2995/3130	1.13E+08	1.13E+08	chr1	MOV10	Q9HCE1
ENST00000413658.2	358/394/439/508/640/664	99672757	99673253	chr7	ZNF3	P17036
ENST00000418988.2	409/421/436/439/442/502/511/529/625/724/787/805/808/820/826/850/1084/1093/1117/1147	14535362	14536037	chr11	PSMA1	P25786
ENST00000422955.1	922/931/946/958/1015/1246/1258	50098894	50099541	chr3	RBM6	P78332
ENST00000424300.1	1897/1906/2041/2086/2161/2323/2335/2401/2464/2509/2530	49070054	49070661	chr3	QRICH1	Q2TAL8
ENST00000424697.1	358/394/439/508/556/568/574/589/658/670/760/802/805/880/886/889/895/907/964/970/973/1048/1054/1057/1081/1132/1138/1141/1204/1225/1300/1306/1309/1468/1474/1477	99672757	99673253	chr7	ZNF3	P17036
ENST00000425407.2	874/892/910	892245	892589	chr7	SUN1	O94901
ENST00000438806.1	1240/1309/1375/1417/1432/1468/1513/1543/1570/1582/1621/1684/1699/1753/1813	99851704	99852578	chr6	PNISR	Q8TF01
ENST00000442092.1	922/931/946/958/1015/1246/1258	50098894	50099541	chr3	RBM6	P78332
ENST00000446327.2	397/400/424/472/478/517/580/811/847/949/1069/1081/1096/1126/1129/1183/1210/1228/1252/1426	38975720	38976847	chr2	SRSF7	Q16629
ENST00000452783.2	817/835/853/892/898/976/1102/1129/1183/1240/1333/1663/1729/1819/1834/1849/1927/1996/2038/2128/2143	892245	892589	chr7	SUN1	O94901
ENST00000553521.1	373/409/418/448/454/460/499/526/583/607/796/841/853/883/940/949/964/976/1147/1150/1153/1159/1174/1177/1210/1231/1330/1432	70235898	70237257	chr14	SRSF5	Q13243
ENST00000553635.1	364/400/409/439/445/451/490/517/574/598/787/832/844/874/931/940/955/967/1138/1141/1144/1150/1165/1168/1201/1222/1321/1423	70235898	70237257	chr14	SRSF5	Q13243
ENST00000557154.1	373/409/418/448/454/460/499/526/583/607/796/841/853/883/940/949/964/976/1147/1150/1153/1159/1174/1177/1210/1231/1330/1432	70235898	70237257	chr14	SRSF5	Q13243

## Sheet: (C) all_splice_pdx
Therapy-induced stress response is associated with downregulation of pre-mRNA splicing in cancer cells
Corresponding author: Anufrieva Ksenia, anufrieva@phystech.edu
Additional file 3 (C) Description of all alternative splicing events in PDX tumors after different types of therapy
by columns
chr - chromosome name
geneSymbol - gene symbol
alt_event_start - coordinate of alternative event start
alt_event_end - coordinate of alternative event end
before/after - alt. event happened before or after chemotherapy
type - type of alternative splicing event (http://rnaseq-mats.sourceforge.net/)
afatinib,BEZ235,carboplatin1,carboplatin2,DAPT1,DAPT2,erlotinib,selumetinib,tivantinib - columns, which indicate weither alternative splicing event took place significantly (IncLevelDifference > 5%, FDR < 0.05) after particular chemotherapy in PDX tumors (YES or NO)
chr	geneSymbol	alt_event_start	alt_event_end	before/after	type	Afatinib	BEZ235	BKM120	Carboplatin1	Carboplatib2	DAPT1	DAPT2	Erlotinib	Selumetinib	Docetaxel1	Docetaxel2	Tivantinib
chr9	NOL8	95062171	95062171	after chemotherapy	A3	YES	NO	YES	NO	NO	NO	YES	YES	YES	NO	NO	NO
chr11	EIF4G2	10823756	10823756	after chemotherapy	A5	YES	NO	NO	NO	NO	NO	NO	NO	YES	NO	NO	NO
chr10	HNRNPH3	70098399	70098444	after chemotherapy	A5	YES	NO	NO	NO	NO	NO	NO	NO	NO	NO	NO	NO
chr1	BRDT	92415446_92428274	92416031_92428503	before chemotherapy	MXE	YES	NO	NO	NO	NO	NO	YES	NO	NO	NO	YES	NO
chr7	CALU	128394315_128394582	128394509_128394776	after chemotherapy	MXE	YES	NO	NO	NO	NO	NO	NO	NO	NO	NO	NO	NO
chr7	CALU	128394319_128394582	128394509_128394776	after chemotherapy	MXE	YES	NO	NO	NO	NO	NO	NO	NO	NO	NO	NO	NO
chr6	ECI2	4119419_4125483	4119509_4126471	after chemotherapy	MXE	YES	NO	NO	NO	NO	NO	NO	YES	NO	NO	YES	NO
chr1	EIF3I	32691771_32692003	32691921_32692131	before chemotherapy	MXE	YES	NO	NO	NO	NO	NO	NO	NO	NO	NO	NO	NO
chr5	P4HA2	131533898_131534013	131533964_131534133	before chemotherapy	MXE	YES	NO	NO	NO	NO	NO	NO	NO	NO	NO	NO	NO
chr2	PIGF	46815213_46818941	46815318_46819064	after chemotherapy	MXE	YES	NO	NO	NO	NO	NO	YES	NO	NO	NO	NO	NO
chr12	RP11-277P12.20	10525639_10526633	10525736_10526735	before chemotherapy	MXE	YES	NO	NO	NO	NO	NO	NO	NO	NO	NO	NO	NO
chr5	VCAN	82815167_82832825	82818128_82838087	after chemotherapy	MXE	YES	NO	NO	NO	NO	NO	YES	YES	NO	NO	NO	YES
chr11	ACAD8	134129501	134131073	after chemotherapy	RI	YES	NO	YES	NO	NO	NO	NO	NO	NO	NO	NO	NO
chr2	ANKZF1	220098854	220100034	after chemotherapy	RI	YES	NO	NO	NO	NO	NO	NO	NO	NO	NO	NO	NO
chr11	CARS	3023199	3023830	after chemotherapy	RI	YES	NO	NO	NO	NO	NO	NO	NO	NO	NO	NO	NO
chr1	CDC42SE1	151027491	151028469	after chemotherapy	RI	YES	NO	YES	NO	YES	NO	YES	NO	NO	NO	NO	YES
chr7	DNAJC2	102962957	102963241	after chemotherapy	RI	YES	NO	NO	NO	YES	NO	NO	NO	NO	NO	NO	NO
chr3	EIF2B5	183860839	183861353	after chemotherapy	RI	YES	NO	NO	NO	NO	NO	NO	NO	NO	NO	YES	NO
chr3	EIF2B5	183860839	183862012	after chemotherapy	RI	YES	YES	NO	NO	NO	NO	NO	YES	NO	NO	YES	NO
chr7	EIF3B	2419028	2420375	after chemotherapy	RI	YES	NO	NO	NO	YES	NO	YES	YES	NO	NO	NO	NO
chr2	ERCC3	128046912	128047400	after chemotherapy	RI	YES	NO	NO	NO	NO	NO	NO	NO	NO	NO	NO	NO
chr13	EXOSC8	37577070	37578698	after chemotherapy	RI	YES	NO	YES	NO	YES	NO	YES	YES	NO	NO	NO	YES
chr4	EXOSC9	122735020	122737602	after chemotherapy	RI	YES	NO	NO	NO	YES	NO	NO	YES	YES	NO	NO	NO
chr11	FAM111A	58910969	58913329	before chemotherapy	RI	YES	NO	NO	NO	NO	NO	NO	NO	NO	NO	NO	NO
chr9	GALT	34647085	34647564	after chemotherapy	RI	YES	NO	NO	NO	NO	NO	NO	NO	NO	NO	YES	NO
chr9	GALT	34647653	34647958	after chemotherapy	RI	YES	NO	NO	NO	NO	NO	NO	NO	NO	NO	NO	NO
chr9	GALT	34648330	34648891	after chemotherapy	RI	YES	NO	NO	NO	YES	NO	YES	NO	NO	NO	YES	YES
chr1	GAS5	173833394	173833640	after chemotherapy	RI	YES	NO	NO	NO	YES	NO	YES	YES	NO	NO	NO	NO
chr1	GAS5	173833394	173834420	after chemotherapy	RI	YES	NO	NO	YES	YES	NO	NO	NO	NO	NO	NO	NO
chr1	GAS5	173834366	173834685	after chemotherapy	RI	YES	NO	NO	NO	YES	NO	YES	YES	NO	NO	YES	NO
chr5	GNB2L1	180668491	180669345	before chemotherapy	RI	YES	NO	NO	NO	NO	NO	NO	NO	NO	NO	NO	NO
chr14	GPATCH2L	76639888	76643033	before chemotherapy	RI	YES	NO	NO	NO	NO	NO	YES	NO	NO	NO	NO	NO
chr11	HMBS	118962834	118963233	after chemotherapy	RI	YES	NO	YES	NO	NO	NO	YES	NO	NO	NO	NO	NO
chr1	HMGN2	26800193	26800626	after chemotherapy	RI	YES	YES	NO	YES	YES	YES	YES	YES	NO	NO	YES	NO
chr5	HNRNPH1	179043126	179044111	after chemotherapy	RI	YES	NO	NO	YES	NO	NO	NO	NO	NO	NO	NO	NO
chr5	HNRNPH1	179047892	179048398	after chemotherapy	RI	YES	YES	NO	NO	NO	NO	NO	NO	YES	NO	NO	NO
chr1	KRTCAP2	155142266	155144965	after chemotherapy	RI	YES	NO	NO	NO	YES	NO	YES	YES	NO	NO	YES	YES
chr3	LAMB2	49158546	49159025	before chemotherapy	RI	YES	NO	NO	NO	NO	NO	NO	NO	NO	NO	NO	NO
chr4	LARP1B	129028293	129030056	before chemotherapy	RI	YES	NO	NO	NO	NO	NO	NO	YES	NO	NO	NO	NO
chr12	MARS	57905790	57906136	after chemotherapy	RI	YES	YES	YES	NO	NO	NO	NO	NO	NO	NO	NO	NO
chr12	MARS	57909702	57910120	after chemotherapy	RI	YES	YES	YES	NO	YES	YES	NO	NO	YES	YES	NO	NO
chr14	METTL17	21464059	21464451	after chemotherapy	RI	YES	NO	NO	NO	NO	NO	NO	YES	NO	NO	NO	NO
chr1	MOV10	113240908	113242432	after chemotherapy	RI	YES	NO	NO	NO	NO	NO	NO	NO	NO	NO	NO	NO
chr1	MOV10	113242515	113242962	after chemotherapy	RI	YES	NO	YES	YES	YES	NO	YES	YES	YES	YES	NO	NO
chr12	MYL6	56552467	56552704	after chemotherapy	RI	YES	NO	NO	NO	NO	NO	NO	NO	NO	NO	NO	YES
chr2	NAGK	71302684	71303831	after chemotherapy	RI	YES	NO	NO	NO	NO	YES	NO	NO	NO	NO	NO	NO
chr1	NDUFS2	161179900	161180500	after chemotherapy	RI	YES	NO	NO	NO	NO	NO	YES	YES	NO	NO	NO	NO
chr3	NICN1	49462381	49462871	after chemotherapy	RI	YES	NO	NO	NO	NO	NO	NO	NO	NO	NO	NO	YES
chr3	NIT2	100064428	100065099	after chemotherapy	RI	YES	YES	YES	NO	YES	NO	YES	YES	YES	NO	YES	YES
chr3	NPRL2	50385189	50385672	after chemotherapy	RI	YES	NO	YES	NO	NO	NO	NO	YES	NO	NO	NO	NO
chr3	NPRL2	50386816	50387259	after chemotherapy	RI	YES	NO	NO	NO	YES	NO	YES	NO	NO	NO	YES	YES
chr2	ORMDL1	190647147	190647849	after chemotherapy	RI	YES	YES	NO	YES	NO	YES	NO	NO	YES	NO	NO	YES
chr12	PFKM	48528725	48529166	after chemotherapy	RI	YES	YES	YES	NO	NO	NO	YES	NO	NO	NO	NO	NO
chr6	PNISR	99851704	99852578	after chemotherapy	RI	YES	NO	NO	NO	YES	NO	YES	YES	NO	NO	YES	YES
chr6	POLR1C	43487443	43487923	after chemotherapy	RI	YES	NO	NO	YES	NO	YES	NO	NO	NO	YES	NO	NO
chr11	PSMA1	14535362	14536037	after chemotherapy	RI	YES	YES	YES	NO	NO	NO	YES	YES	YES	NO	YES	NO
chr1	PSMB4	151373714	151374106	after chemotherapy	RI	YES	NO	NO	NO	YES	NO	YES	YES	NO	NO	YES	YES
chr3	QARS	49135624	49135913	after chemotherapy	RI	YES	YES	NO	NO	NO	NO	NO	NO	NO	NO	NO	NO
chr3	RBM6	50098894	50099541	after chemotherapy	RI	YES	YES	YES	YES	YES	NO	YES	YES	YES	NO	YES	YES
chr3	RPSA	39453386	39453925	after chemotherapy	RI	YES	NO	NO	NO	YES	NO	NO	NO	NO	NO	YES	NO
chr12	RSRC2	123003385	123005975	after chemotherapy	RI	YES	NO	YES	NO	YES	YES	YES	NO	YES	NO	NO	NO
chr1	SELENBP1	151341479	151342030	after chemotherapy	RI	YES	YES	YES	YES	YES	YES	YES	YES	YES	YES	YES	YES
chrX	SLC25A14	129498601	129499650	after chemotherapy	RI	YES	YES	NO	NO	YES	NO	YES	YES	NO	NO	NO	NO
chr11	SNHG1	62622359	62622688	after chemotherapy	RI	YES	YES	YES	NO	YES	YES	YES	YES	YES	NO	NO	NO
chr1	SNRPE	203830730	203831350	after chemotherapy	RI	YES	YES	NO	YES	NO	YES	NO	YES	NO	NO	NO	NO
chr1	SRRM1	24973157	24975520	after chemotherapy	RI	YES	YES	YES	NO	YES	YES	YES	YES	YES	NO	YES	YES
chr14	SRSF5	70235898	70237257	after chemotherapy	RI	YES	YES	YES	NO	YES	YES	YES	YES	YES	YES	NO	NO
chr3	TSEN2	12571260	12573158	after chemotherapy	RI	YES	NO	YES	NO	NO	NO	NO	NO	YES	NO	NO	NO
chr1	UROD	45478807	45479026	after chemotherapy	RI	YES	NO	NO	NO	NO	NO	NO	NO	NO	NO	NO	NO
chr5	WDR55	140048475	140048833	after chemotherapy	RI	YES	NO	NO	YES	NO	NO	NO	YES	NO	NO	YES	YES
chr3	WDR6	49049067	49051726	after chemotherapy	RI	YES	YES	YES	YES	YES	YES	YES	YES	YES	YES	NO	YES
chr1	WRAP73	3547330	3548221	before chemotherapy	RI	YES	NO	NO	NO	NO	NO	NO	NO	NO	NO	NO	NO
chr12	YBX3	10854558	10856747	after chemotherapy	RI	YES	NO	NO	NO	NO	NO	NO	NO	NO	NO	NO	NO
chr10	ZWINT	58119447	58120144	after chemotherapy	RI	YES	YES	NO	YES	YES	YES	YES	YES	YES	NO	YES	YES
chr10	ZWINT	58119778	58120144	after chemotherapy	RI	YES	NO	NO	YES	YES	NO	YES	YES	YES	NO	YES	NO
chr3	BCHE	165547304	165547443	after chemotherapy	SE	YES	NO	NO	NO	NO	NO	NO	NO	NO	NO	NO	NO
chr3	BCHE	165547304	165548829	after chemotherapy	SE	YES	NO	NO	NO	NO	NO	YES	NO	NO	NO	NO	NO
chr7	CALU	128394582	128394776	before chemotherapy	SE	YES	NO	NO	NO	NO	NO	NO	NO	NO	NO	NO	NO
chr2	CASP8	202137620	202137665	before chemotherapy	SE	YES	NO	NO	NO	NO	NO	NO	NO	NO	NO	NO	NO
chr3	CCNL1	156869517	156869719	after chemotherapy	SE	YES	YES	YES	NO	NO	YES	NO	NO	YES	NO	YES	NO
chr12	CRADD	94231066	94231254	before chemotherapy	SE	YES	NO	NO	NO	NO	NO	NO	NO	NO	NO	NO	NO
chr11	EIF4G2	10823207	10823321	after chemotherapy	SE	YES	NO	NO	NO	NO	NO	NO	NO	NO	NO	NO	NO
chr1	FDPS	155289584	155289719	before chemotherapy	SE	YES	NO	NO	NO	NO	NO	NO	YES	NO	NO	NO	YES
chr1	FDPS	155289647	155289719	before chemotherapy	SE	YES	NO	NO	NO	NO	NO	YES	YES	NO	NO	NO	YES
chr1	FDPS	155289661	155289719	before chemotherapy	SE	YES	NO	NO	NO	NO	NO	YES	YES	NO	NO	NO	YES
chr2	FN1	216257653	216257926	before chemotherapy	SE	YES	NO	NO	NO	NO	NO	NO	YES	NO	NO	NO	NO
chr7	GGCT	30540151	30540297	after chemotherapy	SE	YES	NO	NO	NO	NO	NO	YES	NO	NO	NO	YES	NO
chr1	GNL2	38046942	38047146	after chemotherapy	SE	YES	NO	NO	NO	NO	NO	NO	NO	NO	NO	NO	NO
chr4	HNRNPDL	83346715	83346820	after chemotherapy	SE	YES	YES	YES	YES	YES	YES	YES	YES	YES	YES	YES	YES
chrX	LAMP2	119572930	119573148	before chemotherapy	SE	YES	NO	NO	NO	YES	NO	NO	YES	NO	NO	YES	YES
chrX	LAMP2	119573012	119573148	before chemotherapy	SE	YES	NO	NO	NO	YES	NO	YES	YES	NO	NO	YES	YES
chr12	MYL6	56554409	56554454	before chemotherapy	SE	YES	NO	NO	NO	NO	NO	NO	NO	NO	NO	NO	NO
chr3	NUDT16P	131081015	131081285	after chemotherapy	SE	YES	NO	NO	NO	NO	NO	NO	NO	NO	NO	NO	NO
chr10	RPS24	79799961	79799983	after chemotherapy	SE	YES	YES	YES	NO	NO	NO	NO	NO	NO	NO	NO	NO
chr1	SRRM1	24973569	24973699	after chemotherapy	SE	YES	YES	NO	NO	NO	NO	NO	NO	NO	NO	NO	NO
chr20	ACOT8	44472165	44472165	after chemotherapy	A3	NO	YES	NO	NO	NO	NO	NO	NO	NO	NO	NO	NO
chr2	AFTPH	64819018	64819021	before chemotherapy	A3	NO	YES	NO	NO	NO	NO	NO	NO	NO	YES	NO	NO
chr6	BPHL	3138274	3140619	after chemotherapy	A3	NO	YES	NO	NO	NO	NO	NO	NO	NO	NO	NO	NO
chr7	CYP3A5	99270202	99270202	after chemotherapy	A3	NO	YES	NO	YES	NO	NO	NO	NO	NO	NO	NO	NO
GL000251.1	DDX39B	3017758	3017758	before chemotherapy	A3	NO	YES	NO	NO	NO	NO	NO	NO	NO	NO	NO	NO
chr17	DNAH2	7722526	7722645	after chemotherapy	A3	NO	YES	YES	YES	NO	NO	NO	NO	NO	NO	NO	NO
chr2	DNAJC10	183604271	183605025	after chemotherapy	A3	NO	YES	NO	NO	NO	NO	NO	NO	NO	NO	NO	NO
chr5	FASTKD3	7861695	7861695	after chemotherapy	A3	NO	YES	YES	NO	NO	NO	NO	NO	YES	NO	NO	NO
chr5	FAXDC2	154214402	154214402	before chemotherapy	A3	NO	YES	YES	YES	NO	NO	NO	NO	NO	NO	NO	NO
chr5	G3BP1	151166132	151166163	after chemotherapy	A3	NO	YES	NO	NO	NO	NO	NO	NO	NO	NO	NO	NO
chr6	GPR110	46984352	46984352	after chemotherapy	A3	NO	YES	YES	NO	NO	NO	NO	NO	NO	YES	NO	NO
chr3	HLTF	148777504	148777504	after chemotherapy	A3	NO	YES	NO	NO	NO	NO	NO	NO	NO	YES	NO	NO
chr16	KIF22	29815896	29816134	after chemotherapy	A3	NO	YES	YES	YES	NO	NO	NO	NO	YES	NO	NO	YES
chr3	MINA	97668687	97668687	after chemotherapy	A3	NO	YES	NO	NO	NO	NO	NO	NO	NO	NO	NO	NO
chrX	MORF4L2	102933426	102933426	after chemotherapy	A3	NO	YES	NO	NO	NO	NO	NO	NO	NO	NO	NO	NO
chr3	MYNN	169496555	169496671	after chemotherapy	A3	NO	YES	NO	NO	NO	NO	NO	NO	NO	NO	NO	NO
chr2	NABP1	192548015	192548454	after chemotherapy	A3	NO	YES	YES	YES	NO	YES	NO	NO	YES	YES	NO	NO
chr8	NBN	90992961	90992961	before chemotherapy	A3	NO	YES	NO	NO	NO	NO	NO	NO	NO	NO	NO	NO
chr12	PCBP2	53853583	53854798	after chemotherapy	A3	NO	YES	NO	NO	NO	NO	NO	YES	NO	YES	NO	YES
chr12	PPP1R12A	80172329	80172329	after chemotherapy	A3	NO	YES	NO	NO	NO	NO	NO	NO	NO	NO	NO	NO
chr7	RNF216	5778906	5778906	after chemotherapy	A3	NO	YES	YES	YES	NO	NO	NO	NO	NO	YES	NO	NO
chr7	SLC37A3	140051072	140051072	after chemotherapy	A3	NO	YES	YES	NO	NO	NO	NO	NO	NO	YES	NO	NO
chr14	SRSF5	70236227	70237183	after chemotherapy	A3	NO	YES	YES	NO	YES	YES	YES	NO	YES	YES	NO	NO
chr7	STAG3L4	66773563	66773921	after chemotherapy	A3	NO	YES	NO	YES	NO	NO	NO	NO	NO	YES	NO	YES
chr13	SUPT20H	37596147	37596147	after chemotherapy	A3	NO	YES	NO	NO	NO	NO	NO	NO	NO	NO	NO	NO
chr11	TAF1D	93466515	93466515	before chemotherapy	A3	NO	YES	NO	NO	NO	NO	NO	NO	NO	NO	NO	NO
chr2	WDR75	190313970	190315628	after chemotherapy	A3	NO	YES	NO	NO	NO	NO	NO	NO	NO	NO	NO	NO
chr15	ZFAND6	80414053	80414089	after chemotherapy	A3	NO	YES	NO	NO	NO	NO	NO	NO	NO	NO	NO	NO
chr15	ZFAND6	80414066	80414089	after chemotherapy	A3	NO	YES	NO	NO	NO	NO	NO	NO	NO	NO	NO	NO
chr14	ABCD4	74755468	74755468	before chemotherapy	A5	NO	YES	NO	NO	NO	YES	NO	NO	NO	NO	NO	NO
chr17	CDK5RAP3	46053004	46053019	after chemotherapy	A5	NO	YES	NO	NO	NO	NO	NO	NO	NO	NO	NO	NO
chr3	CNBP	128890614	128890614	after chemotherapy	A5	NO	YES	NO	NO	NO	NO	NO	NO	NO	NO	NO	NO
chr4	DCUN1D4	52752804	52753410	after chemotherapy	A5	NO	YES	NO	YES	NO	NO	NO	NO	NO	NO	NO	NO
chr2	DPY30	32264874	32264874	before chemotherapy	A5	NO	YES	NO	NO	NO	NO	NO	NO	NO	NO	NO	NO
chr5	FAXDC2	154203152	154203152	before chemotherapy	A5	NO	YES	YES	NO	NO	NO	NO	NO	NO	NO	NO	NO
chr7	HNRNPA2B1	26232145	26232145	after chemotherapy	A5	NO	YES	YES	YES	NO	YES	YES	NO	YES	NO	NO	NO
chr14	HNRNPC	21730927	21730927	before chemotherapy	A5	NO	YES	NO	NO	NO	NO	NO	NO	NO	NO	NO	NO
chr12	MARS	57909774	57909941	after chemotherapy	A5	NO	YES	NO	NO	NO	NO	NO	NO	NO	NO	NO	NO
chr1	MRPL55	228296722	228296722	after chemotherapy	A5	NO	YES	YES	YES	NO	NO	NO	NO	NO	NO	NO	NO
chr12	MYL6	56552495	56553514	after chemotherapy	A5	NO	YES	NO	NO	NO	NO	NO	NO	NO	NO	NO	NO
chr11	NAA40	63713407	63714475	after chemotherapy	A5	NO	YES	NO	NO	NO	NO	NO	NO	NO	NO	NO	NO
chr7	RABL5	100962313	100962313	after chemotherapy	A5	NO	YES	NO	NO	NO	NO	NO	NO	NO	NO	NO	NO
chr4	RP11-33B1.1	120382965	120383006	after chemotherapy	A5	NO	YES	NO	NO	NO	NO	NO	NO	NO	NO	NO	NO
chr10	RPP30	92654648	92655240	after chemotherapy	A5	NO	YES	NO	NO	NO	NO	NO	NO	NO	NO	NO	NO
chr3	SETD5-AS1	9433510	9433510	after chemotherapy	A5	NO	YES	YES	YES	NO	NO	NO	NO	YES	NO	NO	NO
chr22	TANGO2	20024377	20024617	after chemotherapy	A5	NO	YES	NO	NO	NO	NO	NO	NO	NO	NO	NO	NO
chr15	WDR73	85189579	85189579	after chemotherapy	A5	NO	YES	NO	NO	NO	NO	NO	NO	NO	NO	NO	NO
chr18	ANKRD12	9195548_9204473	9195696_9204542	after chemotherapy	MXE	NO	YES	NO	NO	NO	NO	NO	NO	NO	NO	NO	NO
chr7	AZGP1	99565777_99569368	99566053_99569629	before chemotherapy	MXE	NO	YES	NO	YES	NO	NO	NO	NO	YES	NO	NO	NO
chr1	BSDC1	32849430_32852379	32849598_32852496	before chemotherapy	MXE	NO	YES	NO	NO	NO	NO	NO	NO	NO	NO	NO	NO
chr6	CD164	109691613_109697276	109691670_109697315	before chemotherapy	MXE	NO	YES	YES	NO	NO	NO	NO	NO	NO	NO	NO	NO
chr5	CD74	149782683_149784647	149782875_149784743	before chemotherapy	MXE	NO	YES	YES	NO	NO	NO	NO	NO	NO	NO	NO	NO
chr2	DYNC2LI1	44023028_44023856	44023097_44023934	before chemotherapy	MXE	NO	YES	NO	NO	NO	NO	NO	NO	NO	NO	NO	NO
chr15	DYX1C1-CCPG1	55651736_55657385	55653142_55657507	before chemotherapy	MXE	NO	YES	YES	NO	NO	YES	NO	NO	YES	YES	NO	NO
chr8	EIF3E	109254340_109255521	109254485_109255692	before chemotherapy	MXE	NO	YES	NO	NO	NO	NO	NO	NO	YES	NO	NO	NO
chr1	ENO1	8931949_8934882	8932045_8934976	before chemotherapy	MXE	NO	YES	NO	YES	NO	YES	NO	NO	YES	YES	NO	NO
chr7	HNRNPA2B1	26231041_26231920	26231270_26231958	before chemotherapy	MXE	NO	YES	YES	NO	NO	YES	NO	NO	NO	NO	NO	NO
chr16	IL32	3117554_3117984	3117614_3118011	before chemotherapy	MXE	NO	YES	NO	NO	NO	NO	NO	NO	NO	NO	NO	NO
chr12	IQCD	113638384_113645242	113638618_113646064	before chemotherapy	MXE	NO	YES	YES	NO	NO	YES	NO	NO	NO	NO	NO	NO
chr5	KIAA1191	175777615_175782573	175777740_175782752	before chemotherapy	MXE	NO	YES	NO	NO	NO	NO	NO	NO	NO	NO	NO	NO
chr17	NME2	49238458_49247297	49238633_49247410	before chemotherapy	MXE	NO	YES	NO	NO	NO	NO	NO	YES	NO	NO	YES	NO
chr17	NME2	49238520_49247297	49238633_49247410	before chemotherapy	MXE	NO	YES	YES	NO	NO	NO	YES	NO	NO	NO	YES	YES
chr10	NT5C2	104866345_104899162	104866463_104899236	after chemotherapy	MXE	NO	YES	NO	NO	NO	NO	NO	NO	NO	NO	NO	NO
chr5	P4HA2	131533898_131534013	131533964_131534073	after chemotherapy	MXE	NO	YES	NO	NO	NO	NO	NO	NO	NO	NO	NO	NO
chr12	PTGES3	57059987_57064058	57060050_57064148	before chemotherapy	MXE	NO	YES	NO	NO	NO	NO	NO	NO	NO	NO	NO	NO
chr1	RNF115	145646278_145648015	145646469_145648067	after chemotherapy	MXE	NO	YES	NO	YES	NO	NO	NO	NO	NO	NO	NO	NO
chr20	RPN2	35826799_35827452	35826895_35827628	before chemotherapy	MXE	NO	YES	NO	NO	NO	NO	YES	YES	NO	NO	YES	NO
chr20	RPN2	35826799_35832287	35826895_35832363	before chemotherapy	MXE	NO	YES	NO	NO	NO	NO	NO	NO	NO	NO	NO	NO
chr20	SNX5	17933230_17936008	17933354_17936119	after chemotherapy	MXE	NO	YES	NO	NO	NO	NO	NO	NO	NO	NO	NO	NO
chr9	TNC	117808688_117822008	117808961_117822281	after chemotherapy	MXE	NO	YES	NO	NO	NO	NO	NO	NO	NO	NO	NO	NO
chr11	TTC17	43400782_43411201	43400872_43411371	after chemotherapy	MXE	NO	YES	NO	NO	NO	NO	NO	NO	NO	NO	NO	NO
chr12	ADCY6	49164548	49165756	after chemotherapy	RI	NO	YES	YES	NO	NO	YES	NO	NO	NO	NO	NO	NO
chr6	AGPAT4	161574377	161575342	after chemotherapy	RI	NO	YES	NO	YES	NO	NO	NO	NO	NO	NO	NO	NO
chr14	AP1G2	24032588	24032847	after chemotherapy	RI	NO	YES	NO	NO	NO	NO	NO	NO	NO	NO	NO	NO
chr14	AP1G2	24032924	24033430	after chemotherapy	RI	NO	YES	YES	NO	NO	YES	NO	NO	YES	YES	NO	NO
chr21	ATP5O	35286753	35288072	after chemotherapy	RI	NO	YES	NO	NO	NO	NO	NO	NO	NO	NO	NO	NO
chr2	AUP1	74755877	74756409	after chemotherapy	RI	NO	YES	NO	YES	NO	NO	NO	NO	YES	NO	NO	NO
chr17	BIRC5	76212046	76212862	after chemotherapy	RI	NO	YES	NO	NO	NO	NO	NO	NO	NO	NO	NO	YES
chr6	BTN3A3	26444184	26446213	after chemotherapy	RI	NO	YES	YES	YES	NO	NO	NO	NO	NO	YES	NO	NO
chr17	C17orf76-AS1	16342640	16343567	before chemotherapy	RI	NO	YES	NO	NO	NO	NO	NO	NO	NO	NO	NO	NO
chr9	C9orf72	27558488	27560297	after chemotherapy	RI	NO	YES	NO	NO	NO	NO	NO	NO	NO	NO	NO	NO
chr3	CCDC14	123675201	123675642	after chemotherapy	RI	NO	YES	NO	NO	NO	NO	NO	NO	NO	NO	NO	NO
chr11	CCDC153	119063860	119064595	after chemotherapy	RI	NO	YES	NO	NO	NO	NO	NO	NO	NO	NO	NO	NO
chr15	CCNDBP1	43486278	43486659	after chemotherapy	RI	NO	YES	NO	NO	YES	YES	NO	YES	NO	NO	NO	NO
chr19	CDC37	10505903	10506219	after chemotherapy	RI	NO	YES	NO	YES	NO	NO	NO	NO	NO	NO	NO	NO
chr17	CDK5RAP3	46048487	46048773	after chemotherapy	RI	NO	YES	NO	NO	NO	NO	NO	NO	NO	NO	NO	NO
chr17	CDK5RAP3	46050884	46051397	after chemotherapy	RI	NO	YES	NO	NO	NO	NO	NO	NO	NO	NO	NO	NO
chr17	CDK5RAP3	46051765	46052703	after chemotherapy	RI	NO	YES	YES	YES	NO	YES	YES	YES	YES	YES	YES	NO
chr17	CDK5RAP3	46052879	46053379	after chemotherapy	RI	NO	YES	YES	YES	NO	YES	YES	YES	YES	YES	YES	YES
chr14	CGRRF1	54996766	54997481	after chemotherapy	RI	NO	YES	NO	NO	NO	NO	NO	NO	NO	NO	NO	NO
chr17	CHRNB1	7350361	7350969	after chemotherapy	RI	NO	YES	NO	NO	NO	NO	NO	NO	NO	NO	NO	NO
chr2	CIAO1	96934194	96935093	after chemotherapy	RI	NO	YES	NO	YES	NO	NO	NO	NO	NO	NO	NO	NO
chr2	CLK1	201721613	201722607	after chemotherapy	RI	NO	YES	NO	YES	NO	YES	NO	YES	NO	YES	NO	NO
chr5	CLK4	178044344	178045779	after chemotherapy	RI	NO	YES	YES	YES	NO	YES	NO	NO	YES	NO	NO	NO
chr16	COG4	70542308	70543291	after chemotherapy	RI	NO	YES	YES	YES	NO	NO	NO	NO	NO	NO	NO	NO
chr20	CPNE1	34213965	34214725	after chemotherapy	RI	NO	YES	YES	YES	NO	YES	YES	YES	NO	YES	YES	YES
chr20	CPNE1	34218360	34218956	after chemotherapy	RI	NO	YES	NO	YES	NO	NO	NO	NO	YES	NO	NO	NO
chr20	CPNE1	34218662	34218883	after chemotherapy	RI	NO	YES	NO	NO	NO	NO	NO	NO	NO	NO	NO	NO
chr20	CPNE1	34218904	34219085	after chemotherapy	RI	NO	YES	NO	NO	NO	NO	NO	NO	NO	NO	NO	NO
chr16	CTC-479C5.12	67968699	67969381	after chemotherapy	RI	NO	YES	NO	NO	NO	NO	NO	NO	NO	NO	NO	NO
chr17	CUEDC1	55943834	55944776	after chemotherapy	RI	NO	YES	YES	NO	NO	NO	NO	NO	YES	NO	NO	NO
chr17	CYB5D1	7761720	7762142	after chemotherapy	RI	NO	YES	NO	NO	NO	NO	NO	NO	NO	NO	NO	NO
chr7	CYP3A5	99260438	99261718	after chemotherapy	RI	NO	YES	YES	YES	NO	YES	NO	NO	YES	YES	NO	NO
chr7	CYP3A5	99270202	99270538	after chemotherapy	RI	NO	YES	YES	YES	NO	NO	NO	NO	NO	NO	NO	NO
chr19	CYTH2	48978094	48981402	after chemotherapy	RI	NO	YES	NO	NO	NO	NO	NO	NO	NO	NO	NO	NO
chr12	DDIT3	57911051	57911536	after chemotherapy	RI	NO	YES	NO	NO	NO	YES	NO	NO	YES	NO	NO	NO
chr12	DDX11	31242336	31243028	after chemotherapy	RI	NO	YES	YES	NO	NO	YES	NO	NO	YES	YES	NO	NO
chrY	DDX3Y	15024551	15024974	after chemotherapy	RI	NO	YES	NO	YES	NO	NO	NO	NO	NO	NO	NO	NO
chr10	DNAJB12	74092587	74095689	before chemotherapy	RI	NO	YES	NO	YES	NO	YES	NO	NO	NO	NO	NO	NO
chr17	DRG2	18002946	18003749	after chemotherapy	RI	NO	YES	NO	NO	NO	NO	NO	NO	NO	NO	NO	NO
chr16	E2F4	67226663	67227073	after chemotherapy	RI	NO	YES	NO	NO	NO	NO	NO	NO	NO	NO	NO	NO
chr8	EEF1D	144663223	144663498	after chemotherapy	RI	NO	YES	NO	NO	NO	NO	NO	NO	NO	YES	NO	NO
chr3	EIF4A2	186502352	186503840	before chemotherapy	RI	NO	YES	NO	NO	NO	NO	NO	NO	NO	NO	NO	NO
chr2	FAHD2A	96076274	96076774	after chemotherapy	RI	NO	YES	NO	NO	NO	NO	NO	NO	YES	NO	NO	NO
chr1	FDPS	155287959	155288478	after chemotherapy	RI	NO	YES	YES	YES	NO	YES	NO	NO	NO	NO	NO	NO
chr1	FLAD1	154962634	154963004	after chemotherapy	RI	NO	YES	YES	YES	NO	NO	NO	NO	NO	NO	NO	NO
chr2	FN1	216236631	216237098	after chemotherapy	RI	NO	YES	NO	NO	NO	NO	NO	NO	NO	NO	NO	NO
chr1	GAS5	173834366	173834685	before chemotherapy	RI	NO	YES	NO	NO	NO	NO	NO	NO	NO	NO	NO	NO
chr14	GMPR2	24707451	24708448	after chemotherapy	RI	NO	YES	YES	NO	NO	NO	NO	NO	NO	NO	NO	NO
chr3	GNL3	52724607	52725087	after chemotherapy	RI	NO	YES	YES	YES	NO	YES	NO	NO	YES	NO	NO	NO
chr20	GSS	33530290	33530809	after chemotherapy	RI	NO	YES	NO	NO	NO	NO	YES	NO	YES	NO	YES	NO
chr7	GSTK1	142962084	142962389	after chemotherapy	RI	NO	YES	YES	YES	NO	YES	NO	NO	YES	NO	NO	NO
chr5	HDAC3	141009426	141009692	after chemotherapy	RI	NO	YES	NO	NO	NO	NO	NO	NO	NO	NO	NO	NO
chr21	HMGN1	40717071	40720265	after chemotherapy	RI	NO	YES	NO	YES	NO	YES	YES	YES	NO	NO	YES	YES
chr7	HNRNPA2B1	26231920	26232145	after chemotherapy	RI	NO	YES	NO	NO	NO	NO	NO	NO	NO	NO	NO	NO
chr20	IDH3B	2641102	2641475	after chemotherapy	RI	NO	YES	YES	NO	NO	NO	NO	NO	NO	NO	NO	NO
chr14	IFT43	76548637	76549035	after chemotherapy	RI	NO	YES	NO	NO	NO	NO	NO	NO	NO	NO	NO	NO
chr16	IL32	3117377	3117614	after chemotherapy	RI	NO	YES	NO	NO	NO	NO	NO	NO	NO	NO	NO	NO
chr19	ILF3	10791894	10792868	after chemotherapy	RI	NO	YES	NO	YES	NO	NO	NO	NO	NO	YES	NO	NO
chr3	IMPDH2	49061757	49062235	after chemotherapy	RI	NO	YES	NO	NO	NO	YES	NO	NO	NO	NO	NO	NO
chr14	IRF9	24633271	24634164	after chemotherapy	RI	NO	YES	NO	NO	NO	NO	NO	NO	NO	NO	NO	NO
chr16	KIAA0430	15728613	15730199	after chemotherapy	RI	NO	YES	YES	YES	NO	NO	NO	NO	NO	NO	NO	NO
chr7	KRIT1	91864716	91865856	before chemotherapy	RI	NO	YES	NO	NO	NO	NO	NO	NO	NO	NO	NO	NO
chr22	L3MBTL2	41613126	41615540	after chemotherapy	RI	NO	YES	NO	NO	NO	NO	NO	NO	NO	NO	NO	NO
chr3	LINC00969	195435024	195435712	after chemotherapy	RI	NO	YES	NO	NO	NO	NO	NO	NO	NO	NO	NO	NO
chr3	LMLN	197702899	197703586	after chemotherapy	RI	NO	YES	YES	NO	NO	NO	NO	NO	NO	NO	NO	NO
chr7	MCM7	99696645	99697026	after chemotherapy	RI	NO	YES	YES	YES	NO	YES	NO	YES	YES	YES	NO	YES
chr17	MLX	40721221	40721624	after chemotherapy	RI	NO	YES	NO	NO	NO	NO	NO	NO	NO	NO	NO	NO
chr1	MRPL55	228296137	228296717	after chemotherapy	RI	NO	YES	NO	NO	NO	NO	NO	NO	NO	NO	NO	NO
chr1	MRPL55	228296137	228296722	after chemotherapy	RI	NO	YES	YES	YES	NO	YES	NO	NO	NO	YES	NO	NO
chr10	MTG1	135215032	135215749	after chemotherapy	RI	NO	YES	NO	NO	NO	NO	NO	NO	NO	YES	NO	NO
chr1	MTX1	155180338	155182010	after chemotherapy	RI	NO	YES	YES	YES	NO	YES	NO	YES	NO	NO	NO	NO
chr12	NAA25	112477032	112478382	after chemotherapy	RI	NO	YES	NO	NO	NO	NO	NO	NO	YES	NO	NO	NO
chr11	NAA40	63713311	63714475	after chemotherapy	RI	NO	YES	YES	NO	NO	NO	NO	NO	NO	NO	NO	NO
chr2	NABP1	192548015	192548530	after chemotherapy	RI	NO	YES	YES	YES	NO	YES	NO	NO	NO	NO	NO	NO
chr17	NARF	80441591	80442826	after chemotherapy	RI	NO	YES	YES	YES	NO	YES	NO	YES	YES	YES	NO	NO
chr2	NDUFA10	240951033	240954277	after chemotherapy	RI	NO	YES	NO	NO	NO	YES	NO	NO	YES	NO	NO	NO
chr2	NDUFAF7	37468720	37469836	after chemotherapy	RI	NO	YES	YES	YES	NO	YES	NO	NO	YES	NO	NO	NO
chr1	NDUFS2	161183653	161184185	after chemotherapy	RI	NO	YES	YES	YES	NO	NO	NO	NO	NO	NO	NO	NO
chr20	NELFCD	57568678	57569294	after chemotherapy	RI	NO	YES	NO	YES	NO	NO	NO	NO	NO	NO	NO	NO
chr17	NOL11	65734237	65735126	after chemotherapy	RI	NO	YES	NO	YES	NO	NO	NO	NO	NO	NO	NO	NO
chr12	NOP2	6669263	6669735	after chemotherapy	RI	NO	YES	NO	NO	NO	NO	NO	NO	YES	NO	NO	NO
chr18	NPC1	21113318	21114523	before chemotherapy	RI	NO	YES	NO	NO	NO	NO	NO	NO	NO	NO	NO	NO
chr17	NUP85	73230731	73231296	after chemotherapy	RI	NO	YES	YES	YES	NO	YES	YES	YES	NO	YES	YES	NO
chr11	NXF1	62566010	62567958	after chemotherapy	RI	NO	YES	NO	NO	NO	NO	NO	YES	YES	NO	NO	YES
chr14	OXA1L	23239401	23239834	after chemotherapy	RI	NO	YES	NO	NO	NO	NO	YES	NO	NO	NO	NO	NO
chr7	PEX1	92122266	92123710	after chemotherapy	RI	NO	YES	NO	NO	NO	NO	NO	NO	YES	NO	NO	NO
chr20	PLK1S1	21224882	21227260	after chemotherapy	RI	NO	YES	NO	NO	NO	YES	NO	NO	NO	YES	NO	NO
chr22	PMM1	41979962	41980376	after chemotherapy	RI	NO	YES	NO	NO	NO	NO	YES	NO	NO	NO	YES	NO
chr6	PNISR	99851704	99852578	before chemotherapy	RI	NO	YES	NO	NO	NO	NO	NO	NO	NO	NO	NO	NO
chr14	PRPF39	45565305	45566208	after chemotherapy	RI	NO	YES	YES	NO	NO	NO	NO	NO	YES	NO	NO	NO
chr14	PSME2	24613608	24614364	after chemotherapy	RI	NO	YES	NO	NO	NO	NO	NO	NO	NO	NO	NO	NO
chr14	PSME2	24614918	24615449	after chemotherapy	RI	NO	YES	YES	NO	NO	YES	YES	YES	YES	YES	NO	NO
chr18	PTPRM	8376459	8378412	after chemotherapy	RI	NO	YES	NO	NO	NO	NO	NO	NO	NO	NO	NO	NO
chr3	QARS	49140777	49141139	after chemotherapy	RI	NO	YES	NO	YES	NO	YES	NO	NO	NO	YES	NO	NO
chr3	QRICH1	49070054	49070661	after chemotherapy	RI	NO	YES	YES	YES	YES	YES	NO	YES	NO	YES	NO	YES
chr5	RAB24	176729128	176729497	after chemotherapy	RI	NO	YES	NO	NO	NO	YES	NO	NO	YES	NO	NO	NO
chr17	RAB34	27042658	27042919	after chemotherapy	RI	NO	YES	NO	YES	NO	NO	NO	NO	NO	NO	NO	NO
chr1	RABGGTB	76255636	76255959	after chemotherapy	RI	NO	YES	NO	YES	NO	NO	NO	NO	NO	NO	NO	NO
chr14	RBM25	73566374	73570186	after chemotherapy	RI	NO	YES	YES	NO	NO	YES	NO	NO	YES	YES	NO	NO
chr14	RBM25	73577538	73578510	after chemotherapy	RI	NO	YES	NO	NO	NO	YES	NO	NO	NO	NO	NO	NO
chr20	RBM39	34326889	34328809	after chemotherapy	RI	NO	YES	YES	YES	NO	YES	YES	YES	YES	YES	YES	NO
chr3	RBM5	50137964	50140599	after chemotherapy	RI	NO	YES	YES	YES	YES	YES	YES	YES	YES	YES	NO	NO
chrX	RBMX	135954426	135957327	before chemotherapy	RI	NO	YES	YES	YES	NO	NO	NO	NO	YES	NO	NO	YES
chr17	RPL23	37006333	37008985	after chemotherapy	RI	NO	YES	NO	NO	NO	NO	NO	NO	NO	NO	NO	NO
chr12	RPL41	56510416	56510590	after chemotherapy	RI	NO	YES	NO	NO	NO	NO	NO	NO	NO	NO	NO	NO
chr10	SEC24C	75530037	75530556	after chemotherapy	RI	NO	YES	YES	YES	NO	NO	NO	NO	YES	NO	NO	NO
chr1	SELENBP1	151341479	151342245	after chemotherapy	RI	NO	YES	YES	YES	YES	YES	NO	NO	YES	YES	YES	YES
chr17	SLC25A39	42398425	42398926	after chemotherapy	RI	NO	YES	NO	YES	NO	NO	YES	NO	NO	NO	NO	NO
chr15	SNAP23	42805152	42805645	after chemotherapy	RI	NO	YES	NO	NO	NO	NO	NO	NO	NO	NO	NO	NO
chr20	SNHG17	37049652	37050888	after chemotherapy	RI	NO	YES	YES	YES	NO	YES	NO	NO	YES	NO	NO	NO
chr2	SRSF7	38975720	38976847	after chemotherapy	RI	NO	YES	YES	YES	YES	YES	YES	YES	YES	YES	NO	NO
chr12	STAT2	56748561	56749135	after chemotherapy	RI	NO	YES	NO	NO	NO	NO	NO	NO	NO	NO	NO	NO
chr12	STAT6	57499250	57500122	after chemotherapy	RI	NO	YES	NO	NO	NO	NO	NO	NO	NO	NO	NO	NO
chr7	SUN1	892245	892589	after chemotherapy	RI	NO	YES	YES	YES	NO	YES	NO	YES	YES	YES	NO	NO
chr2	SUPT7L	27883850	27885148	after chemotherapy	RI	NO	YES	YES	YES	NO	YES	NO	YES	YES	YES	NO	NO
chr22	THAP7	21354935	21355700	after chemotherapy	RI	NO	YES	NO	NO	NO	NO	NO	NO	NO	NO	NO	NO
chr18	THOC1	225088	225403	after chemotherapy	RI	NO	YES	YES	YES	NO	NO	NO	YES	NO	NO	YES	YES
chr16	THOC6	3075924	3076289	after chemotherapy	RI	NO	YES	NO	NO	NO	YES	NO	NO	NO	NO	NO	NO
chr16	THOC6	3076063	3076289	after chemotherapy	RI	NO	YES	NO	NO	NO	NO	NO	NO	NO	NO	NO	NO
chr17	TK1	76171006	76171255	before chemotherapy	RI	NO	YES	NO	NO	NO	NO	NO	NO	NO	NO	NO	NO
chr11	TRIM22	5718477	5719775	after chemotherapy	RI	NO	YES	YES	YES	NO	NO	NO	NO	YES	NO	NO	NO
chr1	TRMT13	100605963	100606575	after chemotherapy	RI	NO	YES	NO	NO	NO	YES	NO	NO	NO	NO	NO	NO
chr12	TROAP	49723927	49725190	after chemotherapy	RI	NO	YES	NO	NO	NO	NO	NO	NO	NO	NO	NO	NO
chr11	TRPT1	63992272	63993052	after chemotherapy	RI	NO	YES	NO	NO	NO	NO	NO	NO	NO	NO	NO	NO
chr3	TTC14	180326488	180327791	after chemotherapy	RI	NO	YES	YES	YES	NO	NO	NO	NO	NO	NO	NO	NO
chr2	TTC31	74717782	74718311	after chemotherapy	RI	NO	YES	NO	NO	NO	NO	NO	NO	NO	NO	NO	NO
chr21	U2AF1	44520562	44524512	after chemotherapy	RI	NO	YES	NO	YES	NO	NO	NO	NO	NO	NO	NO	NO
chr9	UBQLN1	86281264	86284242	after chemotherapy	RI	NO	YES	NO	NO	NO	NO	NO	NO	NO	NO	NO	NO
chr11	UBXN1	62444989	62445304	after chemotherapy	RI	NO	YES	NO	NO	NO	NO	NO	NO	NO	NO	NO	NO
chr1	UBXN11	26610852	26612032	after chemotherapy	RI	NO	YES	NO	NO	NO	YES	NO	NO	NO	NO	NO	NO
chr2	UBXN4	136511108	136511847	after chemotherapy	RI	NO	YES	YES	YES	NO	YES	NO	NO	YES	YES	NO	NO
chr7	USP42	6178722	6179826	after chemotherapy	RI	NO	YES	NO	NO	NO	NO	NO	NO	NO	NO	NO	NO
chr15	WDR73	85188701	85189579	after chemotherapy	RI	NO	YES	NO	YES	NO	YES	NO	NO	NO	NO	NO	NO
chr15	WDR73	85191120	85191856	after chemotherapy	RI	NO	YES	NO	NO	NO	NO	NO	NO	NO	NO	NO	NO
chr19	WDR83	12780568	12780894	after chemotherapy	RI	NO	YES	NO	NO	NO	NO	NO	NO	NO	NO	NO	NO
chr5	ZNF300	150273960	150277746	after chemotherapy	RI	NO	YES	YES	YES	NO	YES	NO	NO	YES	NO	YES	NO
chr19	ZNF317	9267287	9268070	before chemotherapy	RI	NO	YES	NO	YES	NO	NO	NO	NO	NO	NO	NO	NO
chr14	ACIN1	23536522	23537880	after chemotherapy	SE	NO	YES	NO	NO	NO	NO	NO	NO	NO	NO	NO	NO
chr1	AKR1A1	46018107	46018235	before chemotherapy	SE	NO	YES	NO	NO	NO	NO	NO	NO	NO	NO	NO	NO
chr16	ALDOA	30077196	30077248	after chemotherapy	SE	NO	YES	NO	NO	NO	NO	NO	NO	NO	NO	NO	YES
chrX	ALG13	110929364	110929402	before chemotherapy	SE	NO	YES	NO	NO	NO	NO	NO	NO	NO	NO	NO	NO
chr18	ANKRD12	9204473	9204542	before chemotherapy	SE	NO	YES	NO	NO	NO	NO	NO	NO	NO	NO	NO	NO
chr10	ANXA7	75160560	75160615	after chemotherapy	SE	NO	YES	NO	NO	NO	NO	NO	NO	NO	NO	NO	NO
chr4	ARFIP1	153791904	153792000	after chemotherapy	SE	NO	YES	NO	NO	NO	NO	NO	NO	YES	NO	NO	NO
chr3	ARIH2	48982568	48982614	after chemotherapy	SE	NO	YES	NO	NO	NO	NO	NO	NO	NO	NO	NO	NO
chr17	ATP5H	73036186	73036297	after chemotherapy	SE	NO	YES	NO	NO	NO	NO	NO	NO	NO	NO	NO	NO
chr8	AZIN1	103862226	103862372	before chemotherapy	SE	NO	YES	NO	NO	NO	NO	NO	NO	NO	NO	NO	NO
chr22	BCL2L13	18178906	18178976	after chemotherapy	SE	NO	YES	NO	NO	NO	NO	NO	NO	NO	NO	NO	NO
chr22	BMS1P20	22658832	22659037	before chemotherapy	SE	NO	YES	NO	NO	NO	NO	NO	NO	NO	NO	NO	NO
chr11	C11orf73	86056135	86056240	after chemotherapy	SE	NO	YES	NO	NO	NO	NO	NO	NO	NO	NO	NO	NO
chr16	C16orf70	67159861	67159945	after chemotherapy	SE	NO	YES	NO	NO	NO	NO	NO	NO	NO	NO	NO	NO
chr1	CAPZB	19775327	19775824	after chemotherapy	SE	NO	YES	NO	NO	NO	NO	NO	NO	NO	NO	NO	NO
chr3	CCNL1	156874724	156874872	after chemotherapy	SE	NO	YES	NO	NO	NO	YES	NO	NO	NO	YES	NO	NO
chr6	CD164	109691613	109691670	after chemotherapy	SE	NO	YES	NO	NO	NO	NO	NO	NO	NO	NO	NO	NO
chr6	CD164	109691613	109691690	after chemotherapy	SE	NO	YES	NO	NO	NO	NO	NO	NO	NO	NO	NO	NO
chr11	CD44	35226058	35226187	after chemotherapy	SE	NO	YES	NO	NO	NO	NO	NO	NO	YES	NO	NO	NO
chr11	CD44	35232792	35232996	after chemotherapy	SE	NO	YES	NO	YES	NO	YES	NO	NO	YES	NO	NO	NO
chr5	CD74	149782683	149782875	after chemotherapy	SE	NO	YES	YES	NO	NO	NO	NO	NO	YES	NO	NO	NO
chr2	CDCA7	174223982	174224219	after chemotherapy	SE	NO	YES	NO	NO	NO	NO	NO	NO	NO	NO	NO	NO
chr2	CDCA7	174224070	174224219	after chemotherapy	SE	NO	YES	NO	NO	NO	NO	NO	NO	NO	NO	NO	NO
chr20	CDS2	5108795	5109396	before chemotherapy	SE	NO	YES	NO	NO	NO	NO	NO	NO	NO	NO	NO	NO
chr16	CKLF	66592092	66592251	after chemotherapy	SE	NO	YES	NO	NO	NO	NO	NO	NO	NO	NO	NO	NO
chr2	CLK1	201724847	201724938	before chemotherapy	SE	NO	YES	NO	NO	NO	YES	NO	NO	NO	NO	NO	NO
chr7	COA1	43690091	43690311	after chemotherapy	SE	NO	YES	NO	NO	NO	NO	NO	NO	NO	NO	NO	NO
chr14	COX16	70809374	70809446	before chemotherapy	SE	NO	YES	NO	NO	NO	NO	NO	NO	NO	NO	NO	NO
chr5	CTD-2066L21.3	33045515	33045753	after chemotherapy	SE	NO	YES	NO	NO	NO	NO	NO	NO	NO	NO	NO	NO
chr11	CTNND1	57583386	57583473	after chemotherapy	SE	NO	YES	NO	NO	NO	NO	NO	NO	NO	NO	NO	NO
chr11	CTSC	88059380	88059611	after chemotherapy	SE	NO	YES	NO	NO	NO	NO	NO	NO	NO	NO	NO	NO
chr11	CTSC	88061279	88061364	after chemotherapy	SE	NO	YES	NO	NO	NO	NO	NO	NO	NO	NO	NO	NO
chr15	CTSH	79230027	79230165	before chemotherapy	SE	NO	YES	NO	NO	NO	NO	NO	NO	NO	NO	NO	NO
chr7	CYP3A5	99270406	99270538	after chemotherapy	SE	NO	YES	NO	NO	NO	NO	NO	NO	NO	NO	NO	NO
chr7	CYP3A5	99270406	99270556	after chemotherapy	SE	NO	YES	NO	NO	NO	NO	NO	NO	NO	NO	NO	NO
chr4	DCUN1D4	52753288	52753410	after chemotherapy	SE	NO	YES	NO	NO	NO	NO	NO	NO	NO	NO	NO	NO
chr11	DENND5A	9161735	9161795	before chemotherapy	SE	NO	YES	NO	NO	NO	NO	NO	NO	NO	NO	NO	NO
chr20	DNTTIP1	44423983	44424082	after chemotherapy	SE	NO	YES	NO	NO	NO	NO	NO	NO	NO	NO	NO	NO
chr20	DNTTIP1	44423992	44424082	after chemotherapy	SE	NO	YES	NO	NO	NO	NO	NO	NO	NO	NO	NO	NO
chr18	ENOSF1	692769	693175	after chemotherapy	SE	NO	YES	YES	NO	NO	YES	NO	NO	NO	NO	NO	NO
chr19	ETFB	51856385	51856451	after chemotherapy	SE	NO	YES	NO	NO	NO	YES	NO	NO	NO	NO	NO	NO
chr19	ETFB	51856385	51856544	after chemotherapy	SE	NO	YES	NO	YES	NO	NO	NO	NO	NO	NO	NO	NO
chr2	FAM136A	70528539	70528735	after chemotherapy	SE	NO	YES	NO	NO	NO	NO	NO	NO	NO	NO	NO	NO
chr2	FAM136A	70528653	70528735	after chemotherapy	SE	NO	YES	NO	NO	NO	NO	NO	NO	NO	NO	NO	NO
chr3	FLNB	58127584	58127623	after chemotherapy	SE	NO	YES	NO	NO	NO	NO	NO	NO	NO	NO	NO	NO
chr3	FLNB	58127584	58127656	after chemotherapy	SE	NO	YES	NO	NO	NO	NO	NO	NO	NO	NO	NO	NO
chr14	FUT8	66083807	66083909	before chemotherapy	SE	NO	YES	NO	NO	NO	NO	NO	NO	NO	NO	NO	NO
chr2	GFPT1	69581390	69581444	before chemotherapy	SE	NO	YES	NO	NO	NO	NO	NO	NO	NO	NO	NO	NO
chr7	HNRNPA2B1	26231920	26231958	before chemotherapy	SE	NO	YES	YES	NO	NO	NO	NO	NO	NO	YES	NO	NO
chr14	HNRNPC	21731469	21731495	before chemotherapy	SE	NO	YES	NO	NO	NO	NO	NO	NO	NO	NO	NO	NO
chr14	HNRNPC	21731469	21731741	before chemotherapy	SE	NO	YES	NO	NO	NO	NO	NO	NO	NO	NO	NO	NO
chr17	ICT1	73014680	73014789	after chemotherapy	SE	NO	YES	NO	NO	NO	NO	NO	NO	NO	NO	NO	NO
chr16	IL32	3117554	3117614	before chemotherapy	SE	NO	YES	NO	NO	NO	NO	NO	NO	NO	NO	NO	NO
chr8	INTS9	28704263	28704326	after chemotherapy	SE	NO	YES	NO	YES	NO	NO	NO	NO	YES	NO	NO	NO
chr2	ITGA6	173366499	173366629	before chemotherapy	SE	NO	YES	NO	NO	NO	NO	NO	NO	NO	NO	NO	NO
chr12	KANSL2	49052414	49052536	after chemotherapy	SE	NO	YES	NO	NO	NO	NO	NO	NO	NO	NO	NO	NO
chr14	KTN1	56139889	56139973	before chemotherapy	SE	NO	YES	NO	NO	NO	NO	NO	NO	NO	NO	NO	NO
chr10	LCOR	98714709	98715591	after chemotherapy	SE	NO	YES	NO	NO	NO	YES	NO	NO	NO	NO	NO	NO
chr12	LETMD1	51445874	51445990	before chemotherapy	SE	NO	YES	NO	NO	NO	NO	NO	NO	NO	NO	NO	NO
chr1	LRIF1	111493909	111495437	after chemotherapy	SE	NO	YES	NO	NO	NO	NO	NO	NO	NO	NO	NO	NO
chr17	LUC7L3	48814647	48814840	after chemotherapy	SE	NO	YES	NO	NO	NO	NO	NO	NO	NO	NO	NO	NO
chr12	MAGOHB	10761696	10761982	after chemotherapy	SE	NO	YES	NO	NO	NO	NO	NO	NO	NO	NO	NO	NO
chr3	MAP4	48019354	48019423	after chemotherapy	SE	NO	YES	NO	YES	NO	NO	NO	NO	NO	NO	NO	NO
chr2	MAP4K4	102480282	102480513	before chemotherapy	SE	NO	YES	NO	NO	NO	NO	NO	NO	NO	NO	NO	NO
chr11	METTL15	28349641	28349712	before chemotherapy	SE	NO	YES	NO	NO	NO	NO	NO	NO	NO	NO	NO	NO
chr2	MLPH	238454099	238454288	after chemotherapy	SE	NO	YES	YES	NO	NO	NO	NO	NO	NO	NO	NO	NO
chr6	MRPS10	42181857	42181927	after chemotherapy	SE	NO	YES	NO	NO	NO	NO	NO	NO	NO	NO	NO	NO
chr6	MRPS10	42181857	42181956	after chemotherapy	SE	NO	YES	NO	NO	NO	NO	NO	NO	NO	NO	NO	NO
chr2	MTIF2	55495713	55495875	after chemotherapy	SE	NO	YES	NO	NO	NO	NO	NO	NO	NO	NO	NO	NO
chr12	MYL6	56553370	56553406	after chemotherapy	SE	NO	YES	NO	NO	NO	NO	NO	NO	NO	NO	NO	NO
chr12	NAA25	112487286	112487415	after chemotherapy	SE	NO	YES	YES	NO	NO	NO	NO	NO	NO	NO	NO	NO
chr2	NABP1	192547217	192547321	after chemotherapy	SE	NO	YES	YES	YES	NO	YES	NO	NO	YES	YES	NO	NO
chr2	NABP1	192549602	192549678	after chemotherapy	SE	NO	YES	YES	NO	NO	NO	NO	NO	NO	NO	NO	NO
chr2	NABP1	192549602	192549704	after chemotherapy	SE	NO	YES	YES	NO	NO	YES	NO	NO	NO	NO	NO	NO
chr19	NAPSA	50862267	50862366	after chemotherapy	SE	NO	YES	NO	YES	NO	NO	NO	NO	NO	NO	NO	NO
chr8	NAT1	18069899	18070283	before chemotherapy	SE	NO	YES	NO	NO	NO	NO	NO	NO	YES	NO	NO	NO
chr9	NDUFB6	32570957	32571050	after chemotherapy	SE	NO	YES	NO	NO	NO	NO	NO	NO	NO	NO	NO	NO
chr12	NEDD1	97318610	97318715	before chemotherapy	SE	NO	YES	NO	NO	NO	NO	NO	NO	NO	NO	NO	NO
chr9	NOL8	95082224	95082661	after chemotherapy	SE	NO	YES	NO	NO	NO	NO	YES	NO	NO	YES	NO	NO
chr20	NOP56	2638018	2638134	after chemotherapy	SE	NO	YES	NO	NO	NO	NO	NO	NO	NO	NO	NO	NO
chr5	NPM1	170817030	170817134	before chemotherapy	SE	NO	YES	NO	NO	NO	NO	NO	NO	NO	NO	NO	NO
chr5	NPM1	170817078	170817134	before chemotherapy	SE	NO	YES	NO	NO	NO	NO	NO	NO	NO	NO	NO	NO
chr10	NRP1	33491818	33491923	after chemotherapy	SE	NO	YES	NO	NO	NO	NO	NO	NO	NO	NO	NO	NO
chr10	NRP1	33491839	33491923	after chemotherapy	SE	NO	YES	NO	NO	NO	NO	NO	NO	NO	NO	NO	NO
chr10	NT5C2	104899162	104899236	after chemotherapy	SE	NO	YES	NO	NO	NO	NO	NO	NO	NO	NO	NO	NO
chr3	PARL	183560085	183560172	after chemotherapy	SE	NO	YES	NO	NO	NO	NO	NO	NO	NO	NO	NO	NO
chr3	PARL	183560085	183560235	after chemotherapy	SE	NO	YES	YES	NO	NO	NO	NO	NO	NO	NO	NO	NO
chr8	PEX2	77900542	77900574	before chemotherapy	SE	NO	YES	NO	NO	NO	NO	NO	NO	NO	NO	NO	NO
chr12	PFKM	48529073	48529166	before chemotherapy	SE	NO	YES	NO	NO	NO	NO	NO	NO	NO	NO	NO	NO
chr2	PIGF	46818941	46819064	before chemotherapy	SE	NO	YES	NO	NO	NO	NO	NO	NO	NO	NO	NO	NO
chr12	PIP4K2C	57993182	57993221	after chemotherapy	SE	NO	YES	NO	NO	NO	NO	NO	NO	NO	NO	NO	NO
chr19	PLAUR	44159590	44159725	after chemotherapy	SE	NO	YES	NO	NO	NO	NO	NO	NO	NO	NO	NO	NO
chr7	PMPCB	102948042	102948155	before chemotherapy	SE	NO	YES	NO	NO	NO	NO	NO	NO	NO	NO	NO	NO
chr15	POLG	89861169	89861268	before chemotherapy	SE	NO	YES	NO	NO	NO	NO	NO	NO	NO	NO	NO	NO
chr7	PPIA	44838346	44838503	after chemotherapy	SE	NO	YES	NO	NO	NO	NO	NO	NO	NO	NO	NO	NO
chr14	PRPF39	45565626	45565961	after chemotherapy	SE	NO	YES	NO	NO	NO	NO	NO	NO	NO	NO	NO	NO
chr3	QTRTD1	113775845	113775953	before chemotherapy	SE	NO	YES	NO	NO	NO	NO	NO	NO	NO	NO	NO	NO
chr2	RBKS	28092638	28093757	after chemotherapy	SE	NO	YES	NO	NO	NO	NO	NO	NO	NO	NO	NO	NO
chrX	RBM41	106359380	106359474	before chemotherapy	SE	NO	YES	NO	NO	NO	NO	NO	NO	NO	NO	NO	NO
chrX	RBMX	135955404	135955547	before chemotherapy	SE	NO	YES	NO	NO	NO	NO	NO	NO	NO	NO	NO	NO
chrX	RBMX	135955404	135955563	before chemotherapy	SE	NO	YES	NO	NO	NO	NO	NO	NO	NO	NO	NO	NO
chr12	RFC5	118466686	118466840	before chemotherapy	SE	NO	YES	NO	NO	NO	NO	NO	NO	NO	NO	NO	NO
chr10	RPP30	92636000	92636117	before chemotherapy	SE	NO	YES	NO	NO	NO	NO	NO	NO	NO	NO	NO	NO
chr10	RPP30	92655210	92655240	after chemotherapy	SE	NO	YES	NO	NO	NO	NO	NO	NO	NO	NO	NO	NO
chr15	SCG5	32977788	32977992	before chemotherapy	SE	NO	YES	YES	NO	NO	YES	NO	NO	YES	NO	NO	NO
chr4	SEC31A	83752089	83752128	after chemotherapy	SE	NO	YES	NO	YES	NO	YES	NO	NO	YES	YES	NO	NO
chr2	SF3B1	198263692	198263762	after chemotherapy	SE	NO	YES	NO	NO	NO	NO	NO	NO	NO	NO	NO	NO
chr7	SNHG15	45023955	45024025	after chemotherapy	SE	NO	YES	NO	NO	NO	NO	NO	NO	NO	NO	NO	NO
chr17	SPOP	47745388	47745440	before chemotherapy	SE	NO	YES	YES	YES	NO	NO	NO	NO	NO	NO	NO	NO
chr6	SRSF3	36567597	36568053	after chemotherapy	SE	NO	YES	YES	YES	NO	NO	NO	NO	YES	YES	NO	NO
chr2	SRSF7	38976039	38976315	after chemotherapy	SE	NO	YES	YES	YES	NO	NO	NO	NO	YES	YES	NO	NO
chr2	SRSF7	38976039	38976488	after chemotherapy	SE	NO	YES	YES	YES	NO	YES	NO	NO	YES	YES	NO	NO
chr2	SRSF7	38976381	38976488	after chemotherapy	SE	NO	YES	YES	YES	NO	NO	NO	NO	NO	NO	NO	NO
chr12	TBC1D15	72288104	72288155	after chemotherapy	SE	NO	YES	NO	NO	NO	NO	NO	NO	NO	NO	NO	NO
chr5	TCERG1	145889629	145889723	after chemotherapy	SE	NO	YES	NO	NO	NO	NO	NO	NO	NO	NO	NO	NO
chr2	TIA1	70455475	70455594	after chemotherapy	SE	NO	YES	NO	YES	NO	NO	NO	NO	NO	YES	NO	NO
chr3	TM4SF1	149093225	149093375	after chemotherapy	SE	NO	YES	NO	NO	NO	NO	NO	NO	NO	NO	NO	NO
chr3	TM4SF1	149093262	149093375	after chemotherapy	SE	NO	YES	NO	NO	NO	NO	NO	NO	NO	NO	NO	NO
chr12	TMBIM6	50135739	50135898	before chemotherapy	SE	NO	YES	NO	NO	NO	NO	NO	NO	NO	NO	NO	NO
chr2	TMEM18	675757	676238	before chemotherapy	SE	NO	YES	NO	NO	NO	NO	NO	NO	NO	NO	NO	NO
chr3	TMEM39A	119154601	119154782	after chemotherapy	SE	NO	YES	NO	NO	NO	NO	NO	NO	NO	NO	NO	NO
chr1	TOR1AIP2	179825192	179825305	after chemotherapy	SE	NO	YES	NO	NO	NO	NO	NO	NO	NO	NO	NO	NO
chr7	TRA2A	23561739	23562051	after chemotherapy	SE	NO	YES	NO	YES	NO	NO	NO	NO	NO	NO	NO	NO
chr7	TRA2A	23561750	23562051	after chemotherapy	SE	NO	YES	NO	YES	NO	NO	NO	NO	NO	NO	NO	NO
chr3	TRA2B	185649364	185649640	after chemotherapy	SE	NO	YES	NO	NO	NO	NO	NO	NO	NO	NO	NO	NO
chr12	TXNRD1	104684770	104684882	before chemotherapy	SE	NO	YES	NO	NO	NO	NO	NO	NO	NO	NO	NO	NO
chr12	VPS29	110937261	110937351	after chemotherapy	SE	NO	YES	NO	NO	NO	NO	NO	NO	NO	NO	NO	NO
chr14	WARS	100831811	100831913	after chemotherapy	SE	NO	YES	NO	NO	NO	NO	NO	NO	NO	NO	NO	NO
chr15	WDR73	85189920	85190254	after chemotherapy	SE	NO	YES	NO	NO	NO	NO	NO	NO	NO	NO	NO	NO
chr17	WSB1	25634769	25634933	after chemotherapy	SE	NO	YES	NO	NO	NO	NO	NO	NO	NO	NO	NO	NO
chr17	WSB1	25634769	25634945	after chemotherapy	SE	NO	YES	YES	NO	NO	YES	NO	NO	YES	YES	NO	NO
chr8	YWHAZ	101964156	101964356	before chemotherapy	SE	NO	YES	NO	NO	NO	NO	NO	NO	NO	NO	NO	NO
chr17	ZNF207	30693683	30693776	after chemotherapy	SE	NO	YES	NO	NO	NO	NO	NO	NO	YES	NO	NO	NO
chr6	ZNF451	56964266	56964366	before chemotherapy	SE	NO	YES	NO	NO	NO	NO	NO	NO	NO	NO	NO	NO
chr7	ZNF655	99159510	99159596	before chemotherapy	SE	NO	YES	NO	NO	NO	NO	NO	NO	NO	NO	NO	NO
chr7	ZNF680	63996196	63996314	after chemotherapy	SE	NO	YES	NO	NO	NO	NO	NO	NO	NO	NO	NO	NO
chr13	LMO7	76409287	76409368	after chemotherapy	A3	NO	NO	YES	NO	NO	NO	NO	NO	NO	NO	NO	NO
chr4	OCIAD2	48894788	48894788	after chemotherapy	A3	NO	NO	YES	NO	NO	NO	NO	NO	NO	NO	NO	NO
chr17	WSB1	25634769	25636125	after chemotherapy	A3	NO	NO	YES	YES	NO	YES	YES	YES	YES	YES	YES	YES
chr4	BDH2	104007697	104007697	after chemotherapy	A5	NO	NO	YES	YES	NO	NO	NO	NO	YES	NO	NO	NO
chr11	ACER3	76670022_76670120	76670075_76670244	before chemotherapy	MXE	NO	NO	YES	NO	NO	NO	NO	NO	NO	NO	NO	NO
chr14	AP1G2	24031170	24031624	after chemotherapy	RI	NO	NO	YES	NO	NO	NO	NO	NO	YES	NO	NO	NO
chr14	AP1G2	24031712	24032847	after chemotherapy	RI	NO	NO	YES	NO	NO	NO	NO	NO	NO	NO	NO	NO
chr14	APEX1	20923736	20924260	after chemotherapy	RI	NO	NO	YES	NO	NO	NO	YES	NO	NO	NO	NO	NO
chr4	BDH2	104006505	104007697	after chemotherapy	RI	NO	NO	YES	YES	NO	YES	NO	NO	YES	NO	NO	YES
chr1	CD46	207940357	207943707	after chemotherapy	RI	NO	NO	YES	NO	NO	NO	NO	NO	YES	NO	NO	NO
chr8	CHCHD7	57124347	57127226	after chemotherapy	RI	NO	NO	YES	NO	NO	YES	NO	NO	NO	NO	NO	NO
chr10	COMMD3	22607200	22607642	after chemotherapy	RI	NO	NO	YES	NO	YES	NO	YES	YES	NO	NO	NO	NO
chr10	COMMD3	22607586	22607755	after chemotherapy	RI	NO	NO	YES	NO	NO	NO	NO	NO	NO	NO	NO	NO
chr2	DCTN1	74595097	74596007	after chemotherapy	RI	NO	NO	YES	NO	NO	NO	NO	NO	NO	NO	NO	NO
chr12	DDX11	31241977	31243028	after chemotherapy	RI	NO	NO	YES	NO	NO	NO	NO	NO	NO	NO	NO	NO
chr12	DDX47	12976136	12976950	after chemotherapy	RI	NO	NO	YES	NO	NO	YES	NO	NO	NO	NO	NO	NO
chr12	DDX55	124091978	124092209	after chemotherapy	RI	NO	NO	YES	NO	NO	NO	NO	NO	NO	NO	NO	NO
chr15	FANCI	89824995	89826481	after chemotherapy	RI	NO	NO	YES	NO	NO	NO	YES	NO	NO	NO	NO	NO
chr6	FBXO9	52957531	52958359	after chemotherapy	RI	NO	NO	YES	YES	NO	NO	NO	NO	NO	NO	NO	NO
chr2	FN1	216243852	216247048	before chemotherapy	RI	NO	NO	YES	YES	NO	YES	NO	NO	YES	NO	NO	NO
chr1	GALE	24122998	24123272	after chemotherapy	RI	NO	NO	YES	NO	NO	NO	NO	NO	NO	NO	NO	NO
chr1	GALE	24124606	24125220	after chemotherapy	RI	NO	NO	YES	NO	NO	NO	NO	NO	NO	NO	NO	NO
chr1	GBP1	89520364	89520898	after chemotherapy	RI	NO	NO	YES	NO	NO	NO	NO	NO	NO	NO	NO	NO
chr4	GRSF1	71691012	71691962	after chemotherapy	RI	NO	NO	YES	NO	NO	NO	NO	NO	NO	NO	NO	NO
chr14	GSTZ1	77793814	77794380	after chemotherapy	RI	NO	NO	YES	NO	NO	NO	NO	NO	NO	NO	NO	NO
chr11	HMBS	118962834	118963521	after chemotherapy	RI	NO	NO	YES	NO	NO	NO	NO	NO	NO	NO	NO	NO
chr7	HNRNPA2B1	26231920	26232134	after chemotherapy	RI	NO	NO	YES	NO	NO	NO	NO	NO	NO	NO	NO	NO
chr22	HPS4	26862191	26864589	after chemotherapy	RI	NO	NO	YES	NO	NO	NO	NO	NO	NO	NO	NO	NO
chr5	HSD17B4	118827794	118829641	after chemotherapy	RI	NO	NO	YES	NO	NO	NO	NO	NO	NO	NO	NO	NO
chr20	IDH3B	2639040	2639483	after chemotherapy	RI	NO	NO	YES	NO	NO	NO	NO	NO	NO	NO	NO	NO
chr7	MCM7	99696645	99697376	after chemotherapy	RI	NO	NO	YES	NO	NO	NO	NO	NO	NO	NO	NO	NO
chr14	METTL17	21461276	21462222	after chemotherapy	RI	NO	NO	YES	NO	YES	NO	NO	YES	NO	NO	NO	YES
chr14	METTL17	21462952	21463392	after chemotherapy	RI	NO	NO	YES	NO	NO	YES	NO	NO	YES	NO	NO	NO
chr2	MITD1	99785725	99786073	after chemotherapy	RI	NO	NO	YES	YES	NO	NO	NO	NO	YES	NO	NO	NO
chr6	MMS22L	97711210	97715878	after chemotherapy	RI	NO	NO	YES	YES	NO	NO	NO	NO	NO	NO	NO	NO
chr1	MOV10	113240908	113241411	after chemotherapy	RI	NO	NO	YES	NO	NO	NO	NO	NO	NO	NO	NO	YES
chr21	N6AMT1	30244512	30248813	before chemotherapy	RI	NO	NO	YES	NO	NO	NO	NO	NO	NO	NO	NO	NO
chr18	NARS	55269586	55270175	after chemotherapy	RI	NO	NO	YES	YES	NO	NO	NO	NO	NO	NO	NO	NO
chr20	NELFCD	57563968	57564695	after chemotherapy	RI	NO	NO	YES	NO	NO	NO	NO	NO	NO	NO	NO	NO
chr14	NGDN	23944379	23944851	after chemotherapy	RI	NO	NO	YES	NO	NO	YES	NO	NO	NO	NO	NO	NO
chr10	NOC3L	96116930	96117972	after chemotherapy	RI	NO	NO	YES	NO	NO	YES	NO	NO	YES	NO	NO	NO
chrX	NONO	70517685	70518358	after chemotherapy	RI	NO	NO	YES	NO	NO	NO	NO	NO	NO	NO	NO	NO
chrX	PDZD11	69509104	69509443	after chemotherapy	RI	NO	NO	YES	YES	NO	YES	NO	NO	NO	YES	NO	NO
chr11	PGAP2	3845112	3845606	after chemotherapy	RI	NO	NO	YES	YES	NO	NO	NO	NO	NO	NO	NO	NO
chr11	POLR2G	62529266	62530338	before chemotherapy	RI	NO	NO	YES	NO	NO	YES	NO	NO	NO	NO	NO	NO
chr15	PRC1	91524728	91525211	after chemotherapy	RI	NO	NO	YES	NO	NO	NO	NO	NO	NO	NO	NO	NO
chr17	SRSF1	56082283	56083334	before chemotherapy	RI	NO	NO	YES	NO	NO	NO	NO	NO	NO	NO	NO	NO
chr7	STARD3NL	38254628	38256906	after chemotherapy	RI	NO	NO	YES	NO	YES	NO	NO	YES	YES	NO	NO	NO
chr22	TOP3B	22311402	22313065	after chemotherapy	RI	NO	NO	YES	YES	NO	YES	NO	NO	NO	NO	NO	NO
chr14	TRAPPC6B	39627488	39628754	after chemotherapy	RI	NO	NO	YES	NO	NO	NO	NO	NO	NO	NO	NO	NO
chr11	TRPT1	63991756	63992189	after chemotherapy	RI	NO	NO	YES	NO	NO	NO	NO	NO	NO	NO	NO	NO
chr10	WAC	28903495	28905291	after chemotherapy	RI	NO	NO	YES	NO	NO	NO	NO	NO	YES	NO	NO	NO
chr8	ZNF7	146054427	146054989	after chemotherapy	RI	NO	NO	YES	NO	NO	NO	NO	NO	NO	NO	NO	NO
chr10	ABI1	27044583	27044670	after chemotherapy	SE	NO	NO	YES	NO	NO	NO	NO	NO	NO	NO	NO	NO
chr1	CD46	207941123	207941168	after chemotherapy	SE	NO	NO	YES	NO	NO	NO	NO	NO	YES	NO	NO	NO
chr3	CGGBP1	88106340	88106442	after chemotherapy	SE	NO	NO	YES	NO	NO	NO	NO	NO	NO	NO	NO	NO
chr3	COMMD2	149468043	149468169	after chemotherapy	SE	NO	NO	YES	NO	NO	NO	NO	NO	NO	NO	NO	NO
chr2	DTYMK	242619643	242619734	before chemotherapy	SE	NO	NO	YES	NO	NO	NO	NO	NO	NO	NO	NO	NO
chr7	HNRNPA2B1	26231041	26231270	after chemotherapy	SE	NO	NO	YES	YES	NO	YES	YES	NO	YES	NO	NO	NO
chr17	JMJD6	74717344	74717438	after chemotherapy	SE	NO	NO	YES	NO	NO	NO	NO	NO	NO	NO	NO	NO
chr10	RPS24	79799958	79799983	after chemotherapy	SE	NO	NO	YES	NO	NO	NO	NO	NO	NO	NO	NO	NO
chr8	SAMD12	119452070	119452200	after chemotherapy	SE	NO	NO	YES	YES	NO	NO	NO	NO	NO	NO	NO	NO
chr8	SAMD12	119452100	119452200	after chemotherapy	SE	NO	NO	YES	NO	NO	NO	NO	NO	NO	NO	NO	NO
chr12	SLC38A1	46648596	46648719	before chemotherapy	SE	NO	NO	YES	NO	NO	NO	NO	NO	NO	NO	NO	NO
chr17	SRSF1	56082758	56082961	before chemotherapy	SE	NO	NO	YES	NO	NO	NO	NO	NO	NO	NO	NO	NO
chr17	SRSF1	56082774	56082961	before chemotherapy	SE	NO	NO	YES	NO	NO	NO	NO	NO	NO	NO	NO	NO
chr1	SRSF11	70697541	70697658	after chemotherapy	SE	NO	NO	YES	NO	NO	NO	NO	NO	NO	NO	NO	NO
chr12	TAOK3	118673599	118674498	after chemotherapy	SE	NO	NO	YES	NO	NO	NO	NO	NO	YES	NO	NO	NO
chr11	TTC9C	62500589	62500671	after chemotherapy	SE	NO	NO	YES	NO	NO	NO	NO	NO	NO	NO	NO	NO
chr9	APTX	32988076	32988076	after chemotherapy	A3	NO	NO	NO	YES	NO	NO	NO	NO	NO	NO	NO	NO
chr1	EXO1	242035333	242035336	before chemotherapy	A3	NO	NO	NO	YES	NO	NO	NO	NO	NO	NO	NO	NO
chr4	HNRNPDL	83346715	83346715	after chemotherapy	A3	NO	NO	NO	YES	NO	NO	NO	NO	NO	NO	NO	NO
chr10	PITRM1	3185580	3185580	before chemotherapy	A3	NO	NO	NO	YES	NO	NO	NO	NO	NO	NO	NO	NO
chr3	RPL22L1	170585801	170585801	before chemotherapy	A3	NO	NO	NO	YES	NO	NO	NO	NO	NO	NO	NO	NO
chr1	SELENBP1	151341917	151341917	after chemotherapy	A3	NO	NO	NO	YES	NO	NO	NO	NO	NO	NO	NO	NO
chr1	TOE1	45808406	45808514	after chemotherapy	A3	NO	NO	NO	YES	NO	NO	NO	NO	NO	NO	NO	NO
chr1	ALG6	63836730	63836958	before chemotherapy	A5	NO	NO	NO	YES	NO	NO	NO	NO	NO	NO	NO	NO
chr2	CASP8	202141691	202141827	after chemotherapy	A5	NO	NO	NO	YES	NO	NO	NO	NO	NO	NO	NO	NO
chr15	MRPS11	89011255	89012376	after chemotherapy	A5	NO	NO	NO	YES	NO	NO	NO	NO	NO	YES	NO	YES
chr7	WDR60	158695286	158697974	after chemotherapy	A5	NO	NO	NO	YES	NO	NO	NO	NO	NO	NO	NO	NO
chr2	ANKRD36C	96563017_96568633	96563090_96568706	after chemotherapy	MXE	NO	NO	NO	YES	NO	NO	NO	NO	NO	NO	NO	NO
chr1	CD46	207943665_207956636	207943707_207956675	before chemotherapy	MXE	NO	NO	NO	YES	NO	NO	NO	NO	YES	YES	NO	NO
chr5	CD74	149782053_149782686	149782188_149782875	after chemotherapy	MXE	NO	NO	NO	YES	NO	NO	NO	NO	NO	NO	NO	NO
chr20	CSNK2A1	489094_508576	489304_508693	before chemotherapy	MXE	NO	NO	NO	YES	NO	NO	NO	NO	NO	NO	NO	NO
chr6	GPR110	46985686_46986215	46985732_46986318	before chemotherapy	MXE	NO	NO	NO	YES	NO	NO	NO	NO	NO	NO	NO	NO
chr4	HNRNPDL	83346715_83347189	83346820_83347282	before chemotherapy	MXE	NO	NO	NO	YES	NO	NO	YES	NO	NO	NO	NO	NO
chr5	LUCAT1	90602145_90608894	90602281_90609046	after chemotherapy	MXE	NO	NO	NO	YES	NO	NO	NO	NO	NO	NO	NO	NO
chr10	PFKP	3145970_3147306	3146136_3147351	after chemotherapy	MXE	NO	NO	NO	YES	NO	NO	NO	NO	NO	NO	NO	NO
chr4	SEC31A	83752089_83763292	83752128_83763634	before chemotherapy	MXE	NO	NO	NO	YES	NO	YES	NO	NO	YES	NO	NO	NO
chr4	SEC31A	83752089_83763337	83752128_83763634	before chemotherapy	MXE	NO	NO	NO	YES	NO	YES	NO	NO	YES	NO	NO	NO
chr17	VMP1	57812698_57842331	57812834_57842495	before chemotherapy	MXE	NO	NO	NO	YES	NO	NO	NO	NO	NO	NO	NO	NO
chr9	ALAD	116152872	116153213	after chemotherapy	RI	NO	NO	NO	YES	NO	NO	NO	NO	NO	NO	NO	NO
chr11	ARNTL	13399883	13402801	before chemotherapy	RI	NO	NO	NO	YES	NO	YES	NO	NO	NO	NO	NO	NO
chr17	BECN1	40970804	40971627	after chemotherapy	RI	NO	NO	NO	YES	NO	NO	NO	NO	NO	NO	NO	NO
chr5	CLK4	178043882	178045779	after chemotherapy	RI	NO	NO	NO	YES	NO	YES	NO	NO	NO	NO	NO	NO
chr17	DNAH2	7673874	7674251	after chemotherapy	RI	NO	NO	NO	YES	NO	NO	NO	NO	YES	NO	NO	NO
chr6	EFHC1	52317485	52319085	after chemotherapy	RI	NO	NO	NO	YES	YES	NO	NO	YES	YES	NO	YES	NO
chr17	EIF1	39846029	39846441	before chemotherapy	RI	NO	NO	NO	YES	NO	NO	NO	NO	NO	NO	NO	NO
chr17	EPN2	19185267	19187027	after chemotherapy	RI	NO	NO	NO	YES	NO	NO	NO	NO	YES	NO	NO	NO
chr1	GAS5	173833394	173833644	after chemotherapy	RI	NO	NO	NO	YES	NO	YES	NO	NO	NO	NO	NO	NO
chr1	GAS5	173833621	173833842	after chemotherapy	RI	NO	NO	NO	YES	YES	NO	YES	NO	NO	NO	NO	NO
chr2	GPAT2	96688705	96689188	after chemotherapy	RI	NO	NO	NO	YES	NO	YES	NO	NO	NO	NO	NO	NO
chr2	KDM3A	86705730	86707485	after chemotherapy	RI	NO	NO	NO	YES	NO	NO	NO	NO	NO	NO	NO	NO
chrX	MAGED2	54841680	54842440	after chemotherapy	RI	NO	NO	NO	YES	NO	NO	NO	NO	NO	NO	NO	NO
chr2	MAT2A	85769277	85769870	after chemotherapy	RI	NO	NO	NO	YES	NO	YES	NO	NO	YES	YES	YES	NO
chr6	MED23	131913527	131914311	after chemotherapy	RI	NO	NO	NO	YES	NO	YES	NO	NO	NO	NO	NO	NO
chr3	PCYT1A	195974237	195975194	after chemotherapy	RI	NO	NO	NO	YES	NO	NO	NO	NO	NO	NO	NO	NO
chr9	PHPT1	139744464	139745012	after chemotherapy	RI	NO	NO	NO	YES	NO	NO	NO	NO	NO	NO	NO	NO
chr1	PINK1	20974997	20975724	after chemotherapy	RI	NO	NO	NO	YES	NO	NO	NO	NO	NO	NO	NO	NO
chr20	PPP4R1L	56820838	56822562	before chemotherapy	RI	NO	NO	NO	YES	NO	NO	NO	NO	NO	NO	NO	NO
chr17	PSMD11	30806268	30807215	after chemotherapy	RI	NO	NO	NO	YES	NO	YES	NO	NO	NO	NO	NO	NO
chr4	RCHY1	76415790	76416992	after chemotherapy	RI	NO	NO	NO	YES	NO	NO	NO	NO	NO	NO	NO	NO
chr18	RPL17	47017901	47018203	before chemotherapy	RI	NO	NO	NO	YES	NO	NO	NO	NO	NO	NO	NO	NO
chr1	S100A13	153598795	153600074	after chemotherapy	RI	NO	NO	NO	YES	NO	NO	NO	NO	NO	NO	NO	NO
chr1	TRIM45	117653681	117655075	before chemotherapy	RI	NO	NO	NO	YES	NO	NO	NO	NO	NO	NO	NO	NO
chr7	ZNF3	99672757	99673253	after chemotherapy	RI	NO	NO	NO	YES	YES	YES	YES	NO	YES	NO	YES	YES
chr17	ZSWIM7	15881040	15881477	after chemotherapy	RI	NO	NO	NO	YES	NO	YES	NO	NO	NO	NO	NO	NO
chr15	ANXA2	60689456	60689537	before chemotherapy	SE	NO	NO	NO	YES	NO	YES	NO	NO	NO	YES	NO	NO
chr9	C9orf3	97844856	97845001	after chemotherapy	SE	NO	NO	NO	YES	NO	NO	NO	NO	NO	NO	NO	NO
chr3	EIF4A2	186506098	186506205	after chemotherapy	SE	NO	NO	NO	YES	NO	NO	NO	NO	NO	YES	NO	NO
chr3	EIF4A2	186506098	186506209	after chemotherapy	SE	NO	NO	NO	YES	NO	NO	NO	NO	NO	YES	NO	YES
chr4	HNRNPDL	83346715	83346947	after chemotherapy	SE	NO	NO	NO	YES	NO	NO	NO	NO	NO	NO	NO	NO
chr3	MBNL1	152173330	152173366	before chemotherapy	SE	NO	NO	NO	YES	NO	NO	NO	NO	NO	NO	NO	NO
chr5	PDCD6	306716	306869	after chemotherapy	SE	NO	NO	NO	YES	NO	NO	NO	NO	NO	NO	NO	NO
chr5	PDCD6	306716	306875	after chemotherapy	SE	NO	NO	NO	YES	NO	NO	NO	NO	NO	NO	NO	NO
chr11	PSMA1	14541450	14541757	after chemotherapy	SE	NO	NO	NO	YES	NO	NO	NO	NO	YES	NO	NO	NO
chr17	RFFL	33348665	33348800	after chemotherapy	SE	NO	NO	NO	YES	NO	NO	NO	NO	NO	NO	NO	NO
chr10	SEC24C	75506387	75506474	after chemotherapy	SE	NO	NO	NO	YES	NO	NO	NO	NO	NO	NO	NO	NO
chr4	SEC31A	83783686	83783725	before chemotherapy	SE	NO	NO	NO	YES	NO	NO	NO	NO	NO	NO	NO	NO
chr5	SREK1	65451892	65454760	after chemotherapy	SE	NO	NO	NO	YES	NO	YES	YES	NO	NO	NO	NO	NO
chr8	TAF2	120807019	120807081	after chemotherapy	SE	NO	NO	NO	YES	NO	NO	NO	NO	NO	NO	NO	NO
chr1	UQCRH	46775568	46775716	after chemotherapy	SE	NO	NO	NO	YES	NO	NO	NO	NO	YES	NO	NO	NO
chr2	ATG16L1	234198499	234198999	after chemotherapy	RI	NO	NO	NO	NO	YES	NO	NO	NO	NO	NO	NO	NO
chr1	C1orf63	25570040	25571792	after chemotherapy	RI	NO	NO	NO	NO	YES	NO	YES	YES	NO	NO	YES	YES
chr1	CCDC28B	32670198	32670988	after chemotherapy	RI	NO	NO	NO	NO	YES	NO	NO	NO	NO	NO	NO	NO
chr2	CDCA7	174228545	174229717	after chemotherapy	RI	NO	NO	NO	NO	YES	NO	NO	YES	NO	NO	YES	YES
chr7	COPS6	99688214	99688775	after chemotherapy	RI	NO	NO	NO	NO	YES	NO	NO	NO	NO	NO	NO	NO
chr9	GALT	34647085	34648168	after chemotherapy	RI	NO	NO	NO	NO	YES	NO	YES	NO	NO	NO	NO	YES
chr5	6-Mar	10400895	10402251	after chemotherapy	RI	NO	NO	NO	NO	YES	NO	NO	NO	NO	NO	NO	NO
chr2	MFF	228193393	228195562	after chemotherapy	RI	NO	NO	NO	NO	YES	NO	NO	NO	NO	NO	NO	NO
chr11	OTUB1	63764001	63764413	after chemotherapy	RI	NO	NO	NO	NO	YES	NO	NO	NO	NO	NO	NO	NO
chr8	PABPC1	101730000	101730508	after chemotherapy	RI	NO	NO	NO	NO	YES	NO	NO	NO	NO	NO	NO	NO
chr6	SNHG5	86387512	86387750	after chemotherapy	RI	NO	NO	NO	NO	YES	NO	NO	NO	NO	YES	NO	NO
chr4	WDR19	39274599	39276578	after chemotherapy	RI	NO	NO	NO	NO	YES	NO	YES	YES	NO	NO	YES	YES
chr5	WDR55	140047818	140048087	after chemotherapy	RI	NO	NO	NO	NO	YES	NO	NO	NO	NO	NO	NO	NO
chr12	XPOT	64818817	64819237	after chemotherapy	RI	NO	NO	NO	NO	YES	NO	NO	YES	NO	NO	NO	NO
chr5	BRD8	137493330	137493583	after chemotherapy	SE	NO	NO	NO	NO	YES	NO	NO	NO	NO	NO	NO	NO
chr1	CD46	207963597	207963690	after chemotherapy	SE	NO	NO	NO	NO	YES	NO	NO	NO	NO	NO	NO	NO
chr12	RFC5	118455494	118455620	after chemotherapy	SE	NO	NO	NO	NO	YES	NO	NO	NO	NO	NO	NO	NO
chr2	SP140	231118030	231118132	after chemotherapy	SE	NO	NO	NO	NO	YES	NO	NO	NO	NO	NO	NO	NO
chr2	SP140	231118048	231118132	after chemotherapy	SE	NO	NO	NO	NO	YES	NO	NO	NO	NO	NO	NO	NO
chr18	CABYR	21736006	21736963	after chemotherapy	A5	NO	NO	NO	NO	NO	YES	NO	NO	YES	NO	NO	NO
chr13	ALG5	37563620_37567740	37563692_37567809	after chemotherapy	MXE	NO	NO	NO	NO	NO	YES	NO	NO	NO	NO	NO	NO
chr18	CNDP2	72173083_72178047	72173246_72178248	before chemotherapy	MXE	NO	NO	NO	NO	NO	YES	NO	NO	YES	NO	NO	NO
chr20	EDEM2	33719444_33725682	33719586_33725808	after chemotherapy	MXE	NO	NO	NO	NO	NO	YES	NO	NO	NO	NO	NO	NO
chr1	ENO1	8930510_8931949	8930569_8932045	before chemotherapy	MXE	NO	NO	NO	NO	NO	YES	NO	NO	NO	NO	NO	NO
GL000254.1	HLA-C	2617805_2618277	2617838_2618397	before chemotherapy	MXE	NO	NO	NO	NO	NO	YES	NO	NO	NO	NO	NO	NO
chr2	NDUFA10	240951033_240957969	240954277_240958056	before chemotherapy	MXE	NO	NO	NO	NO	NO	YES	NO	NO	NO	NO	NO	NO
chr11	TAF1D	93466252_93466515	93466287_93466585	before chemotherapy	MXE	NO	NO	NO	NO	NO	YES	NO	NO	NO	NO	NO	NO
chr2	UBE2F-SCLY	238925207_238933982	238925275_238934053	after chemotherapy	MXE	NO	NO	NO	NO	NO	YES	NO	NO	NO	NO	NO	NO
chr3	BHLHE40	5021646	5022093	after chemotherapy	RI	NO	NO	NO	NO	NO	YES	NO	YES	NO	NO	NO	NO
chr14	COQ6	74424849	74425781	after chemotherapy	RI	NO	NO	NO	NO	NO	YES	NO	NO	NO	NO	NO	NO
chr14	COQ6	74426117	74428078	after chemotherapy	RI	NO	NO	NO	NO	NO	YES	NO	NO	NO	NO	NO	NO
chr1	GAS5	173833038	173833442	after chemotherapy	RI	NO	NO	NO	NO	NO	YES	NO	NO	NO	NO	NO	NO
chr1	GAS5	173834994	173835344	after chemotherapy	RI	NO	NO	NO	NO	NO	YES	NO	NO	NO	NO	NO	NO
chr19	KCNN4	44270684	44271859	after chemotherapy	RI	NO	NO	NO	NO	NO	YES	NO	NO	NO	NO	NO	NO
chr6	POLR1C	43487443	43488165	after chemotherapy	RI	NO	NO	NO	NO	NO	YES	NO	NO	NO	YES	NO	NO
chr22	SEC14L2	30811747	30812076	after chemotherapy	RI	NO	NO	NO	NO	NO	YES	NO	NO	NO	NO	NO	NO
chr15	SNUPN	75893131	75893559	before chemotherapy	RI	NO	NO	NO	NO	NO	YES	NO	NO	NO	NO	NO	NO
chr3	CCNL1	156874795	156874872	after chemotherapy	SE	NO	NO	NO	NO	NO	YES	NO	NO	NO	YES	NO	NO
chr3	CCNL1	156874799	156874872	after chemotherapy	SE	NO	NO	NO	NO	NO	YES	NO	NO	NO	YES	NO	NO
chr5	CLK4	178046838	178047674	after chemotherapy	SE	NO	NO	NO	NO	NO	YES	NO	NO	NO	NO	NO	NO
chr1	FDPS	155289647	155289719	after chemotherapy	SE	NO	NO	NO	NO	NO	YES	NO	NO	NO	YES	NO	NO
chr7	HNRNPA2B1	26231041	26231240	after chemotherapy	SE	NO	NO	NO	NO	NO	YES	NO	NO	NO	NO	NO	NO
chr2	NABP1	192547217	192547316	after chemotherapy	SE	NO	NO	NO	NO	NO	YES	NO	NO	NO	NO	NO	NO
chr12	TMEM116	112403398	112403563	after chemotherapy	SE	NO	NO	NO	NO	NO	YES	NO	NO	NO	NO	NO	NO
chr19	ZNF567	37185703	37185778	before chemotherapy	SE	NO	NO	NO	NO	NO	YES	NO	NO	NO	NO	NO	NO
chr15	WDR61	78577602	78577602	after chemotherapy	A3	NO	NO	NO	NO	NO	NO	YES	NO	NO	NO	NO	NO
chr1	C1orf63	25571792	25571792	after chemotherapy	A5	NO	NO	NO	NO	NO	NO	YES	YES	NO	NO	NO	NO
chr10	ABI1	27044583_27047990	27044670_27048164	after chemotherapy	MXE	NO	NO	NO	NO	NO	NO	YES	NO	NO	NO	NO	NO
chr16	CKLF	66592092_66597024	66592251_66597120	after chemotherapy	MXE	NO	NO	NO	NO	NO	NO	YES	NO	NO	NO	NO	NO
chr16	CLN3	28500610_28502802	28500707_28502881	after chemotherapy	MXE	NO	NO	NO	NO	NO	NO	YES	NO	NO	NO	NO	NO
chr3	DTX3L	122284705_122287335	122284917_122288871	before chemotherapy	MXE	NO	NO	NO	NO	NO	NO	YES	NO	NO	NO	NO	NO
chr2	PIGF	46815213_46818956	46815318_46819064	after chemotherapy	MXE	NO	NO	NO	NO	NO	NO	YES	NO	NO	NO	NO	NO
chr19	SMIM7	16764845_16770205	16764936_16770258	before chemotherapy	MXE	NO	NO	NO	NO	NO	NO	YES	NO	NO	NO	NO	NO
chr5	TMEM173	138860743_138861062	138860927_138861289	before chemotherapy	MXE	NO	NO	NO	NO	NO	NO	YES	NO	NO	NO	NO	NO
chr11	ARNTL	13399883	13402801	after chemotherapy	RI	NO	NO	NO	NO	NO	NO	YES	NO	NO	NO	NO	NO
chr1	B4GALT3	161143394	161143839	after chemotherapy	RI	NO	NO	NO	NO	NO	NO	YES	NO	NO	NO	NO	NO
chr1	C1orf131	231359508	231361269	after chemotherapy	RI	NO	NO	NO	NO	NO	NO	YES	NO	NO	NO	NO	YES
chr1	CREB3L4	153941405	153941931	after chemotherapy	RI	NO	NO	NO	NO	NO	NO	YES	NO	NO	NO	NO	NO
chr2	DCTN1	74592201	74592784	after chemotherapy	RI	NO	NO	NO	NO	NO	NO	YES	NO	NO	NO	NO	NO
chr22	DDX17	38883883	38888120	after chemotherapy	RI	NO	NO	NO	NO	NO	NO	YES	NO	NO	NO	NO	NO
chr7	DNAJC2	102963046	102963291	after chemotherapy	RI	NO	NO	NO	NO	NO	NO	YES	NO	NO	NO	NO	NO
chr22	EWSR1	29684594	29687588	after chemotherapy	RI	NO	NO	NO	NO	NO	NO	YES	YES	NO	NO	YES	YES
chr2	FAM136A	70527971	70528735	after chemotherapy	RI	NO	NO	NO	NO	NO	NO	YES	YES	NO	NO	YES	NO
chr11	FIBP	65652040	65652469	after chemotherapy	RI	NO	NO	NO	NO	NO	NO	YES	NO	NO	NO	NO	NO
chr6	HFE	26091068	26091817	after chemotherapy	RI	NO	NO	NO	NO	NO	NO	YES	NO	NO	NO	NO	NO
chr1	HMGN2	26799919	26800626	after chemotherapy	RI	NO	NO	NO	NO	NO	NO	YES	NO	NO	NO	NO	NO
chr22	HPS4	26861420	26862228	after chemotherapy	RI	NO	NO	NO	NO	NO	NO	YES	NO	NO	NO	NO	NO
chr19	LIN37	36243987	36245058	after chemotherapy	RI	NO	NO	NO	NO	NO	NO	YES	NO	NO	NO	YES	NO
chrX	OGT	70764416	70767873	after chemotherapy	RI	NO	NO	NO	NO	NO	NO	YES	NO	NO	NO	NO	YES
chr2	ORC2	201778017	201778715	after chemotherapy	RI	NO	NO	NO	NO	NO	NO	YES	NO	NO	NO	NO	YES
chr12	PFDN5	53690213	53691708	after chemotherapy	RI	NO	NO	NO	NO	NO	NO	YES	NO	NO	NO	NO	NO
chr22	RPL3	39709195	39710213	after chemotherapy	RI	NO	NO	NO	NO	NO	NO	YES	NO	NO	NO	NO	NO
chr1	SELENBP1	151338243	151338929	after chemotherapy	RI	NO	NO	NO	NO	NO	NO	YES	NO	NO	NO	NO	NO
chr1	SMYD2	214504292	214507651	after chemotherapy	RI	NO	NO	NO	NO	NO	NO	YES	NO	NO	NO	NO	NO
chr16	TCF25	89970525	89971504	after chemotherapy	RI	NO	NO	NO	NO	NO	NO	YES	NO	NO	NO	NO	NO
chr12	TSPAN31	58139958	58140503	after chemotherapy	RI	NO	NO	NO	NO	NO	NO	YES	YES	NO	NO	NO	NO
chr3	UBA7	49847804	49847997	after chemotherapy	RI	NO	NO	NO	NO	NO	NO	YES	YES	NO	NO	NO	NO
chr10	WDR11	122665387	122666367	after chemotherapy	RI	NO	NO	NO	NO	NO	NO	YES	NO	NO	NO	NO	NO
chr19	CYP2B7P1	41434600	41434732	before chemotherapy	SE	NO	NO	NO	NO	NO	NO	YES	YES	NO	NO	NO	NO
chr19	CYP2B7P1	41434600	41434757	before chemotherapy	SE	NO	NO	NO	NO	NO	NO	YES	YES	NO	NO	NO	NO
chr16	FAM192A	57212413	57212764	after chemotherapy	SE	NO	NO	NO	NO	NO	NO	YES	NO	NO	NO	NO	NO
chr1	FDPS	155289616	155289719	before chemotherapy	SE	NO	NO	NO	NO	NO	NO	YES	NO	NO	NO	NO	NO
chr3	IMPDH2	49065631	49065755	before chemotherapy	SE	NO	NO	NO	NO	NO	NO	YES	NO	NO	NO	NO	NO
chr2	ITGB1BP1	9560118	9560229	after chemotherapy	SE	NO	NO	NO	NO	NO	NO	YES	NO	NO	NO	NO	NO
chrX	JPX	73166833	73167209	before chemotherapy	SE	NO	NO	NO	NO	NO	NO	YES	NO	NO	NO	NO	NO
chrX	JPX	73214674	73214796	before chemotherapy	SE	NO	NO	NO	NO	NO	NO	YES	NO	NO	NO	NO	NO
chr17	NME1	49231585	49231805	after chemotherapy	SE	NO	NO	NO	NO	NO	NO	YES	NO	NO	NO	NO	NO
chr3	PLSCR4	145968343	145968424	before chemotherapy	SE	NO	NO	NO	NO	NO	NO	YES	NO	NO	NO	NO	NO
chr2	PREPL	44559597	44559795	after chemotherapy	SE	NO	NO	NO	NO	NO	NO	YES	NO	NO	NO	NO	NO
chr8	TAF2	120757120	120757276	after chemotherapy	SE	NO	NO	NO	NO	NO	NO	YES	NO	NO	NO	NO	NO
chr8	VPS13B	100127927	100128102	after chemotherapy	SE	NO	NO	NO	NO	NO	NO	YES	NO	NO	NO	NO	NO
chr14	PSMA3	58727676	58727686	before chemotherapy	A3	NO	NO	NO	NO	NO	NO	NO	NO	YES	NO	NO	NO
chr11	CD44	35232792_35236398	35232996_35236461	after chemotherapy	MXE	NO	NO	NO	NO	NO	NO	NO	NO	YES	NO	NO	NO
chr17	LGALS3BP	76969051_76970769	76969304_76970901	before chemotherapy	MXE	NO	NO	NO	NO	NO	NO	NO	NO	YES	NO	NO	NO
chr4	MAEA	1309184_1316168	1309388_1316291	before chemotherapy	MXE	NO	NO	NO	NO	NO	NO	NO	NO	YES	NO	NO	NO
chr20	MKKS	10393177_10401175	10394579_10401406	before chemotherapy	MXE	NO	NO	NO	NO	NO	NO	NO	NO	YES	NO	NO	NO
chr2	PIGF	46815213_46818941	46815318_46819064	before chemotherapy	MXE	NO	NO	NO	NO	NO	NO	NO	NO	YES	NO	NO	NO
chr9	RABEPK	127975648_127982817	127975801_127982979	before chemotherapy	MXE	NO	NO	NO	NO	NO	NO	NO	NO	YES	NO	NO	NO
chr17	RFFL	33348389_33353392	33348800_33353580	after chemotherapy	MXE	NO	NO	NO	NO	NO	NO	NO	NO	YES	NO	NO	NO
chr6	TMEM14B	10749854_10751365	10749931_10751467	before chemotherapy	MXE	NO	NO	NO	NO	NO	NO	NO	NO	YES	NO	NO	NO
chr6	TMEM14B	10751365_10755374	10751467_10755458	after chemotherapy	MXE	NO	NO	NO	NO	NO	NO	NO	NO	YES	NO	NO	NO
chr3	TMEM39A	119171293_119176864	119171377_119177031	before chemotherapy	MXE	NO	NO	NO	NO	NO	NO	NO	NO	YES	NO	NO	NO
chr1	C1orf174	3807132	3809560	after chemotherapy	RI	NO	NO	NO	NO	NO	NO	NO	NO	YES	NO	NO	NO
chr1	GAS5	173835665	173835934	after chemotherapy	RI	NO	NO	NO	NO	NO	NO	NO	NO	YES	NO	NO	NO
chr17	MLX	40720487	40720961	after chemotherapy	RI	NO	NO	NO	NO	NO	NO	NO	NO	YES	NO	NO	NO
chr2	PNPT1	55871771	55872567	after chemotherapy	RI	NO	NO	NO	NO	NO	NO	NO	NO	YES	NO	NO	NO
chr15	RPAP1	41809995	41810380	after chemotherapy	RI	NO	NO	NO	NO	NO	NO	NO	NO	YES	NO	NO	NO
chr8	RPL8	146016661	146016880	before chemotherapy	RI	NO	NO	NO	NO	NO	NO	NO	NO	YES	NO	NO	NO
chr2	THADA	43518834	43519361	after chemotherapy	RI	NO	NO	NO	NO	NO	NO	NO	NO	YES	NO	NO	NO
chr15	ZFYVE19	41102049	41102414	after chemotherapy	RI	NO	NO	NO	NO	NO	NO	NO	NO	YES	NO	NO	NO
chr5	ABLIM3	148623781	148623919	after chemotherapy	SE	NO	NO	NO	NO	NO	NO	NO	NO	YES	NO	NO	NO
chr11	CD44	35219667	35219793	after chemotherapy	SE	NO	NO	NO	NO	NO	NO	NO	NO	YES	NO	NO	NO
chr11	CD44	35229651	35229753	after chemotherapy	SE	NO	NO	NO	NO	NO	NO	NO	NO	YES	NO	NO	NO
chr11	CD44	35229651	35229756	after chemotherapy	SE	NO	NO	NO	NO	NO	NO	NO	NO	YES	NO	NO	NO
chr6	ECHDC1	127637594	127637647	after chemotherapy	SE	NO	NO	NO	NO	NO	NO	NO	NO	YES	NO	NO	NO
chr14	PCNXL4	60574303	60575045	before chemotherapy	SE	NO	NO	NO	NO	NO	NO	NO	NO	YES	NO	NO	NO
chr1	RABGAP1L	174846529	174846743	after chemotherapy	SE	NO	NO	NO	NO	NO	NO	NO	NO	YES	NO	NO	NO
chr3	TMF1	69099285	69099401	after chemotherapy	SE	NO	NO	NO	NO	NO	NO	NO	NO	YES	NO	NO	NO
chr9	TNC	117808688	117808961	after chemotherapy	SE	NO	NO	NO	NO	NO	NO	NO	NO	YES	NO	NO	NO
chr9	TNC	117819431	117819704	after chemotherapy	SE	NO	NO	NO	NO	NO	NO	NO	NO	YES	NO	NO	NO
chr9	TNC	117826925	117827198	after chemotherapy	SE	NO	NO	NO	NO	NO	NO	NO	NO	YES	NO	NO	NO
chr14	WARS	100840472	100840516	before chemotherapy	SE	NO	NO	NO	NO	NO	NO	NO	NO	YES	NO	NO	NO
chr14	WARS	100840472	100840557	before chemotherapy	SE	NO	NO	NO	NO	NO	NO	NO	NO	YES	NO	NO	NO
chr14	WARS	100840472	100840581	after chemotherapy	SE	NO	NO	NO	NO	NO	NO	NO	NO	YES	NO	NO	NO
chr14	WARS	100840472	100840602	before chemotherapy	SE	NO	NO	NO	NO	NO	NO	NO	NO	YES	NO	NO	NO
chr14	WARS	100841619	100841687	after chemotherapy	SE	NO	NO	NO	NO	NO	NO	NO	NO	YES	NO	NO	NO
chr14	WARS	100841619	100841740	after chemotherapy	SE	NO	NO	NO	NO	NO	NO	NO	NO	YES	NO	NO	NO
chr14	WARS	100841619	100841743	after chemotherapy	SE	NO	NO	NO	NO	NO	NO	NO	NO	YES	NO	NO	NO
chrX	ZDHHC9	128948633	128948771	after chemotherapy	SE	NO	NO	NO	NO	NO	NO	NO	NO	YES	NO	NO	NO
chr5	MATR3	138629494	138629717	before chemotherapy	A5	NO	NO	NO	NO	NO	NO	NO	NO	NO	YES	NO	NO
chr20	AURKA	54948463_54961312	54948612_54961589	before chemotherapy	MXE	NO	NO	NO	NO	NO	NO	NO	NO	NO	YES	NO	NO
chr11	CD44	35219667_35223217	35219793_35223334	before chemotherapy	MXE	NO	NO	NO	NO	NO	NO	NO	NO	NO	YES	NO	NO
chr11	CD44	35219691_35223217	35219793_35223334	before chemotherapy	MXE	NO	NO	NO	NO	NO	NO	NO	NO	NO	YES	NO	NO
chr22	EWSR1	29694722	29695270	after chemotherapy	RI	NO	NO	NO	NO	NO	NO	NO	NO	NO	YES	NO	NO
chr5	NSD1	176562087	176563031	before chemotherapy	RI	NO	NO	NO	NO	NO	NO	NO	NO	NO	YES	NO	NO
chr17	PSMC3IP	40725495	40726228	after chemotherapy	RI	NO	NO	NO	NO	NO	NO	NO	NO	NO	YES	NO	NO
chr15	ANXA2	60688478	60688626	after chemotherapy	SE	NO	NO	NO	NO	NO	NO	NO	NO	NO	YES	NO	NO
chr3	CCNL1	156874748	156874872	after chemotherapy	SE	NO	NO	NO	NO	NO	NO	NO	NO	NO	YES	NO	NO
chr11	LIN7C	27527863	27528002	after chemotherapy	SE	NO	NO	NO	NO	NO	NO	NO	NO	NO	YES	NO	NO
chr15	USP8	50776471	50776558	before chemotherapy	SE	NO	NO	NO	NO	NO	NO	NO	NO	NO	YES	NO	NO
chr6	HLA-DRB1	32548023_32548522	32548047_32548633	after chemotherapy	MXE	NO	NO	NO	NO	NO	NO	NO	NO	NO	NO	YES	NO
chr7	HNRNPA2B1	26233194_26235466	26233272_26235529	after chemotherapy	MXE	NO	NO	NO	NO	NO	NO	NO	YES	NO	NO	YES	NO
chr11	LDHA	18420977_18422383	18421095_18422557	before chemotherapy	MXE	NO	NO	NO	NO	NO	NO	NO	NO	NO	NO	YES	NO
chr17	NME2	49238458_49247297	49238633_49247402	before chemotherapy	MXE	NO	NO	NO	NO	NO	NO	NO	YES	NO	NO	YES	NO
chr17	AMZ2P1	62968871	62969635	after chemotherapy	RI	NO	NO	NO	NO	NO	NO	NO	YES	NO	NO	YES	NO
chr2	ANKZF1	220097800	220098155	after chemotherapy	RI	NO	NO	NO	NO	NO	NO	NO	NO	NO	NO	YES	NO
chr17	AP2B1	33997875	33997917	before chemotherapy	SE	NO	NO	NO	NO	NO	NO	NO	NO	NO	NO	YES	NO
chr17	ARL16	79649063	79649063	after chemotherapy	A3	NO	NO	NO	NO	NO	NO	NO	NO	NO	NO	NO	YES
chr8	AZIN1	103855781	103855781	before chemotherapy	A3	NO	NO	NO	NO	NO	NO	NO	NO	NO	NO	NO	YES
chr11	CEP57	95546067	95546095	after chemotherapy	A3	NO	NO	NO	NO	NO	NO	NO	NO	NO	NO	NO	YES
chr9	GALT	34648044	34648111	after chemotherapy	A3	NO	NO	NO	NO	NO	NO	NO	NO	NO	NO	NO	YES
chr11	IFITM1	314881	314926	before chemotherapy	A3	NO	NO	NO	NO	NO	NO	NO	NO	NO	NO	NO	YES
chr14	METTL17	21460250	21460282	after chemotherapy	A3	NO	NO	NO	NO	NO	NO	NO	NO	NO	NO	NO	YES
chr9	NFX1	33338504	33338507	after chemotherapy	A3	NO	NO	NO	NO	NO	NO	NO	NO	NO	NO	NO	YES
chr10	NOLC1	103916942	103916945	before chemotherapy	A3	NO	NO	NO	NO	NO	NO	NO	NO	NO	NO	NO	YES
chr18	PPP4R1	9547801	9547801	before chemotherapy	A3	NO	NO	NO	NO	NO	NO	NO	NO	NO	NO	NO	YES
chr10	SFTA1P	10828607	10828607	before chemotherapy	A3	NO	NO	NO	NO	NO	NO	NO	NO	NO	NO	NO	YES
chr1	TMEM59	54506428	54506428	after chemotherapy	A3	NO	NO	NO	NO	NO	NO	NO	NO	NO	NO	NO	YES
chr11	TUT1	62342519	62342519	before chemotherapy	A3	NO	NO	NO	NO	NO	NO	NO	NO	NO	NO	NO	YES
chr3	ARIH2	48962272	48962404	after chemotherapy	A5	NO	NO	NO	NO	NO	NO	NO	NO	NO	NO	NO	YES
chr2	FAHD2A	96076334	96076774	before chemotherapy	A5	NO	NO	NO	NO	NO	NO	NO	NO	NO	NO	NO	YES
chr1	INTS7	212126043	212126043	before chemotherapy	A5	NO	NO	NO	NO	NO	NO	NO	NO	NO	NO	NO	YES
chr4	OCIAD1	48833266	48833513	before chemotherapy	A5	NO	NO	NO	NO	NO	NO	NO	NO	NO	NO	NO	YES
chr1	SLC50A1	155108852	155108872	after chemotherapy	A5	NO	NO	NO	NO	NO	NO	NO	NO	NO	NO	NO	YES
chr12	TIMELESS	56817491	56817491	before chemotherapy	A5	NO	NO	NO	NO	NO	NO	NO	NO	NO	NO	NO	YES
chr3	ARIH2	48962150_48964894	48962272_48965246	after chemotherapy	MXE	NO	NO	NO	NO	NO	NO	NO	NO	NO	NO	NO	YES
chr7	ARPC1A	98935803_98984307	98935908_98984412	before chemotherapy	MXE	NO	NO	NO	NO	NO	NO	NO	NO	NO	NO	NO	YES
chr16	CLN3	28498982_28499911	28499062_28499983	before chemotherapy	MXE	NO	NO	NO	NO	NO	NO	NO	NO	NO	NO	NO	YES
chr10	ECD	74912050_74914013	74912179_74914206	before chemotherapy	MXE	NO	NO	NO	NO	NO	NO	NO	NO	NO	NO	NO	YES
chr10	FAM45A	120871360_120877030	120871440_120877179	after chemotherapy	MXE	NO	NO	NO	NO	NO	NO	NO	NO	NO	NO	NO	YES
chr2	HADHA	26415178_26416445	26415293_26416641	before chemotherapy	MXE	NO	NO	NO	NO	NO	NO	NO	NO	NO	NO	NO	YES
chr9	HSDL2	115171186_115181139	115171301_115181238	after chemotherapy	MXE	NO	NO	NO	NO	NO	NO	NO	NO	NO	NO	NO	YES
chr1	NASP	46082297_46083134	46082375_46083263	before chemotherapy	MXE	NO	NO	NO	NO	NO	NO	NO	NO	NO	NO	NO	YES
chr17	NME2	49233011_49244187	49233141_49244317	before chemotherapy	MXE	NO	NO	NO	NO	NO	NO	NO	NO	NO	NO	NO	YES
chr17	NME2	49237340_49245602	49237442_49245704	before chemotherapy	MXE	NO	NO	NO	NO	NO	NO	NO	NO	NO	NO	NO	YES
chr17	ARL16	79649063	79649705	after chemotherapy	RI	NO	NO	NO	NO	NO	NO	NO	NO	NO	NO	NO	YES
chr17	ARL16	79649063	79650156	after chemotherapy	RI	NO	NO	NO	NO	NO	NO	NO	NO	NO	NO	NO	YES
chr1	CREB3L4	153945219	153945554	after chemotherapy	RI	NO	NO	NO	NO	NO	NO	NO	YES	NO	NO	NO	YES
chr1	ENSA	150599529	150600068	before chemotherapy	RI	NO	NO	NO	NO	NO	NO	NO	NO	NO	NO	NO	YES
chr1	JTB	153949168	153949489	before chemotherapy	RI	NO	NO	NO	NO	NO	NO	NO	NO	NO	NO	NO	YES
chr16	MLKL	74708857	74709302	after chemotherapy	RI	NO	NO	NO	NO	NO	NO	NO	NO	NO	NO	NO	YES
chr12	P2RX4	121659896	121660846	after chemotherapy	RI	NO	NO	NO	NO	NO	NO	NO	NO	NO	NO	NO	YES
chr16	PDXDC1	15125591	15126836	after chemotherapy	RI	NO	NO	NO	NO	NO	NO	NO	NO	NO	NO	NO	YES
chr14	PNP	20942630	20943107	after chemotherapy	RI	NO	NO	NO	NO	NO	NO	NO	NO	NO	NO	NO	YES
chr17	RPAIN	5329290	5331531	after chemotherapy	RI	NO	NO	NO	NO	NO	NO	NO	YES	NO	NO	NO	YES
chr3	SETD5	9516132	9516840	after chemotherapy	RI	NO	NO	NO	NO	NO	NO	NO	NO	NO	NO	NO	YES
chr1	SHE	154451956	154458538	after chemotherapy	RI	NO	NO	NO	NO	NO	NO	NO	NO	NO	NO	NO	YES
chr17	SLC35B1	47782485	47783671	after chemotherapy	RI	NO	NO	NO	NO	NO	NO	NO	NO	NO	NO	NO	YES
chr5	SREK1	65458241	65459750	after chemotherapy	RI	NO	NO	NO	NO	NO	NO	NO	NO	NO	NO	NO	YES
chr12	TUBA1A	49580092	49580616	before chemotherapy	RI	NO	NO	NO	NO	NO	NO	NO	NO	NO	NO	NO	YES
chr1	ZZZ3	78045211	78046754	after chemotherapy	RI	NO	NO	NO	NO	NO	NO	NO	NO	NO	NO	NO	YES
chr14	ABHD4	23074692	23074772	after chemotherapy	SE	NO	NO	NO	NO	NO	NO	NO	NO	NO	NO	NO	YES
chr1	ANGEL2	213186434	213186760	before chemotherapy	SE	NO	NO	NO	NO	NO	NO	NO	NO	NO	NO	NO	YES
chr1	AP4B1	114441746	114441974	after chemotherapy	SE	NO	NO	NO	NO	NO	NO	NO	NO	NO	NO	NO	YES
chr16	APRT	88876830	88876964	before chemotherapy	SE	NO	NO	NO	NO	NO	NO	NO	NO	NO	NO	NO	YES
chr3	ARPC4-TTLL3	9841562	9841751	after chemotherapy	SE	NO	NO	NO	NO	NO	NO	NO	NO	NO	NO	NO	YES
chr7	ATP5J2	99056769	99056886	before chemotherapy	SE	NO	NO	NO	NO	NO	NO	NO	NO	NO	NO	NO	YES
chr8	AZIN1	103862226	103862393	before chemotherapy	SE	NO	NO	NO	NO	NO	NO	NO	YES	NO	NO	NO	YES
chr4	CBR4	169927035	169927065	after chemotherapy	SE	NO	NO	NO	NO	NO	NO	NO	NO	NO	NO	NO	YES
chr14	CHURC1	65392727	65392798	before chemotherapy	SE	NO	NO	NO	NO	NO	NO	NO	NO	NO	NO	NO	YES
chr11	CTNND1	57558856	57559145	before chemotherapy	SE	NO	NO	NO	NO	NO	NO	NO	NO	NO	NO	NO	YES
chr11	CTNND1	57558965	57559145	before chemotherapy	SE	NO	NO	NO	NO	NO	NO	NO	NO	NO	NO	NO	YES
chr20	EDEM2	33705500	33705656	after chemotherapy	SE	NO	NO	NO	NO	NO	NO	NO	NO	NO	NO	NO	YES
chr3	EIF4A2	186506080	186506209	after chemotherapy	SE	NO	NO	NO	NO	NO	NO	NO	NO	NO	NO	NO	YES
chr2	FAHD2A	96076611	96076774	before chemotherapy	SE	NO	NO	NO	NO	NO	NO	NO	NO	NO	NO	NO	YES
chr12	FGFR1OP2	27113447	27113561	before chemotherapy	SE	NO	NO	NO	NO	NO	NO	NO	NO	NO	NO	NO	YES
chr7	HDAC9	18582791	18583297	after chemotherapy	SE	NO	NO	NO	NO	NO	NO	NO	NO	NO	NO	NO	YES
chr12	LIMA1	50643465	50643569	after chemotherapy	SE	NO	NO	NO	NO	NO	NO	NO	NO	NO	NO	NO	YES
chr9	LINC00963	132264675	132265418	after chemotherapy	SE	NO	NO	NO	NO	NO	NO	NO	NO	NO	NO	NO	YES
chr3	MBNL1	152164492	152164546	after chemotherapy	SE	NO	NO	NO	NO	NO	NO	NO	NO	NO	NO	NO	YES
chrX	MCTS1	119728778	119728923	before chemotherapy	SE	NO	NO	NO	NO	NO	NO	NO	NO	NO	NO	NO	YES
chrX	MCTS1	119728778	119728972	before chemotherapy	SE	NO	NO	NO	NO	NO	NO	NO	NO	NO	NO	NO	YES
chrX	MCTS1	119728805	119728923	before chemotherapy	SE	NO	NO	NO	NO	NO	NO	NO	NO	NO	NO	NO	YES
chrX	MCTS1	119728805	119728972	before chemotherapy	SE	NO	NO	NO	NO	NO	NO	NO	NO	NO	NO	NO	YES
chr3	MLH1	37038646	37038791	after chemotherapy	SE	NO	NO	NO	NO	NO	NO	NO	NO	NO	NO	NO	YES
chr5	MRPL22	154330362	154330506	before chemotherapy	SE	NO	NO	NO	NO	NO	NO	NO	NO	NO	NO	NO	YES
chr5	MRPL22	154330362	154330510	before chemotherapy	SE	NO	NO	NO	NO	NO	NO	NO	NO	NO	NO	NO	YES
chr10	MRPL43	102743704	102743831	before chemotherapy	SE	NO	NO	NO	NO	NO	NO	NO	NO	NO	NO	NO	YES
chr15	NDUFAF1	41686302	41686556	after chemotherapy	SE	NO	NO	NO	NO	NO	NO	NO	NO	NO	NO	NO	YES
chr17	NSF	44832864	44832963	after chemotherapy	SE	NO	NO	NO	NO	NO	NO	NO	NO	NO	NO	NO	YES
chr10	NT5C2	104865114	104865138	before chemotherapy	SE	NO	NO	NO	NO	NO	NO	NO	NO	NO	NO	NO	YES
chr15	NUSAP1	41658013	41658061	after chemotherapy	SE	NO	NO	NO	NO	NO	NO	NO	NO	NO	NO	NO	YES
chr15	OIP5-AS1	41589944	41590127	after chemotherapy	SE	NO	NO	NO	NO	NO	NO	NO	NO	NO	NO	NO	YES
chr21	PIGP	38444444	38444610	before chemotherapy	SE	NO	NO	NO	NO	NO	NO	NO	NO	NO	NO	NO	YES
chr19	RFXANK	19307994	19308060	before chemotherapy	SE	NO	NO	NO	NO	NO	NO	NO	NO	NO	NO	NO	YES
chr11	RPUSD4	126076148	126076448	after chemotherapy	SE	NO	NO	NO	NO	NO	NO	NO	NO	NO	NO	NO	YES
chr12	TBC1D15	72288104	72288155	before chemotherapy	SE	NO	NO	NO	NO	NO	NO	NO	NO	NO	NO	NO	YES
chr7	TBRG4	45143697	45143855	before chemotherapy	SE	NO	NO	NO	NO	NO	NO	NO	NO	NO	NO	NO	YES
chr7	TBRG4	45144136	45144308	before chemotherapy	SE	NO	NO	NO	NO	NO	NO	NO	NO	NO	NO	NO	YES
chr10	TCTN3	97440228	97440332	before chemotherapy	SE	NO	NO	NO	NO	NO	NO	NO	NO	NO	NO	NO	YES
chr1	THEM4	151862458	151862690	after chemotherapy	SE	NO	NO	NO	NO	NO	NO	NO	NO	NO	NO	NO	YES
chr1	TROVE2	193038163	193038311	after chemotherapy	SE	NO	NO	NO	NO	NO	NO	NO	NO	NO	NO	NO	YES
chr4	UBE2D3	103748748	103748898	after chemotherapy	SE	NO	NO	NO	NO	NO	NO	NO	NO	NO	NO	NO	YES
chr12	USP15	62743001	62743088	before chemotherapy	SE	NO	NO	NO	NO	NO	NO	NO	NO	NO	NO	NO	YES
chr4	USP53	120160372	120161058	before chemotherapy	SE	NO	NO	NO	NO	NO	NO	NO	NO	NO	NO	NO	YES
chr2	VRK2	58381893	58381937	before chemotherapy	SE	NO	NO	NO	NO	NO	NO	NO	NO	NO	NO	NO	YES
chr7	CALD1	134618141	134618828	after chemotherapy	A5	NO	NO	NO	NO	NO	NO	NO	YES	NO	NO	NO	NO
chr12	DNM1L	32860300_32861086	32860347_32861158	after chemotherapy	MXE	NO	NO	NO	NO	NO	NO	NO	YES	NO	NO	NO	NO
chr9	GLE1	131277807_131284946	131277918_131285095	before chemotherapy	MXE	NO	NO	NO	NO	NO	NO	NO	YES	NO	NO	NO	NO
chr15	RPAP1	41812588_41813935	41813345_41814100	before chemotherapy	MXE	NO	NO	NO	NO	NO	NO	NO	YES	NO	NO	NO	NO
JH159150.3	RPL10	1833781_1834563	1833920_1834605	after chemotherapy	MXE	NO	NO	NO	NO	NO	NO	NO	YES	NO	NO	NO	NO
chr17	C17orf76-AS1	16342894	16343567	after chemotherapy	RI	NO	NO	NO	NO	NO	NO	NO	YES	NO	NO	NO	NO
chr11	CPSF7	61183137	61183991	after chemotherapy	RI	NO	NO	NO	NO	NO	NO	NO	YES	NO	NO	NO	NO
chr6	GTPBP2	43592624	43593297	after chemotherapy	RI	NO	NO	NO	NO	NO	NO	NO	YES	NO	NO	NO	NO
chr14	PRMT5	23397334	23397824	after chemotherapy	RI	NO	NO	NO	NO	NO	NO	NO	YES	NO	NO	NO	NO
chr3	PSMD2	184025443	184025690	after chemotherapy	RI	NO	NO	NO	NO	NO	NO	NO	YES	NO	NO	NO	NO
chr17	SPAG5	26906768	26907138	after chemotherapy	RI	NO	NO	NO	NO	NO	NO	NO	YES	NO	NO	NO	NO
chr8	ZFAND1	82626152	82627130	after chemotherapy	RI	NO	NO	NO	NO	NO	NO	NO	YES	NO	NO	NO	NO
chr11	RBM4	66410920	66411611	after chemotherapy	SE	NO	NO	NO	NO	NO	NO	NO	YES	NO	NO	NO	NO
chr11	RTN3	63486173	63488504	after chemotherapy	SE	NO	NO	NO	NO	NO	NO	NO	YES	NO	NO	NO	NO
chr11	RTN3	63486452	63488504	after chemotherapy	SE	NO	NO	NO	NO	NO	NO	NO	YES	NO	NO	NO	NO
chr3	SLC25A26	66286967	66287124	after chemotherapy	SE	NO	NO	NO	NO	NO	NO	NO	YES	NO	NO	NO	NO
chr7	ZNF655	99159510	99160117	after chemotherapy	SE	NO	NO	NO	NO	NO	NO	NO	YES	NO	NO	NO	NO

## Sheet: (D) stop_codone_pdx
Therapy-induced stress response is associated with downregulation of pre-mRNA splicing in cancer cells
Corresponding author: Anufrieva Ksenia, anufrieva@phystech.edu
Additional file 3 (D) Identification of stop codons in transcripts with retained introns, which were detected in PDX tumors before and after chemotherapy
by columns
transcript - transcript name
stop - stop codone appears after intron retenion
RI_start - start cordinate of intron retension
RI_end - end coordinate of intron retention
chr - chromosome name
geneSymbol - gene symbol
uniprot - uniprot accession
transcript	stop	RI_start	RI_end	chr	geneSymbol	uniprot
ENST00000215567.5	745	14675597	14675935	chr19	TECR	Q9NZ01
ENST00000219172.3	898/907/955/1105/1264/1291/1336/1384/1432/1438/1465/1516/1552/1627/1702/1741/1765/1786/1789/1879	67863667	67864451	chr16	CENPT	Q96BT3
ENST00000219251.8	619/628/748/871/1057/1126/1171/1225/1273/1396/1402/1453/1759/1810/1933/1954/1960/2065	67692830	67693516	chr16	ACD	Q96AP0
ENST00000242776.4	949/1036/1318/1372/1507/1522/1603/1612/1630/1648/1654	14520553	14521146	chr19	DDX39A	O00148
ENST00000242776.4	949/1036/1318/1372/1507/1522/1603/1612/1630/1648/1654	14520114	14520457	chr19	DDX39A	O00148
ENST00000250237.5	892/1048/1078/1171/1261/1429	10822836	10823304	chr19	QTRT1	Q9BXR0
ENST00000266022.4	2488/2497/2512/2524/2581/2812/2824	50098894	50099541	chr3	RBM6	P78332
ENST00000294172.2	1069/1084/1117/1432/1597/1642/1831/1969/2554/2755/2812/2863/2887/2893/3034/3115/3136/3202/3367/3394/3397/3424	62566010	62567958	chr11	NXF1	Q9UBU9
ENST00000297477.5	646/751/1012/1054/1102/1573/1609/1660/1726/1807	1588154	1589581	chr7	TMEM184A	Q6ZMB5
ENST00000303887.5	403/457	99696645	99697026	chr7	MCM7	P33993
ENST00000310496.4	700/922/934/967/970/1069/1216/1237/1381/1393/1447	80008537	80009218	chr17	RFNG	Q9Y644
ENST00000313117.6	397/400/424/472/478/517/580/811/847/949/1069/1081/1096/1126/1129/1183/1210/1228/1252/1426	38975720	38976847	chr2	SRSF7	Q16629
ENST00000314128.4	1117/1246/1282/1357/1378/1408/1429/1486/1492/1546/1558/1582/1597/1771/1780/1924/1963/1990/2143/2293/2383/2395/2431/2443/2473/2506/2509/2605/2614/2650/2758	56743880	56744216	chr12	STAT2	P52630
ENST00000315082.4	151/256/265/490/499/514/529/667/766/772/859/1183/1411/1447/1654/1702/1723/1732	718352	718699	chr16	RHOT2	Q8IXI1
ENST00000315580.5	640/730/892/934/1201/1243/1429/1519/1543	1.23E+08	1.23E+08	chr12	ARL6IP4	Q66PJ3
ENST00000328666.6	448/649/709/889/970/1258/1357/1417/1486	79872169	79873388	chr17	SIRT7	Q9NRC8
ENST00000339374.6	883/1000/1015/1060/1081/1288/1378	21462952	21463392	chr14	METTL17	Q9H7H0
ENST00000339686.3	1432/1444/1519/1546/1564/1648/1921	35990859	35991482	chr19	DMKN	Q6E0U4
ENST00000343023.6	403/457	99696645	99697026	chr7	MCM7	P33993
ENST00000350303.5	295/445/472/499/550/646/706/784/850/1093/1228/1276/1312/1411/1444/1513/1552/1651/1699/1786/1813/1900/1990/2002/2287/2377/2401/2416/2476	7125985	7126556	chr17	ACADVL	P49748
ENST00000350303.5	295/445/472/499/550/646/706/784/850/1093/1228/1276/1312/1411/1444/1513/1552/1651/1699/1786/1813/1900/1990/2002/2287/2377/2401/2416/2476	7123440	7123995	chr17	ACADVL	P49748
ENST00000356731.5	325/355/406/496/628/697/712/733/898/1150/1186/1276/1288/1336/1348/1393/1453/1495	1.79E+08	1.79E+08	chr5	HNRNPH1	P31943
ENST00000356839.5	295/445/472/499/550/658/712/772/850/916/1159/1294/1342/1378/1477/1510/1579/1618/1717/1765/1852/1879/1966/2056/2068/2353/2443/2467/2482/2542	7125985	7126556	chr17	ACADVL	P49748
ENST00000356839.5	295/445/472/499/550/658/712/772/850/916/1159/1294/1342/1378/1477/1510/1579/1618/1717/1765/1852/1879/1966/2056/2068/2353/2443/2467/2482/2542	7123440	7123995	chr17	ACADVL	P49748
ENST00000357635.5	382/442/508/550/568/625/628/634/799	75197004	75197572	chr15	FAM219B	Q5XKK7
ENST00000369239.5	1240/1309/1375/1417/1432/1468/1513/1543/1570/1582/1621/1684/1699/1753/1813	99851704	99852578	chr6	PNISR	Q8TF01
ENST00000377793.4	370/739/760/841/865/868/997/1003/1159/1162/1186/1192/1270/1324/1393/1411/1429/1543/1591/1597/1600/1648	63713311	63714475	chr11	NAA40	Q86UY6
ENST00000381344.3	340/547/559/565/583/883/889/1045/1087/1111/1123/1168/1240/1252/1258/1312/1324/1354/1411/1420	1089240	1090111	chr10	IDI1	Q13907
ENST00000382985.4	883/1000/1015/1060/1081/1288/1378	21462952	21463392	chr14	METTL17	Q9H7H0
ENST00000393432.4	325/355/406/496/628/697/712/733/898/1150/1186/1276/1288/1336/1348/1393/1453/1495	1.79E+08	1.79E+08	chr5	HNRNPH1	P31943
ENST00000393919.4	628/637/757/880/1066/1135/1180/1234/1282/1405/1411/1462/1768/1819/1942/1963/1969/2074	67692830	67693516	chr16	ACD	Q96AP0
ENST00000408915.2	274/286/361/388/406/490/763	35990859	35991482	chr19	DMKN	Q6E0U4
ENST00000414866.2	571/583/658/685/703/787/1060	35990859	35991482	chr19	DMKN	Q6E0U4
ENST00000419602.1	1399/1411/1486/1513/1531/1615/1888	35990859	35991482	chr19	DMKN	Q6E0U4
ENST00000422955.1	922/931/946/958/1015/1246/1258	50098894	50099541	chr3	RBM6	P78332
ENST00000429837.1	1351/1363/1438/1465/1483/1567/1840	35990859	35991482	chr19	DMKN	Q6E0U4
ENST00000434634.2	475/502/703/727/757	85191120	85191856	chr15	WDR73	Q6P4I2
ENST00000438806.1	1240/1309/1375/1417/1432/1468/1513/1543/1570/1582/1621/1684/1699/1753/1813	99851704	99852578	chr6	PNISR	Q8TF01
ENST00000440851.2	898/907/955/1105/1264/1291/1336/1384/1432/1438/1465/1516/1552/1627/1702/1741/1765/1786/1789/1879	67863667	67864451	chr16	CENPT	Q96BT3
ENST00000442092.1	922/931/946/958/1015/1246/1258	50098894	50099541	chr3	RBM6	P78332
ENST00000442819.2	325/355/406/496/628/697/712/733/898/1150/1186/1276/1288/1336/1348/1393/1453/1495	1.79E+08	1.79E+08	chr5	HNRNPH1	P31943
ENST00000446327.2	397/400/424/472/478/517/580/811/847/949/1069/1081/1096/1126/1129/1183/1210/1228/1252/1426	38975720	38976847	chr2	SRSF7	Q16629
ENST00000453766.2	640/730/892/934/1120/1210/1234	1.23E+08	1.23E+08	chr12	ARL6IP4	Q66PJ3
ENST00000532297.1	1069/1084/1117/1432/1597/1642/1831/1969/2554/2755/2812/2863/2887/2893/3034/3115/3136/3202/3367/3394/3397/3424	62566010	62567958	chr11	NXF1	Q9UBU9
ENST00000543245.2	364/514/541/568/619/727/781/841/919/985/1228/1363/1411/1447/1546/1579/1648/1687/1786/1834/1921/1948/2035/2125/2137/2422/2512/2536/2551/2611	7125985	7126556	chr17	ACADVL	P49748
ENST00000543245.2	364/514/541/568/619/727/781/841/919/985/1228/1363/1411/1447/1546/1579/1648/1687/1786/1834/1921/1948/2035/2125/2137/2422/2512/2536/2551/2611	7123440	7123995	chr17	ACADVL	P49748
ENST00000557235.1	1105/1234/1270/1345/1366/1396/1417/1474/1480/1534/1546/1570/1585/1759/1768/1912/1951/1978/2131/2281/2371/2383/2419/2431/2461/2494/2497/2593/2602/2638/2746	56743880	56744216	chr12	STAT2	P52630
ENST00000562787.1	898/907/955/1105/1264/1291/1336/1384/1432/1438/1465/1516/1552/1627/1702/1741/1765/1786/1789/1879	67863667	67864451	chr16	CENPT	Q96BT3
ENST00000563119.1	382/442/508/550/568/625/628/634/799	75197004	75197572	chr15	FAM219B	Q5XKK7

## Sheet: (E) splicing_factors
Therapy-induced stress response is associated with downregulation of pre-mRNA splicing in cancer cells
Corresponding author: Anufrieva Ksenia, anufrieva@phystech.edu
Additional file 3 (E) Description of alternative splicing events in spliceosomal genes in PDX tumors after different types of therapy
by columns
chr - chromosome name
geneSymbol - gene symbol
alt_event_start - coordinate of alternative event start
alt_event_end - coordinate of alternative event end
before/after - alt. event happened before or after chemotherapy
type - type of alternative splicing event (http://rnaseq-mats.sourceforge.net/)
afatinib,BEZ235,carboplatin1,carboplatin2,DAPT1,DAPT2,erlotinib,selumetinib,tivantinib - columns, which indicate inclusion level differences in splicing events that took place after particular chemotherapy
chr	geneSymbol	alt_event_start	alt_event_end	before/after	type	Afatinib	BEZ235	BKM120	Carboplatin1	Carboplatib2	DAPT1	DAPT2	Erlotinib	Selumetinib	Docetaxel1	Docetaxel2	Tivantinib
chr14	SRSF5	70236227	70237183	after chemotherapy	A3	-0.118	-0.176	-0.176	NA	-0.239	-0.133	-0.21	-0.094	-0.186	-0.088	NA	-0.086
chr3	RBM5	50137964	50140599	after chemotherapy	RI	-0.063	-0.139	-0.161	-0.07	-0.133	-0.122	-0.143	-0.144	-0.244	-0.209	-0.064	-0.031
chr1	SRRM1	24973157	24975520	after chemotherapy	RI	-0.168	-0.096	-0.121	-0.044	-0.182	-0.071	-0.134	-0.092	-0.056	-0.043	-0.088	-0.068
chr14	SRSF5	70235898	70237257	after chemotherapy	RI	-0.112	-0.168	-0.159	NA	-0.216	-0.123	-0.196	-0.095	-0.173	-0.079	NA	-0.087
chr2	SRSF7	38975720	38976847	after chemotherapy	RI	-0.038	-0.203	-0.19	-0.086	-0.079	-0.059	-0.083	-0.052	-0.087	-0.061	-0.026	-0.028
chr2	SRSF7	38976039	38976488	after chemotherapy	SE	-0.033	-0.264	-0.234	-0.095	-0.04	-0.072	-0.06	-0.04	-0.095	-0.082	-0.016	-0.001
chr7	HNRNPA2B1	26232145	26232145	after chemotherapy	A5	NA	-0.155	-0.235	-0.245	NA	-0.262	-0.253	NA	-0.325	-0.073	NA	-0.132
chr20	RBM39	34326889	34328809	after chemotherapy	RI	NA	-0.127	-0.127	-0.078	NA	-0.081	-0.052	-0.067	-0.097	-0.065	-0.056	-0.035
chr18	THOC1	225088	225403	after chemotherapy	RI	NA	-0.151	-0.17	-0.083	NA	-0.065	-0.025	-0.104	-0.056	-0.022	-0.132	-0.347
chr3	RBM6	50098894	50099541	after chemotherapy	RI	-0.348	-0.411	-0.298	-0.387	-0.447	-0.212	-0.395	-0.421	-0.438	-0.075	-0.444	-0.422

## Sheet: (F) CNV
Therapy-induced stress response is associated with downregulation of pre-mRNA splicing in cancer cells
Corresponding author: Anufrieva Ksenia, anufrieva@phystech.edu
Additional file 3 (F) Description of insertions which were detected in 7 cell lines (A375, A549, H3122, N87, PC9, RT112, H358) used in our analysis of alternative splicing changes
by columns
Hugo.Symbol - gene name
Chr - chromosome name
Start.Position - coordinate of insertion start
End.Position - coordinate of insertion end
Reference.Allele - sequence in reference genome
Tumor.Seq.Allele - sequnce in the genome of the cancer cell line
Cell - name of the cancer cell line
Hugo.Symbol	Chr	Start.Position	End.Position	Reference.Allele	Tumor.Seq.Allele	Cell
PSTPIP2	18	43595905	43595906	-	A	A375
GPR34	0	41555492	41555493	-	ATGTGTTTC	A375
SMARCC1	3	47676722	47676723	-	G	A375
TCP1	6	1.6E+08	1.6E+08	-	C	A375
RIMS2	8	1.05E+08	1.05E+08	-	G	A375
TTC17	11	43471750	43471751	-	G	A375
CAPN15	16	601523	601524	-	C	A375
KRT17	17	39780376	39780377	-	G	A375
TASP1	20	13514699	13514700	-	A	A375
SPATA6	1	48865188	48865189	-	T	A375
NCK1	3	1.37E+08	1.37E+08	-	A	A375
KIAA1211	4	57179502	57179503	-	A	A375
PTPN13	4	87692437	87692438	-	A	A375
HPGD	4	1.75E+08	1.75E+08	-	T	A375
HLA-DRB5	6	32497957	32497958	-	AG	A375
L3MBTL3	6	1.3E+08	1.3E+08	-	A	A375
FAM208B	10	5772927	5772928	-	A	A375
LONP2	16	48295433	48295434	-	A	A375
ACOX1	17	73945657	73945658	-	T	A375
ZNF264	19	57723674	57723675	-	TGAA	A375
NUDT6	4	1.24E+08	1.24E+08	-	C	A549
GUSB	7	65445254	65445255	-	T	A549
FERMT2	14	53328075	53328076	-	TACATCGTGTACCCAGT	A549
EXOC3L1	16	67223579	67223580	-	G	A549
GDF15	19	18497077	18497078	-	GG	A549
PAF1	19	39877026	39877027	-	CTTCTCCT	A549
PRRG2	19	50093217	50093218	-	CCACCC	A549
ELL2	5	95224613	95224614	-	TAT	A549
AKR1B15	7	1.34E+08	1.34E+08	-	GTG	A549
AKR1B15	7	1.34E+08	1.34E+08	-	G	A549
C8orf37	8	96275920	96275921	-	T	A549
AKR1C1	10	5014829	5014830	-	A	A549
KRT85	12	52755270	52755271	-	ATG	A549
ARHGAP5	14	32559883	32559884	-	A	A549
ARID4A	14	58832275	58832276	-	A	A549
XIAP	0	1.23E+08	1.23E+08	-	A	A549
ATF7IP	12	14576873	14576874	-	A	H3122
PPM1D	17	58740623	58740624	-	A	H3122
PIR	0	15403171	15403172	-	T	H3122
ANKRD36C	2	96521464	96521465	-	AG	H3122
DNAH7	2	1.97E+08	1.97E+08	-	T	H3122
PAK1	11	77069989	77069990	-	CAT	H3122
ARIH1	15	72767214	72767215	-	GGC	H3122
C17orf107	17	4803426	4803427	-	C	H3122
TMEM81	1	2.05E+08	2.05E+08	-	T	H3122
DTL	1	2.12E+08	2.12E+08	-	A	H3122
CENPF	1	2.15E+08	2.15E+08	-	A	H3122
FOXN2	2	48573666	48573667	-	A	H3122
GCFC2	2	75917100	75917101	-	T	H3122
EIF5B	2	99978083	99978084	-	A	H3122
GRB14	2	1.65E+08	1.65E+08	-	T	H3122
ZDHHC23	3	1.14E+08	1.14E+08	-	A	H3122
GPR87	3	1.51E+08	1.51E+08	-	T	H3122
PPWD1	5	64859204	64859205	-	A	H3122
C2CD3	11	73825471	73825472	-	T	H3122
ATXN2	12	1.12E+08	1.12E+08	-	TGCTGCTGCTGCTGCTGT	H3122
TMC5	16	19474618	19474619	-	A	H3122
ZNF793	19	38028039	38028040	-	A	H3122
ASPM	1	1.97E+08	1.97E+08	-	TTC	N87
ELF3	1	2.02E+08	2.02E+08	-	GC	N87
TSC22D4	7	100000000	100000000	-	ACC	N87
TMEM67	8	94772148	94772149	-	T	N87
TMEM67	8	94772206	94772207	-	TAAT	N87
DDX54	12	1.14E+08	1.14E+08	-	CTT	N87
ACTN1	14	69341844	69341845	-	T	N87
INTS2	17	59981933	59981934	-	T	N87
EMILIN3	20	39990159	39990160	-	CTGAAGTTTCTGGGCTGTGTC	N87
CACNA1F	0	49076224	49076225	-	TCC	N87
CLCN2	3	1.84E+08	1.84E+08	-	CGG	N87
SKP1	5	1.34E+08	1.34E+08	-	A	N87
HECA	6	1.39E+08	1.39E+08	-	A	N87
CNOT1	16	58633164	58633165	-	C	N87
TICAM1	19	4817288	4817289	-	AGG	N87
CPXM1	20	2774900	2774901	-	C	N87
USP41	22	20720907	20720908	-	TG	N87
KIAA1107	1	92646729	92646730	-	A	N87
ST7L	1	1.13E+08	1.13E+08	-	T	N87
IRF2BP2	1	2.35E+08	2.35E+08	-	GCT	N87
ZNF141	4	338197	338198	-	GA	N87
KIAA1211	4	57179502	57179503	-	A	N87
OGFRL1	6	72011491	72011492	-	A	N87
ZNF107	7	64169017	64169018	-	A	N87
PUS7	7	1.05E+08	1.05E+08	-	T	N87
SNTB1	8	1.22E+08	1.22E+08	-	GCC	N87
BICC1	10	60558976	60558977	-	A	N87
FANCM	14	45645901	45645902	-	A	N87
DICER1	14	95562798	95562799	-	T	N87
GRAMD2	15	72459394	72459395	-	T	N87
HMHA1	19	1085861	1085862	-	GGG	N87
HMHA1	19	1085863	1085864	-	CGG	N87
TCEAL3	0	1.03E+08	1.03E+08	-	A	N87
ATP6AP1	0	1.54E+08	1.54E+08	-	GGCGGC	N87
RNF19B	1	33404062	33404063	-	A	PC9
S100A14	1	1.54E+08	1.54E+08	-	CAT	PC9
RETSAT	2	85571254	85571255	-	GT	PC9
DCAF17	2	1.72E+08	1.72E+08	-	A	PC9
TBC1D19	4	26638842	26638843	-	A	PC9
TET2	4	1.06E+08	1.06E+08	-	A	PC9
FOXC1	6	1612017	1612018	-	CGG	PC9
CDH23	10	73157033	73157034	-	CGAGG	PC9
SF3B2	11	65819899	65819900	-	GCC	PC9
APAF1	12	99071206	99071207	-	A	PC9
NCOR2	12	1.25E+08	1.25E+08	-	GCT	PC9
MYO1D	17	31087623	31087624	-	A	PC9
KRT10	17	38975103	38975104	-	GCTGCCGCCGCCGTATCCGCCGCCGGAGCT	PC9
BCAS3	17	59465991	59465992	-	A	PC9
BRD1	22	50217788	50217789	-	GATC	PC9
KIAA1009	6	84862599	84862600	-	T	RT112
CDKN1A	6	36651907	36651908	-	G	RT112
PCNXL3	11	65385974	65385975	-	TGCGGCCCAAGGACTTGGCCC	RT112
ROBO1	3	78680431	78680432	-	CCC	RT112
ADAMTS2	5	1.79E+08	1.79E+08	-	GCA	RT112
HYAL4	7	1.24E+08	1.24E+08	-	T	RT112
KIAA1107	1	92646729	92646730	-	A	RT112
ANKRD36	2	97869985	97869986	-	A	RT112
KANSL1L	2	2.11E+08	2.11E+08	-	T	RT112
OXNAD1	3	16343347	16343348	-	A	RT112
ELMOD2	4	1.41E+08	1.41E+08	-	T	RT112
TMEM41B	11	9308017	9308018	-	A	RT112
ITPR2	12	26551842	26551843	-	T	RT112
MYO1D	17	31087623	31087624	-	A	RT112
KRT15	17	39674625	39674626	-	CC	RT112
BCAS3	17	59465991	59465992	-	A	RT112
CBX8	17	77768448	77768449	-	A	RT112
ZNF253	19	20003203	20003204	-	T	RT112
CEBPA	19	33792731	33792732	-	GCGGGT	RT112
NLRP3	1	2.48E+08	2.48E+08	-	T	H358
SEPSECS	4	25158529	25158530	-	GCTAGA	H358
C9	5	39341764	39341765	-	T	H358
EBF1	5	1.58E+08	1.58E+08	-	A	H358
SPTAN1	9	1.31E+08	1.31E+08	-	C	H358
OPN4	10	88418414	88418415	-	C	H358
LIPM	10	90575125	90575126	-	A	H358
ZC2HC1C	14	75538310	75538311	-	A	H358
SMEK1	14	91948032	91948033	-	G	H358
FOXR2	0	55650487	55650488	-	A	H358
ELF3	1	2.02E+08	2.02E+08	-	G	H358
ATG9B	7	1.51E+08	1.51E+08	-	T	H358
BCHE	3	1.66E+08	1.66E+08	-	C	H358
KRT83	12	52715037	52715038	-	T	H358
GCFC2	2	75917100	75917101	-	T	H358
GRB14	2	1.65E+08	1.65E+08	-	T	H358
DCAF17	2	1.72E+08	1.72E+08	-	A	H358
KMT2C	7	1.52E+08	1.52E+08	-	G	H358
TRAPPC9	8	1.41E+08	1.41E+08	-	ATTC	H358
UTP14C	13	52603304	52603305	-	A	H358
NRDE2	14	90783083	90783084	-	T	H358
C17orf104	17	42744195	42744196	-	A	H358
FBXO27	19	39515038	39515039	-	T	H358
SRRM5	19	44116793	44116794	-	GCC	H358
ASXL1	20	30954269	30954270	-	AA	H358
