# Supplementary material for: Therapy-induced stress response is associated with downregulation of pre-mRNA splicing in cancer cells
Source: Genome Med. 2018 Jun 27;10:49. doi: 10.1186/s13073-018-0557-y (PMC6020472; doi:10.1186/s13073-018-0557-y)
Supplement: Supplementary file 5 — Results of the enrichment analysis of genes that were differentially expressed in response to different stress factors. (XLSX 171 kb) [file 13073_2018_557_MOESM5_ESM.xlsx]

## Sheet: (A) KEGG
Therapy-induced stress response is associated with downregulation of pre-mRNA splicing in cancer cells
Corresponding author: Anufrieva Ksenia, anufrieva@phystech.edu
Additional file 5. Results of the enrichment analysis of genes that were differentially expressed in response to different stress factors
by rows - the names of KEGG pathways
by columns - the name of treatment
values - pvalue
Description	I. Platinum-based agents_down	I. Platinum-based agents_up	II. Paclitaxel_down	II. Paclitaxel_up	III. Irradiation_down	III. Irradiation_up	IV. Hypoxia_down	IV. Hypoxia_up	V. Tyrosine-ki1se inhibitors_down	V. Tyrosine-ki1se inhibitors_up	VI. Topoisomerase inhibitors _down	VI. Topoisomerase inhibitors _up
2-Oxocarboxylic acid metabolism	1	0.412493	1	1	1	1	0.175793	1	0.141926	0.704074	1	0.655061
ABC transporters	0.875019	0.874366	1	1	1	0.159833	0.720294	0.923264	0.995827	0.858888	1	0.113278
Acute myeloid leukemia	0.253416	0.425203	0.616091	0.050869	1	1	0.287613	0.186224	0.611786	0.022902	0.294262	0.832281
Adherens junction	0.050481	0.925925	1	0.276491	1	1	0.939717	0.000133	0.062357	0.001808	0.704916	0.117327
Adipocytokine sig1ling pathway	0.449983	0.974589	0.699472	0.24823	1	1	0.195486	0.333725	0.963361	0.014865	0.128984	0.765548
Adrenergic sig1ling in cardiomyocytes	0.444367	0.091042	0.919719	0.023808	1	0.105437	0.980466	0.005758	0.853644	0.181267	0.853	0.727359
African trypanosomiasis	0.767969	0.050028	1	1	0.255889	1	1	0.584182	0.921632	0.492352	1	0.604622
AGE-RAGE sig1ling pathway in diabetic complications	0.508096	0.360474	0.822457	0.111111	1	1	0.965464	0.306739	0.340579	0.001753	0.55477	0.67854
Alanine, aspartate and glutamate metabolism	0.941464	0.767087	1	0.828171	1	1	0.550069	0.305096	0.921632	0.691139	0.253317	0.138295
Alcoholism	4.77E-05	6.58E-06	0.089397	0.171461	1.60E-10	1	0.992919	0.410557	0.832739	0.497746	0.287635	0.95111
Aldosterone-regulated sodium reabsorption	0.063404	0.793479	0.474407	0.844664	1	0.133345	1	0.335958	0.935707	0.001914	0.55799	0.88818
Aldosterone synthesis and secretion	0.890213	0.101045	0.413509	0.773027	1	0.272516	0.992333	0.299945	0.73471	0.387969	0.591147	0.857384
Allograft rejection	1	0.00047	1	1	0.274552	1	0.960445	0.156101	0.825815	0.007697	1	0.171283
alpha-Linolenic acid metabolism	1	0.5883	1	1	1	1	0.880335	0.759324	1	0.223017	0.722661	0.051843
Alzheimer's disease	0.961212	0.572734	0.567574	0.850331	1	0.487077	0.005629	0.964046	0.00313	0.308832	0.626597	0.182075
Amino sugar and nucleotide sugar metabolism	0.075521	0.314726	1	0.91087	1	1	0.091077	0.500113	0.65521	0.443598	0.216734	0.525182
Aminoacyl-tR1 biosynthesis	0.407469	1	0.683269	0.102879	1	1	0.164753	0.887186	0.486759	0.99991	0.420458	1
Amoebiasis	0.947279	0.94678	0.494325	0.509524	1	0.31123	1	0.280141	0.416888	0.271713	0.527048	0.651843
Amphetamine addiction	0.785365	0.07816	0.694164	0.428244	1	1	0.99695	0.080354	0.672973	0.173177	0.251318	0.350816
AMPK sig1ling pathway	0.005441	0.602475	0.620032	0.034366	1	0.375475	0.008584	0.507022	0.830905	0.000747	0.945611	0.546563
Amyotrophic lateral sclerosis (ALS)	0.769208	0.362016	0.218444	0.923412	1	1	0.795694	0.781945	0.059977	0.06282	0.109173	0.166306
Antifolate resistance	0.918978	0.705456	0.416491	0.789765	0.027544	1	0.10237	1	0.135351	0.791886	0.796277	0.840356
Antigen processing and presentation	0.724909	2.15E-07	1	0.735015	1	1	0.604146	0.251943	0.887771	8.39E-06	0.903406	2.46E-05
Apelin sig1ling pathway	0.845587	0.174992	0.687172	0.227962	1	1	0.563142	0.225711	0.097954	0.875069	0.917004	0.806021
Apoptosis	0.638586	0.009851	0.424818	3.00E-06	0.690802	1	0.447815	0.041211	0.012646	0.006066	0.042532	0.000106
Apoptosis - multiple species	0.478627	0.038871	0.436467	0.217854	1	1	0.125543	0.106662	0.029019	0.64458	0.080014	0.038131
Arachidonic acid metabolism	0.993509	0.104696	1	1	1	1	0.994904	0.864982	0.995265	0.720594	1	0.479328
Arginine and proline metabolism	0.189528	0.036988	0.212108	0.91944	1	1	0.10777	0.140647	0.110848	0.111162	0.720822	0.022878
Arginine biosynthesis	1	0.492743	1	0.652054	1	1	0.831842	0.324913	0.922106	0.53217	1	0.115928
Arrhythmogenic right ventricular cardiomyopathy (ARVC)	0.668069	0.324154	1	0.692165	1	1	1	0.017055	0.926248	0.613942	1	0.598722
Ascorbate and aldarate metabolism	1.86E-05	1	0.374407	1	1	1	0.656995	0.185325	0.962489	0.47998	0.749754	0.017155
Asthma	1	0.087778	1	1	1	1	0.92819	0.829136	0.884374	0.213351	1	1
Autoimmune thyroid disease	1	0.006758	1	1	0.361178	1	0.989001	0.167378	0.99843	0.148487	1	0.361827
Autophagy - animal	0.020021	0.538866	0.378325	0.048563	0.291706	0.392402	0.007208	0.276264	0.879602	1.56E-06	0.77337	0.000961
Autophagy - other	0.23462	0.456835	0.426565	0.800102	0.236754	0.116383	0.003311	1	0.725159	0.235702	1	0.108227
Axon guidance	0.284214	0.881814	0.953668	0.865071	1	1	0.999995	0.001522	0.911493	0.000977	0.376506	0.421582
B cell receptor sig1ling pathway	0.312977	0.31138	0.709814	0.133187	1	0.240635	0.840054	0.197678	0.716907	6.48E-05	0.280234	0.049281
Bacterial invasion of epithelial cells	0.545786	0.544001	0.734151	0.167223	1	1	0.423391	0.023551	0.368244	0.411427	0.739102	0.641643
Basal cell carcinoma	0.98851	0.988415	1	0.509518	1	1	0.990729	0.081513	0.989975	0.593917	1	0.036463
Basal transcription factors	0.021015	0.874366	1	0.176734	1	1	0.068981	0.923264	0.901782	0.230523	0.391573	0.481482
Base excision repair	0.931131	0.737812	5.90E-08	0.809933	0.002563	1	3.44E-05	0.847585	3.32E-05	0.826217	0.080014	0.57222
beta-Alanine metabolism	0.217582	1	0.098742	1	1	1	0.035962	0.026067	0.704571	0.015054	0.462969	0.261434
Bile secretion	0.978071	0.921527	0.709814	0.461284	0.119238	0.030177	0.982666	0.982721	0.920697	0.964916	0.876572	0.587525
Biosynthesis of amino acids	0.225287	0.84411	0.729451	1	1	1	0.263064	0.233381	0.23359	0.273609	0.89513	0.81273
Biosynthesis of unsaturated fatty acids	0.098328	0.844327	1	0.685388	1	1	0.858142	0.730227	0.498467	0.070695	0.319986	0.039677
Biotin metabolism	0.2155	1	1	1	1	1	0.224591	1	1	0.343961	0.007211	1
Bladder cancer	0.627918	0.626686	0.156276	0.325295	1	0.146688	0.659002	0.023925	0.510818	0.453904	0.614388	0.206679
Breast cancer	0.881117	0.325117	0.235068	0.023808	1	1	0.954446	0.000925	0.910056	0.003174	0.934354	0.069079
Butanoate metabolism	0.004617	0.896187	1	1	1	1	0.400695	0.797205	0.966792	0.064612	0.411177	0.809269
Caffeine metabolism	1	1	1	1	1	1	1	1	1	0.504735	1	1
Calcium sig1ling pathway	0.998924	0.11213	0.825464	0.998984	1	0.154533	0.999855	0.555265	0.61036	0.693016	0.983138	0.981718
cAMP sig1ling pathway	0.950861	0.133555	0.667076	0.63961	1	0.539072	0.99313	0.205678	0.879745	0.084105	0.872401	0.990517
Carbohydrate digestion and absorption	0.254396	0.674511	0.534802	0.642244	1	0.156565	0.705823	0.70819	0.893159	0.212053	1	0.926219
Carbon metabolism	0.17353	0.99461	0.863652	0.923309	0.620162	1	0.00077	0.955734	0.43013	0.038312	0.99722	0.790956
Cardiac muscle contraction	0.986568	0.570027	1	0.53546	1	0.261075	0.989665	0.138748	0.681186	0.953324	1	0.833152
Cell adhesion molecules (CAMs)	0.990265	0.451603	1	0.930187	1	0.106665	0.9996	0.178012	0.97552	0.261679	1	0.319607
Cell cycle	0.014983	0.497372	1.08E-15	2.97E-05	6.25E-08	0.081805	0.000135	0.147347	2.20E-15	0.945142	2.62E-10	0.723252
Cellular senescence	0.073959	0.001369	0.001746	0.00219	0.746304	0.466419	0.436798	0.10849	0.002285	0.002872	0.006404	0.07775
Central carbon metabolism in cancer	0.010735	0.753397	0.677678	0.097299	1	1	0.274879	0.000769	0.949038	0.003416	0.637099	0.077338
cGMP-PKG sig1ling pathway	0.8962	0.895061	1	0.988265	1	0.129402	0.997845	0.190288	0.166741	0.115934	0.712456	0.996329
Chagas disease (American trypanosomiasis)	0.542843	0.004994	0.831581	0.232077	0.579112	1	0.733645	0.672499	0.116759	0.113628	0.246865	0.844784
Chemical carcinogenesis	0.10194	0.30248	1	0.98408	0.500793	0.039299	0.6657	0.946239	0.999474	0.034902	0.985356	0.096774
Chemokine sig1ling pathway	0.582326	0.468472	0.832393	0.691881	1	1	0.986492	0.576471	0.996439	0.086899	0.712552	0.998773
Choline metabolism in cancer	0.362449	0.656377	0.822457	0.022539	1	1	0.913826	0.020247	0.812795	0.000754	0.961942	0.340075
Cholinergic sy1pse	0.777829	0.648464	0.577692	0.647561	1	0.353042	0.816064	0.425568	0.978051	0.09058	0.817776	0.891742
Chronic myeloid leukemia	0.477961	0.182816	0.12265	0.133187	1	0.240635	0.119867	0.356	0.105976	0.07454	0.024383	0.920702
Circadian entrainment	0.876841	0.470523	0.812844	0.698843	0.556981	1	0.997344	0.439656	0.671011	0.616408	0.956675	0.809107
Circadian rhythm	0.437078	0.216667	1	0.0627	0.230269	1	0.730349	0.243994	0.479855	0.042048	0.462969	0.537934
Citrate cycle (TCA cycle)	0.689033	1	1	0.435965	1	1	0.00044	1	0.016615	0.56658	1	0.245709
Cocaine addiction	0.981265	0.53384	0.573676	0.70001	1	1	0.916941	0.285735	0.99744	0.18512	0.445644	0.780642
Collecting duct acid secretion	0.887875	0.887422	1	0.742804	1	1	0.656995	1	0.372909	0.977642	0.749754	0.017155
Colorectal cancer	0.322197	0.502255	0.648219	2.62E-05	0.39804	1	0.961568	0.001495	0.002464	0.001337	0.178826	0.866657
Complement and coagulation cascades	0.951322	0.744162	1	1	1	0.263952	0.998812	0.820602	0.901481	0.086833	0.91107	0.166103
Cysteine and methionine metabolism	0.133109	0.689413	0.18077	0.896282	1	1	0.503238	0.457008	0.135291	0.548605	0.391573	0.930476
Cytokine-cytokine receptor interaction	0.999984	0.349373	1	0.997641	0.667891	1	1	0.822902	0.999747	0.996492	0.998074	0.590189
Cytosolic D1-sensing pathway	0.562488	0.377343	0.671989	0.82843	1	1	0.145612	0.974173	0.755109	0.861251	0.626574	0.97756
D-Glutamine and D-glutamate metabolism	1	1	1	0.181962	1	1	1	0.203517	1	1	1	0.210453
Dilated cardiomyopathy	0.710372	0.398187	0.792041	0.649346	1	1	1	0.026176	0.822378	0.917852	0.990327	0.594425
D1 replication	0.538082	1	4.86E-25	0.836625	1.42E-08	1	8.52E-05	1	8.57E-19	1	0.03181	0.881341
Dopaminergic sy1pse	0.132163	0.077569	0.897178	0.103989	1	1	0.840179	0.012324	0.52585	0.180355	0.637043	0.87443
Dorso-ventral axis formation	0.372648	0.16805	1	0.401532	1	1	1	0.065961	1	0.007402	1	0.809269
Drug metabolism - cytochrome P450	0.090955	0.802945	1	0.970732	1	0.237671	0.683058	0.9817	0.998017	0.1207	0.972745	0.373997
Drug metabolism - other enzymes	0.007925	0.975915	0.550756	0.666339	1	1	0.898085	0.471559	0.616814	0.87035	0.676932	0.121476
ECM-receptor interaction	0.621547	0.773066	1	0.575489	1	1	0.992333	0.299945	0.464537	0.859418	0.985356	0.510444
EGFR tyrosine ki1se inhibitor resistance	0.157982	0.156805	0.747769	0.00492	1	1	0.464145	0.001215	0.289327	4.38E-05	0.561309	0.477181
Endocrine and other factor-regulated calcium reabsorption	0.977951	0.500359	0.193227	0.677889	1	0.166332	0.904775	0.115985	0.287226	0.421043	1	0.016675
Endocrine resistance	0.472558	0.208977	0.08292	0.018552	1	0.31123	0.673335	0.160354	0.416888	0.00255	0.865226	0.475134
Endocytosis	0.072919	0.212167	0.659302	0.204503	1	0.264639	0.001934	0.002307	0.429026	2.22E-05	0.226629	0.04242
Endometrial cancer	0.189528	0.346199	0.581054	0.002694	1	1	0.922462	0.001461	0.515089	0.000122	0.720822	0.948355
Epithelial cell sig1ling in Helicobacter pylori infection	0.617415	0.434162	1	0.238981	1	1	0.314483	0.523379	0.082243	0.173177	0.860718	0.093343
Epstein-Barr virus infection	0.014006	0.105948	0.023378	0.021031	0.24208	0.548126	0.007164	0.095744	0.000694	0.002714	0.046577	0.012238
ErbB sig1ling pathway	0.35174	0.349914	0.776913	0.024185	1	1	0.710367	0.000233	0.527494	0.014138	0.430023	0.961989
Estrogen sig1ling pathway	0.076355	0.075566	0.505296	0.04993	1	1	0.548876	0.018899	0.573336	9.96E-05	0.728521	0.495366
Ether lipid metabolism	1	0.689413	1	0.896282	1	1	0.720294	0.923264	0.971428	0.375748	0.900917	0.481482
Fanconi anemia pathway	0.131915	0.13103	3.77E-06	0.282264	0.077469	1	0.004113	0.816323	5.23E-06	0.995997	3.12E-07	0.961645
Fat digestion and absorption	0.627918	0.626686	1	0.873063	1	1	0.857601	1	0.863086	0.977626	1	0.420472
Fatty acid biosynthesis	1	1	0.20198	1	1	1	0.668138	1	1	0.019881	0.486416	1
Fatty acid degradation	0.122922	1	0.534802	1	1	1	0.06241	0.442291	0.995285	0.001018	0.652962	0.105358
Fatty acid elongation	0.306947	0.305979	1	0.715537	1	1	0.332188	0.759324	0.318433	0.654509	0.722661	0.051843
Fatty acid metabolism	0.316054	0.896315	1	0.91087	1	1	0.091077	0.752579	0.979061	0.00724	0.432287	0.138667
Fc epsilon RI sig1ling pathway	0.078842	0.434162	0.326937	0.238981	0.43761	1	0.978416	0.523379	0.960179	3.08E-05	0.860718	0.093343
Fc gamma R-mediated phagocytosis	0.27426	0.566301	0.795661	0.657955	0.537667	1	0.118421	0.129321	0.470116	0.133324	0.6731	0.423677
Ferroptosis	0.610949	0.609712	0.501188	0.311669	1	1	0.64225	0.382062	0.952408	0.011571	1	0.194645
Fluid shear stress and atherosclerosis	0.283018	0.393235	0.694849	0.039333	1	0.418111	0.703247	0.082535	0.528135	1.29E-05	0.086827	0.403235
Focal adhesion	0.092002	0.478792	0.861574	0.063125	1	0.540897	0.993486	3.36E-05	0.421722	0.001843	0.875607	0.975443
Folate biosynthesis	1	1	0.242511	1	0.12623	1	0.742793	1	0.273726	0.894638	0.188696	0.060098
FoxO sig1ling pathway	0.049249	0.006145	0.076667	0.000676	0.304174	0.401875	0.851925	0.193786	0.246518	4.40E-07	0.338208	0.488797
Fructose and mannose metabolism	0.478627	0.93079	1	1	1	1	0.509503	0.274366	0.530673	0.438799	0.226285	0.858217
GABAergic sy1pse	0.689579	0.241332	0.448966	0.934411	1	1	0.935099	0.008816	0.802853	0.615411	0.939019	0.88796
Galactose metabolism	0.437078	0.435912	1	0.789765	1	1	0.92819	0.829136	0.704571	0.593622	1	0.261434
Gap junction	0.689579	0.687904	0.448966	0.003584	1	1	1	0.022754	0.009596	0.366429	0.647094	0.965605
Gastric acid secretion	0.997755	0.701544	0.729451	0.718467	1	1	0.998325	0.79234	0.491812	0.99208	0.89513	0.934646
Glioma	0.226936	0.024466	0.097237	0.091885	1	0.21965	0.420967	0.140932	0.306258	0.007112	0.836688	0.889372
Glucagon sig1ling pathway	0.698729	0.405764	0.532049	0.239439	1	0.329834	0.461685	0.208973	0.285526	0.186481	0.763618	0.544695
Glutamatergic sy1pse	0.793136	0.52888	0.863652	0.978244	1	0.009245	0.999339	0.178426	0.853883	0.425182	0.929344	0.330112
Glutathione metabolism	0.987535	0.054814	0.237541	1	0.366577	0.188698	0.145637	0.954171	0.157725	0.162191	0.937709	0.195913
Glycerolipid metabolism	0.336305	0.862635	0.654317	1	1	1	0.742029	0.663665	0.994725	0.556768	0.956602	0.2709
Glycerophospholipid metabolism	0.775504	0.949592	0.49983	0.954967	1	1	0.536906	0.91056	0.996994	0.631261	0.993273	0.103309
Glycine, serine and threonine metabolism	0.19627	0.828115	1	1	1	1	0.013622	0.657357	0.952408	0.616205	1	0.677401
Glycolysis / Gluconeogenesis	0.073175	0.901453	0.688764	1	1	1	0.042846	0.311584	0.793183	0.004786	0.855032	0.903997
Glycosaminoglycan biosynthesis - chondroitin sulfate / dermatan sulfate	0.802107	0.46675	0.293392	1	1	1	0.218712	0.679873	0.188194	0.758535	1	0.319705
Glycosaminoglycan biosynthesis - heparan sulfate / heparin	1	0.856441	0.340881	1	1	1	0.12569	0.745189	0.777925	0.19825	1	0.404028
Glycosaminoglycan biosynthesis - keratan sulfate	0.678106	0.677433	1	1	1	1	0.695161	1	0.209659	1	1	0.562913
Glycosaminoglycan degradation	1	0.439983	1	1	1	1	0.800676	0.661086	1	0.00168	1	0.29809
Glycosphingolipid biosynthesis - ganglio series	0.703167	1	1	1	1	1	0.719986	1	1	0.312958	0.536507	1
Glycosphingolipid biosynthesis - globo and isoglobo series	1	1	1	1	1	1	1	1	0.838354	0.603663	1	1
Glycosphingolipid biosynthesis - lacto and neolacto series	0.887875	0.887422	1	1	1	1	0.89906	0.78529	0.372909	0.274968	1	0.463903
Glycosylphosphatidylinositol (GPI)-anchor biosynthesis	0.002299	0.867614	0.35225	0.715537	1	1	0.002973	0.759324	0.556633	0.654509	0.357052	0.170204
Glyoxylate and dicarboxylate metabolism	0.018483	0.896187	0.385202	0.755443	0.210486	1	0.18898	1	0.635815	0.023581	1	0.214768
GnRH sig1ling pathway	0.730196	0.174188	0.210235	0.080467	1	1	1	0.012164	0.73905	0.014319	0.845367	0.434045
Graft-versus-host disease	1	1.20E-06	1	0.873063	0.292755	1	0.969372	0.073696	0.956989	0.004965	1	0.028043
Hedgehog sig1ling pathway	0.977951	0.717669	0.558529	0.677889	1	1	0.53826	0.260764	0.917168	0.015663	0.418815	0.760557
Hematopoietic cell lineage	0.996558	0.036005	1	0.954967	1	0.053193	0.99754	0.628468	0.879082	0.511202	0.993273	0.815482
Hepatitis B	0.444367	0.147576	0.000173	0.094623	0.119779	1	0.50849	0.013055	0.036159	0.019497	0.291853	0.069079
Hepatitis C	0.21663	0.807292	0.898978	0.462059	1	1	0.629903	0.59248	0.747397	0.002761	0.482663	0.218303
Herpes simplex infection	0.582326	0.0043	0.393934	0.557188	0.019035	1	0.6511	0.44657	0.04698	0.008797	0.004935	0.175097
HIF-1 sig1ling pathway	0.144707	0.506034	0.822457	0.35628	1	1	0.704503	0.001013	0.812795	0.145717	0.878616	0.67854
Hippo sig1ling pathway	0.540238	0.306781	0.932746	0.222002	1	1	0.972106	0.000294	0.158702	0.365851	0.362329	0.526474
Hippo sig1ling pathway -multiple species	0.184625	0.669841	1	0.767463	1	1	0.91486	0.073325	0.860111	0.909049	0.774207	0.501803
Histidine metabolism	0.566712	1	0.340881	1	1	0.088576	0.309195	0.386087	1	0.029961	0.338598	0.404028
Homologous recombi1tion	0.094811	0.838445	1.12E-09	0.603569	1	1	0.015758	1	2.18E-08	0.919171	4.24E-07	0.911823
HTLV-I infection	0.187954	0.185639	0.031167	0.013183	0.636703	1	0.253161	0.04291	0.003128	0.013755	0.00415	0.005799
Huntington's disease	0.646872	0.42857	0.649966	0.917288	1	0.529844	0.00698	0.91588	0.030624	0.721786	0.96798	0.429166
Hypertrophic cardiomyopathy (HCM)	0.468725	0.10739	1	0.38392	1	1	0.999157	0.005688	0.851445	0.868201	0.986095	0.521343
IL-17 sig1ling pathway	0.295781	0.589846	1	0.169782	1	1	0.951082	0.031978	0.261297	0.152855	0.319555	0.788905
Inflammatory bowel disease (IBD)	1	0.128294	1	0.834928	0.42308	1	0.996057	0.881975	0.203469	0.344401	0.843024	0.729026
Inflammatory mediator regulation of TRP channels	0.484478	0.036005	0.232851	0.954967	1	1	1	0.449593	0.793514	0.006315	0.721056	0.321239
Influenza A	0.077916	0.045954	0.346791	0.140779	0.771243	1	0.33139	0.489483	0.610367	0.000386	0.362935	0.192839
Inositol phosphate metabolism	0.204247	0.503735	1	0.286058	1	1	0.550775	0.776873	0.931452	0.002151	0.299865	0.022939
Insulin resistance	0.207648	0.596378	0.279231	0.152843	1	0.340246	0.158081	0.002168	0.933469	1.04E-05	0.445694	0.949857
Insulin secretion	0.991827	0.654876	0.772964	0.925775	1	0.280985	0.99388	0.096663	0.972686	0.217863	0.987464	0.960047
Insulin sig1ling pathway	0.115515	0.383536	0.088769	0.037518	1	0.415818	0.030037	0.008998	0.515882	2.72E-05	0.693718	0.267413
Intesti1l immune network for IgA production	0.981265	0.176561	1	1	0.339127	1	0.984523	0.514095	0.930326	0.787872	1	0.945191
Jak-STAT sig1ling pathway	0.781641	0.435986	0.935088	0.648273	0.73514	1	0.989941	0.153813	0.716213	0.390155	0.668457	0.111529
Kaposi's sarcoma-associated herpesvirus infection	0.929427	0.076865	0.176802	0.47515	0.771243	1	0.436298	0.160486	0.514371	0.015712	0.362935	0.192839
Legionellosis	0.131915	0.13103	1	0.13033	1	1	0.155982	0.5933	0.442298	0.009704	0.52282	0.206168
Leishmaniasis	0.934566	0.004112	1	0.295686	1	1	0.986099	0.591141	0.475072	0.027982	0.722417	0.620562
Leukocyte transendothelial migration	0.371453	0.648464	0.577692	0.9176	1	0.353042	0.99993	0.278571	0.951584	0.055255	0.817776	0.891742
Linoleic acid metabolism	1	0.669841	1	0.767463	1	1	1	0.80846	1	0.752087	1	0.230141
Lipoic acid metabolism	1	1	1	1	1	1	1	1	1	1	0.142439	1
Long-term depression	0.855842	0.320709	1	0.80009	1	1	0.961568	0.425687	0.831258	0.255737	0.808978	0.453771
Long-term potentiation	0.604066	0.072534	0.688764	0.84726	1	1	1	0.724776	0.504449	0.257292	0.116349	0.54099
Longevity regulating pathway	0.38799	0.386082	0.196918	0.269444	1	1	0.105406	0.551129	0.980209	0.000127	0.459726	0.067979
Longevity regulating pathway - multiple species	0.1055	0.202774	0.021578	0.185807	1	1	0.010419	0.674493	0.935102	0.00198	0.823319	0.063069
Lysine biosynthesis	1	1	1	1	1	1	1	0.107527	1	0.244974	1	1
Lysine degradation	0.084408	0.94977	0.269533	0.067369	1	1	0.529659	0.042862	0.518734	0.07791	0.072589	0.969773
Lysosome	0.96749	0.09381	1	0.563374	1	1	0.00466	0.818198	0.976878	1.65E-08	0.99826	5.80E-12
Malaria	0.903362	0.176561	1	1	1	1	0.984523	0.762727	0.673457	0.635173	0.91938	0.147643
Mannose type O-glycan biosynthesis	0.844861	0.262447	1	0.685388	1	1	0.034387	1	0.757102	0.960701	0.319986	0.383359
MAPK sig1ling pathway	0.517433	0.089937	0.447616	0.000671	0.88774	0.632676	0.93238	1.27E-06	0.977868	1.20E-05	0.204533	0.005799
Maturity onset diabetes of the young	0.878391	0.877918	1	1	1	1	1	1	0.345652	0.681236	0.736555	1
Measles	0.347311	0.094807	0.19879	0.486004	0.310396	1	0.40696	0.322308	0.575491	0.024378	0.90839	0.082379
Melanogenesis	0.987593	0.80609	0.828593	0.555184	1	1	0.99982	0.105323	0.90417	0.454903	0.965106	0.221954
Melanoma	0.449983	0.448259	0.115156	0.24823	1	0.234695	0.823388	0.333725	0.688074	0.031272	0.866198	0.564597
Metabolism of xenobiotics by cytochrome P450	0.058982	0.690156	1	0.976106	0.465597	0.032569	0.564429	0.985457	0.998723	0.164915	0.89075	0.130413
MicroR1s in cancer	0.994443	0.717603	0.409285	0.609088	0.923644	0.692107	0.999819	0.066459	0.980185	0.880861	0.936665	0.980634
Mineral absorption	0.984082	0.362016	1	0.459037	1	0.179184	0.927636	0.060679	0.059977	0.510088	0.927281	0.566781
Mismatch repair	0.844861	0.844327	2.41E-09	0.311669	0.015642	1	0.034387	0.730227	8.36E-11	0.823885	0.004816	0.743476
Mitophagy - animal	0.393218	0.237371	0.307886	0.211852	1	1	0.435824	0.066251	0.768336	0.000464	0.637099	0.51675
Morphine addiction	0.41225	0.71879	0.795661	0.830152	1	1	0.872618	0.129321	0.908339	0.20665	0.94632	0.995525
mR1 surveillance pathway	1.60E-05	0.566301	0.205773	0.000445	1	1	0.014529	0.886497	0.151925	0.414761	0.037121	0.900939
mTOR sig1ling pathway	0.024356	0.744546	0.483386	0.002823	0.723493	1	0.576827	0.130211	0.937789	0.000912	0.634634	0.050705
Mucin type O-glycan biosynthesis	0.706409	1	1	0.789765	1	1	0.730349	1	0.276758	0.791886	1	0.840356
N-Glycan biosynthesis	0.082518	0.330426	1	0.915263	1	1	0.015801	1	0.673457	0.90004	1	0.147643
1tural killer cell mediated cytotoxicity	0.901141	8.09E-07	0.902484	0.962037	0.307286	1	0.999852	0.455663	0.995624	0.006757	0.905347	0.019821
Necroptosis	0.203985	0.007788	1	0.029794	0.752779	1	0.465033	0.558715	0.786567	0.122356	0.007624	0.001063
Neomycin, ka1mycin and gentamicin biosynthesis	0.332738	1	1	1	1	1	1	0.247577	1	0.130973	1	1
Neuroactive ligand-receptor interaction	1	0.320479	1	1	1	0.020768	1	0.850988	0.999659	0.928369	0.999935	1
Neurotrophin sig1ling pathway	0.212605	0.000282	0.61091	0.065889	0.63608	1	0.504816	0.211454	0.612687	0.00124	0.383788	0.528587
NF-kappa B sig1ling pathway	0.996021	0.315856	0.809526	0.500165	0.553182	1	0.956397	0.429687	0.864634	0.173845	0.046879	0.464931
Nicoti1te and nicoti1mide metabolism	1	0.669841	1	0.767463	1	1	0.91486	0.80846	0.860111	0.983138	0.774207	0.501803
Nicotine addiction	0.961021	0.195297	1	1	1	0.143371	0.966645	0.382062	0.851519	0.429415	1	1
Nitrogen metabolism	0.747597	1	1	1	1	1	1	0.241351	1	0.388901	0.581725	0.634023
NOD-like receptor sig1ling pathway	0.663183	0.322643	0.78966	0.722813	1	0.480962	0.722857	0.909695	0.988528	0.150189	0.463267	0.926186
Non-alcoholic fatty liver disease (1FLD)	0.731479	0.490257	0.730948	0.060959	0.718695	0.44057	0.004277	0.586209	0.181449	0.113526	0.468617	0.235004
Non-homologous end-joining	0.074323	1	0.20198	0.00284	1	1	0.28576	1	0.011298	0.523482	0.486416	0.53627
Non-small cell lung cancer	0.033564	0.668755	0.07742	0.062984	1	1	0.705002	0.099446	0.808248	0.00088	0.328596	0.967918
Notch sig1ling pathway	0.732164	0.164971	0.566168	0.41978	1	0.169563	0.350859	0.273201	0.814579	0.042763	0.915114	0.29565
Nucleotide excision repair	0.026771	0.717669	1.33E-05	0.078215	0.05882	1	6.27E-05	0.485931	8.08E-06	0.755849	0.206136	0.760557
Olfactory transduction	0.999767	0.346037	0.999439	1	0.973643	1	1	1	1	1	1	1
One carbon pool by folate	0.016193	1	0.004566	1	0.000579	0.074358	0.07374	0.095203	0.069588	0.758535	1	0.103557
Oocyte meiosis	0.000514	0.756299	0.00536	0.000334	0.651341	0.382784	0.427184	0.971217	0.001448	0.567804	0.001229	0.847135
Osteoclast differentiation	0.541192	0.407437	0.650673	0.174801	1	1	0.994257	0.567585	0.716891	0.014014	0.308077	0.453802
Other glycan degradation	1	0.76663	1	1	1	1	0.436527	1	1	0.005562	1	0.655061
Other types of O-glycan biosynthesis	0.08627	0.51792	1	0.669139	1	1	1	1	0.734612	0.151938	1	0.727819
Ovarian steroidogenesis	0.982731	0.18847	0.581054	0.710591	1	1	1	0.942368	0.936158	0.32973	0.923432	0.022878
Oxidative phosphorylation	0.980992	0.952088	0.671347	0.897058	1	1	0.000978	1	0.01504	0.993766	0.99161	0.078867
Oxytocin sig1ling pathway	0.916613	0.528302	0.931544	0.334167	1	1	0.998907	0.000729	0.774525	0.353809	0.886567	0.261778
p53 sig1ling pathway	0.435868	1.12E-05	0.006089	0.017327	0.111025	0.231709	0.097879	0.080354	0.003483	0.273525	0.122586	0.000419
Pancreatic cancer	0.378958	0.742417	0.097237	0.20304	1	1	0.420967	0.140932	0.001792	0.016385	0.397629	0.889372
Pancreatic secretion	0.766926	0.982744	1	0.95303	1	0.31123	0.999724	0.97255	0.544584	0.377239	0.992915	0.919587
Pantothe1te and CoA biosynthesis	1	0.76663	1	1	1	1	0.436527	0.6412	0.62644	0.920502	0.602656	0.655061
Parkinson's disease	0.969522	0.931902	0.443103	0.92295	1	1	0.002334	0.997283	0.001227	0.849919	0.999355	0.573092
Pathogenic Escherichia coli infection	0.426737	0.13103	1	5.69E-05	0.371931	1	0.466352	0.186224	2.42E-07	0.744769	0.52282	0.618634
Pathways in cancer	0.886807	0.722969	0.141127	0.029945	0.424875	0.791326	0.998499	1.19E-05	0.344997	0.006507	0.50811	0.257551
Pentose and glucuro1te interconversions	0.000176	0.936183	1	0.819281	1	1	0.944381	0.85605	0.98402	0.94875	0.825413	0.042682
Pentose phosphate pathway	0.07884	0.911726	1	0.778894	1	1	0.091659	1	0.453649	0.56658	1	0.245709
Peroxisome	0.315946	0.631706	0.170976	1	1	1	0.000297	1	0.967999	0.120343	0.400009	0.047257
Pertussis	0.545786	0.06772	0.734151	0.514758	1	1	0.953003	0.612434	0.153552	0.546356	0.530333	0.937751
Phagosome	0.981689	0.01331	1	0.06874	1	0.447143	0.701156	0.331394	0.206823	0.190357	0.98386	0.00605
Phenylalanine metabolism	0.747597	0.746956	1	1	1	1	0.763746	0.620149	0.873261	0.673196	0.581725	0.634023
Phenylalanine, tyrosine and tryptophan biosynthesis	0.332738	0.33224	1	1	1	1	0.345577	1	0.455019	1	1	1
Phosphatidylinositol sig1ling system	0.508096	0.143468	0.822457	0.35628	1	1	0.826381	0.6465	0.892235	0.016113	0.373517	0.025734
Phospholipase D sig1ling pathway	0.810754	0.809114	0.92251	0.424067	1	1	0.958627	0.183653	0.989524	0.023129	0.8611	0.461372
Phospho1te and phosphi1te metabolism	1	1	1	0.260153	1	1	0.07943	1	1	0.569694	1	1
Phototransduction	0.89662	0.16805	1	1	1	1	1	1	0.209928	0.898224	0.411177	0.809269
PI3K-Akt sig1ling pathway	0.267036	0.654631	0.373607	0.074442	0.788988	0.382052	0.90251	0.013597	0.532676	0.004197	0.816996	0.933268
Platelet activation	0.489147	0.748295	0.161169	0.563374	1	1	0.998032	0.141986	0.976878	0.000192	0.986815	0.842139
Platinum drug resistance	0.505507	0.024109	0.130319	0.065239	0.124796	0.031763	0.135897	0.378332	0.320785	0.000833	0.070864	0.408737
Porphyrin and chlorophyll metabolism	0.004233	1	1	0.879313	1	1	0.675181	0.683607	0.346444	0.980164	0.627599	0.031194
PPAR sig1ling pathway	0.821456	0.324154	1	0.973555	0.456424	1	0.36867	0.768792	0.998408	0.00445	0.487453	0.924429
Primary bile acid biosynthesis	0.747597	0.746956	0.033693	1	0.133577	1	0.763746	1	0.873261	0.673196	1	0.634023
Primary immunodeficiency	1	0.322231	0.132512	0.844664	0.03821	1	0.81516	0.614762	0.811592	0.880514	0.850392	0.635133
Prion diseases	0.767969	0.286267	0.455765	0.517027	1	1	0.789951	0.864046	0.780195	0.492352	0.83417	0.013495
Progesterone-mediated oocyte maturation	0.000182	0.891843	0.027498	0.008754	1	0.319263	0.704503	0.917491	0.340579	0.09131	0.003634	0.980287
Prolactin sig1ling pathway	0.300265	0.090189	0.704688	0.126813	1	1	0.931841	0.189091	0.407239	0.001259	0.686586	0.373997
Propanoate metabolism	0.0342	0.924942	0.426565	0.800102	0.236754	1	0.113672	1	0.505554	0.049872	1	0.555311
Prostate cancer	0.51941	0.231215	0.003714	0.062071	0.521621	0.286577	0.568542	0.204694	0.288333	2.96E-06	0.26696	0.743437
Proteasome	0.875019	0.465878	1	0.176734	1	1	0.000176	0.923264	4.51E-16	0.946072	1	0.2567
Protein digestion and absorption	0.927315	0.708736	1	1	1	0.294888	0.995806	0.379555	0.587805	0.759	1	0.896771
Protein export	0.263323	1	1	1	1	1	0.008563	1	0.93894	0.960701	0.692643	1
Protein processing in endoplasmic reticulum	0.009133	0.906269	0.784052	0.007131	1	0.476846	0.003846	0.706309	0.1898	0.001345	0.206721	0.094239
Proteoglycans in cancer	0.313273	0.51194	0.683577	0.040171	0.823523	0.548126	0.998087	1.71E-05	0.296585	0.00816	0.802384	0.006059
Proximal tubule bicarbo1te reclamation	1	0.844327	1	0.311669	1	0.085042	1	0.730227	0.498467	0.596358	1	0.383359
Purine metabolism	0.085093	0.998313	0.010352	0.630663	0.015311	1	0.045081	0.759838	0.000133	0.779011	0.01377	0.94182
Pyrimidine metabolism	0.051517	0.906015	0.000346	0.882856	0.010335	1	0.007779	0.823465	6.22E-06	0.700823	0.004645	0.70384
Pyruvate metabolism	0.028614	0.59223	0.144289	0.859578	1	1	0.011706	0.643592	0.83911	0.009482	0.5869	0.663773
Rap1 sig1ling pathway	0.199431	0.568587	0.881184	0.582978	0.833916	0.560514	0.999904	0.011943	0.839175	0.000471	0.608046	0.85921
Ras sig1ling pathway	0.696595	0.39883	0.906532	0.788939	0.572633	0.589251	0.996307	0.01381	0.91805	0.029203	0.941602	0.543996
Regulation of actin cytoskeleton	0.850641	0.972008	0.884464	0.096087	1	0.563993	0.934439	0.045359	0.898614	0.006041	0.620139	0.678944
Regulation of lipolysis in adipocytes	0.613679	0.929914	0.237541	0.497123	1	1	0.649881	0.58069	0.754845	0.043707	0.759585	0.959293
Re1l cell carcinoma	0.027279	0.237371	0.677678	0.097299	1	1	0.785766	1.72E-06	0.768336	0.003416	0.843024	0.729026
Renin-angiotensin system	0.263323	1	1	0.685388	1	1	0.858142	0.730227	0.93894	0.174505	1	0.383359
Renin secretion	0.890491	0.391578	0.307886	0.962292	1	1	0.907846	0.881975	0.062163	0.870959	0.409066	0.51675
Retinol metabolism	0.027279	0.391578	1	0.834928	1	1	0.907846	0.705429	0.983831	0.765789	0.964705	0.031375
Retrograde endocan1binoid sig1ling	0.60695	0.721665	0.470102	0.999451	1	1	0.146153	0.718262	0.530306	0.75762	0.999528	0.973991
Rheumatoid arthritis	0.994289	0.020767	1	0.150863	1	1	0.94199	0.379555	0.714736	0.398596	0.943984	0.032598
Riboflavin metabolism	1	0.475998	1	1	1	1	0.133173	1	0.05363	1	1	0.008445
Ribosome	0.768037	0.028747	0.049134	0.983192	1	1	0.988743	0.083526	0.158702	0.997434	0.985117	0.88363
Ribosome biogenesis in eukaryotes	0.066295	0.725235	0.843026	0.769809	0.593258	1	0.004925	0.938068	0.000283	0.999955	0.000226	0.998177
RIG-I-like receptor sig1ling pathway	0.917493	0.802945	0.704688	1	1	1	0.34144	0.751918	0.407239	0.199873	0.465428	0.984309
R1 degradation	0.149568	0.570027	0.389264	0.334665	0.48349	1	0.771092	0.138748	0.000975	0.446774	0.015137	0.833152
R1 polymerase	0.010014	0.456835	0.426565	0.204925	1	1	0.003311	0.838623	0.299957	0.235702	0.212987	0.555311
R1 transport	0.003189	0.684648	0.338932	2.58E-06	0.172637	1	0.002758	0.47453	1.38E-09	0.481253	0.000111	0.99036
Salivary secretion	0.999342	0.5543	0.792041	0.939632	0.533706	0.046512	0.995806	0.881966	0.587805	0.521955	0.990327	0.594425
Salmonella infection	0.222755	0.504967	1	0.413445	1	1	0.710367	0.196831	0.393845	0.455425	0.933639	0.553392
Selenocompound metabolism	0.385216	1	0.033693	1	1	1	0.043871	0.064056	0.59455	0.174462	1	0.254611
Serotonergic sy1pse	0.979742	0.517971	0.861228	0.811214	0.616897	1	0.999286	0.286682	0.997479	0.735393	0.979398	0.784544
Shigellosis	0.576593	0.574971	1	0.394709	1	1	0.07843	0.289658	0.203469	0.344401	0.409066	0.894462
Sig1ling pathways regulating pluripotency of stem cells	0.520996	0.761159	0.694849	0.078109	1	1	0.974463	0.082535	0.997313	0.001774	0.546184	0.274705
Small cell lung cancer	0.481536	0.643404	8.90E-05	0.228191	0.156386	1	0.530366	0.00623	0.026754	0.022422	0.057534	0.868306
S1RE interactions in vesicular transport	0.269563	0.752822	1	0.230945	1	0.123206	0.053536	0.289701	0.555146	0.148661	0.511994	0.042682
Sphingolipid metabolism	0.977951	0.299126	1	1	1	1	0.179161	0.742059	0.452934	0.269027	0.910623	0.129942
Sphingolipid sig1ling pathway	0.126192	0.307092	0.872932	0.123531	1	1	0.363172	0.204658	0.934045	4.46E-06	0.235946	0.235105
Spliceosome	8.53E-05	0.46848	0.19879	0.005747	0.025636	1	0.043141	0.75863	3.72E-10	0.695143	9.36E-06	0.953751
Staphylococcus aureus infection	0.98941	0.265533	1	1	1	1	0.991488	0.824125	0.990987	0.108134	0.777165	0.630921
Starch and sucrose metabolism	0.305335	0.536846	1	0.836625	1	0.129978	0.569595	0.599692	0.928998	0.868569	0.842489	0.148991
Steroid biosynthesis	0.199792	0.46675	1	0.634089	1	1	0.019375	0.679873	1	1.01E-05	0.641436	0.693587
Steroid hormone biosynthesis	0.012918	0.668755	1	0.94625	0.387727	1	1	0.963562	0.664323	0.986568	0.949329	0.046738
Sulfur metabolism	1	0.554225	0.159299	1	1	1	0.571861	0.433974	0.703127	0.032065	1	0.446222
Sulfur relay system	1	0.123119	1	1	1	1	0.133173	1	1	0.675189	1	1
Sy1ptic vesicle cycle	0.994017	0.36312	1	0.37218	1	1	0.249247	0.268031	0.432838	0.850948	0.960862	0.002858
Synthesis and degradation of ketone bodies	0.037075	0.554225	1	1	1	1	1	1	1	0.384517	0.400981	0.446222
Systemic lupus erythematosus	7.54E-05	2.68E-06	0.078618	0.203603	2.55E-12	1	0.999039	0.60867	0.670133	0.48065	0.658999	0.951855
T cell receptor sig1ling pathway	0.27768	0.696938	0.834517	0.131117	0.582693	1	0.929655	0.05772	0.754481	0.0006	0.254524	0.544695
Taste transduction	1	0.192448	0.764856	1	0.505029	1	1	0.948726	0.989114	0.969427	0.986095	0.955875
Taurine and hypotaurine metabolism	1	0.207969	1	1	1	1	1	0.465312	0.737104	0.045284	1	0.478025
Terpenoid backbone biosynthesis	0.001001	0.831194	0.317546	0.669139	1	1	0.54398	1	0.238474	0.324321	0.30125	1
TGF-beta sig1ling pathway	0.645141	0.790907	0.768946	0.594759	0.509229	1	0.241271	0.00623	0.157954	0.129761	0.610365	0.958011
Th1 and Th2 cell differentiation	0.85258	0.174188	1	0.666421	0.541595	1	0.983305	0.245676	0.161552	0.050864	0.488974	0.156493
Th17 cell differentiation	0.848596	0.451105	1	0.607078	0.226197	1	0.942842	0.239066	0.237265	0.035949	0.164851	0.27036
Thiamine metabolism	0.356467	1	1	1	1	1	0.135645	0.597867	0.273726	0.351059	0.559695	0.23289
Thyroid cancer	0.184625	0.393229	1	0.167358	1	1	1	0.214225	0.427022	0.075962	0.428725	0.230141
Thyroid hormone sig1ling pathway	0.289707	0.687222	0.321683	0.026219	1	0.009694	0.84292	0.191345	0.925739	0.001782	0.934398	0.501137
Thyroid hormone synthesis	0.934566	0.836506	0.724669	0.976106	1	0.249461	0.998176	0.389496	0.621464	0.510623	0.89075	0.805469
Tight junction	0.24642	0.244221	0.563563	0.003878	0.765244	1	0.826256	0.087159	0.110439	0.020586	0.619958	0.970601
TNF sig1ling pathway	0.464538	0.073825	0.557811	0.081747	1	1	0.660449	0.142228	0.883005	0.000233	0.089712	0.425865
Toll-like receptor sig1ling pathway	0.708346	0.106437	0.265195	0.581559	1	1	0.859774	0.689117	0.919966	0.197479	0.898325	0.719922
Toxoplasmosis	0.382149	0.013244	0.861228	0.316539	1	1	0.709639	0.43474	0.053519	0.059859	0.20234	0.321418
Transcriptio1l misregulation in cancer	0.323765	0.064434	0.602656	0.102854	0.784661	0.505007	0.982621	0.410557	0.315589	0.137028	0.410608	0.588507
Tryptophan metabolism	0.377903	0.960787	0.150258	1	1	1	0.64225	0.657357	0.952408	0.144738	0.871805	0.677401
Tuberculosis	0.98845	0.005624	0.956848	0.09959	1	0.503045	0.797994	0.533663	0.032252	0.316415	0.063221	0.08903
Type I diabetes mellitus	1	0.000322	1	0.629692	0.304639	1	0.974175	0.086692	0.883863	0.000787	0.890161	0.097723
Type II diabetes mellitus	0.143684	0.142823	0.550756	1	1	1	0.898085	0.039627	0.909773	3.62E-05	0.905895	1
Tyrosine metabolism	0.767969	0.941157	1	1	1	1	0.550069	0.584182	0.780195	0.306344	0.83417	0.874085
Ubiquinone and other terpenoid-quinone biosynthesis	0.208537	1	1	1	1	1	0.606709	0.465312	1	0.787017	1	0.128186
Ubiquitin mediated proteolysis	0.000322	0.627076	0.009125	0.000113	0.688136	0.413516	0.000611	0.136037	0.036862	0.010183	0.000145	0.900949
Valine, leucine and isoleucine degradation	0.003258	0.896315	0.566168	0.689111	0.333498	1	0.004505	0.752579	0.997108	0.000249	0.915114	0.29565
Vascular smooth muscle contraction	0.987345	0.465643	0.620032	0.547103	1	0.375475	0.999968	0.01585	0.898512	0.418656	0.861324	0.831747
Vasopressin-regulated water reabsorption	0.97185	0.44832	0.534802	0.16701	1	0.156565	0.143582	0.70819	1	0.212053	0.895677	0.243951
VEGF sig1ling pathway	0.171405	0.170328	0.642014	0.327026	1	1	0.86913	0.105852	0.680804	0.000365	0.340103	0.120488
Vibrio cholerae infection	0.551601	0.908907	0.581054	0.096193	1	1	0.784435	0.942368	0.515089	0.908513	0.923432	0.022878
Viral carcinogenesis	0.0008	0.001643	0.000163	0.115619	4.35E-12	0.544526	0.469253	0.00752	0.031734	0.01159	5.73E-05	0.263052
Viral myocarditis	0.991708	0.000123	1	0.948903	1	1	0.958731	0.042862	0.360255	0.000365	0.951879	0.120488
Vitamin B6 metabolism	0.073308	1	1	1	1	1	1	1	0.517347	1	1	0.298472
Vitamin digestion and absorption	1	0.856441	1	0.700841	1	1	0.5921	0.745189	0.528049	0.626211	0.708037	0.758235
Wnt sig1ling pathway	0.087863	0.789517	0.918286	0.266378	1	1	0.992569	0.005383	0.033623	0.078618	0.726021	0.197008

## Sheet: (B) Reactome
Therapy-induced stress response is associated with downregulation of pre-mRNA splicing in cancer cells
Corresponding author: Anufrieva Ksenia, anufrieva@phystech.edu
Additional file 5. Results of the enrichment analysis of genes that were differentially expressed in response to different stress factors
by rows - the names of Reactome pathways
by columns - the name of treatment
values - pvalue
Description	I. Platinum-based agents_down	I. Platinum-based agents_up	II. Paclitaxel_down	II. Paclitaxel_up	III. Irradiation_down	III. Irradiation_up	IV. Hypoxia_down	IV. Hypoxia_up	V. Tyrosine-ki1se inhibitors_down	V. Tyrosine-ki1se inhibitors_up	VI. Topoisomerase inhibitors _down	VI. Topoisomerase inhibitors _up
2-LTR circle formation	1	0.432212711	1	0.053956613	1	1	0.460953007	0.351694215	0.040767555	0.626339106	0.334321575	1
3' -UTR-mediated translatio1l regulation	0.261489481	0.001502823	0.068107466	0.562992604	1	1	0.984579146	0.000649604	0.08681591	0.562223732	0.998213596	0.706964744
A tetrasaccharide linker sequence is required for GAG synthesis	0.332636171	0.12430329	0.401678728	1	1	1	0.636342653	0.186896914	0.816717016	1	1	0.043993278
A third proteolytic cleavage releases NICD	0.534236939	0.027441004	0.168633136	1	1	0.027674322	0.034227584	1	0.680920941	0.102892679	1	0.01047852
Abacavir metabolism	1	1	1	1	1	1	1	1	0.469756826	0.504919861	1	1
Abacavir transmembrane transport	1	1	1	0.249268794	1	1	1	1	1	1	1	1
Abacavir transport and metabolism	1	1	1	0.436525984	1	1	1	1	0.718983191	0.75503284	1	1
Abasic sugar-phosphate removal via the single-nucleotide replacement pathway	1	1	1	1	1	1	0.161792394	1	1	1	1	1
ABC-family proteins mediated transport	0.570183232	0.781143848	1	1	1	0.106388017	0.820462081	0.892883252	0.636212795	0.518888784	0.611367197	0.12953553
ABCA transporters in lipid homeostasis	0.639047031	1	1	1	1	1	0.653460331	1	0.782041354	0.201194949	0.502367063	0.135880871
Abortive elongation of HIV-1 transcript in the absence of Tat	0.286660046	0.844645184	1	1	1	1	0.123862362	0.759671966	0.527788455	0.824134223	0.137378714	0.358206767
Acetylcholine Binding And Downstream Events	1	0.326879617	1	1	1	0.045716972	0.73419859	1	0.851142305	0.878857452	1	1
Acetylcholine Neurotransmitter Release Cycle	1	1	1	1	1	1	0.777294803	1	1	0.174659377	1	0.613907635
Acetylcholine regulates insulin secretion	0.22475373	1	1	1	1	1	1	0.169463141	1	0.047038641	1	1
Activated NOTCH1 Transmits Sig1l to the Nucleus	0.332636171	1	0.401678728	0.762058361	1	0.075081505	0.354656478	0.014868765	0.586348774	0.085966373	1	0.152092551
Activated PKN1 stimulates transcription of AR (androgen receptor) regulated genes KLK2 and KLK3	4.69E-10	0.000292249	0.005784674	0.604000892	2.65E-20	1	0.958630327	0.167249278	0.81995358	0.868838753	0.611367197	0.31138546
Activated point mutants of FGFR2	1	1	1	1	1	1	1	0.651226044	1	0.673489312	1	0.613907635
activated TAK1 mediates p38 MAPK activation	0.518934817	0.493274908	0.350347399	1	1	1	0.843683479	0.727896474	0.732854766	0.293274933	1	0.691478034
Activated TLR4 sig1lling	0.641142711	0.026668499	0.119937669	0.416832057	1	1	0.680543221	0.324024777	0.683756954	0.153181337	0.778532559	0.57586676
Activation and oligomerization of BAK protein	1	0.149264731	1	1	1	1	0.007121519	1	1	1	1	1
Activation of APC/C and APC/C:Cdc20 mediated degradation of mitotic proteins	0.120208467	0.655174153	0.424631444	0.001728321	1	1	6.12E-05	0.932642383	2.46E-12	0.918277981	0.001920344	0.544642292
Activation of ATR in response to replication stress	0.589181148	0.556477221	4.23E-15	1	9.63E-07	1	0.000730146	1	8.17E-18	0.994569691	3.63E-06	1
Activation of BAD and translocation to mitochondria	0.08292982	0.650637722	0.234208945	1	1	1	0.019426637	1	0.013425188	1	0.033435238	0.51690023
Activation of BH3-only proteins	0.008586304	0.54280152	0.078429369	0.369535351	0.194313724	1	0.010267808	0.759671966	0.00372109	0.960781469	0.137378714	0.358206767
Activation of BIM and translocation to mitochondria	0.22475373	1	1	0.00894484	1	1	1	1	0.316543029	1	1	1
Activation of BMF and translocation to mitochondria	0.018746855	1	1	1	1	1	1	1	1	1	1	1
Activation of C3 and C5	0.492941086	1	1	1	1	1	1	1	1	0.282994515	0.371940009	0.360802184
Activation of Ca-permeable Kai1te Receptor	1	0.010748662	1	0.497653919	1	0.036735879	1	1	0.045196055	0.201194949	0.026816708	1
Activation of CaMK IV	1	0.001754384	1	1	1	1	1	1	0.006140079	1	0.207441373	1
Activation of caspases through apoptosome-mediated cleavage	1	1	1	0.249268794	1	1	1	0.266200128	0.110965787	0.131075217	1	0.243951185
Activation of D1 fragmentation factor	0.133341094	0.476342129	1	0.367981868	1	1	0.506526544	0.390638719	0.245281341	0.282994515	0.371940009	1
Activation of G protein gated Potassium channels	0.615177549	0.588862451	1	1	1	1	0.354656478	1	0.816717016	0.97042381	1	1
Activation of GABAB receptors	0.625521252	0.817675815	1	1	1	1	0.651567637	0.911126961	0.503309169	0.971661487	0.896981002	1
Activation of gene expression by SREBF (SREBP)	0.015903699	0.878203994	0.41386939	0.174010157	1	1	0.018866545	0.20252804	0.83362462	0.001041815	0.436191401	1
Activation of IRF3/IRF7 mediated by TBK1/IKK epsilon	1	0.356082041	1	1	1	1	0.756697373	0.62890407	0.868915039	0.148025041	1	1
Activation of Kai1te Receptors upon glutamate binding	0.764054234	0.037939133	1	0.62307136	1	0.051660001	1	1	0.043181022	0.389207274	0.067353476	1
Activation of Matrix Metalloprotei1ses	0.899282355	1	1	1	1	1	0.402055403	0.218449213	0.967672475	0.480380957	1	0.179094914
Activation of 1-permeable Kai1te Receptors	1	1	1	1	1	0.006213922	1	1	1	1	1	1
Activation of NF-kappaB in B cells	0.913535442	0.589759128	1	0.306104837	1	1	8.56E-05	0.766501729	5.76E-11	0.649916758	0.89428294	0.288724402
Activation of Nicotinic Acetylcholine Receptors	1	0.326879617	1	1	1	0.045716972	0.73419859	1	0.851142305	0.878857452	1	1
Activation of NIMA Ki1ses NEK9, NEK6, NEK7	0.0795352	1	0.115820401	0.003023921	1	1	1	0.310267292	1	1	0.294456206	1
Activation of NMDA receptor upon glutamate binding and postsy1ptic events	0.963800789	0.07792639	1	0.371350299	1	1	1	1	0.859880412	0.061189895	0.896981002	0.634465169
Activation of NOXA and translocation to mitochondria	1	1	0.078775108	1	0.036827361	1	0.038084051	1	0.072176261	0.430150932	1	0.200446965
Activation of PKB	0.28784448	1	1	0.20494866	1	1	0.29744644	1	0.397998618	0.085966373	0.207441373	1
Activation of PPARGC1A (PGC-1alpha) by phosphorylation	0.192792534	0.179124518	1	0.436525984	1	1	0.586457372	0.461665244	1	0.032107847	1	0.428512105
Activation of PUMA and translocation to mitochondria	0.28784448	0.276285626	0.078775108	1	0.036827361	1	0.29744644	0.2193249	0.072176261	1	1	1
Activation of Rac	0.492941086	1	1	0.367981868	1	1	1	0.390638719	0.637710639	0.075745201	0.371940009	1
Activation of RAS in B cells	1	1	1	1	1	1	1	0.266200128	0.469756826	0.504919861	1	0.243951185
Activation of SMO	1	1	1	0.436525984	1	1	1	0.461665244	0.718983191	0.032107847	0.440934303	1
Activation of the AP-1 family of transcription factors	0.041701179	0.179124518	1	0.103612361	1	1	1	0.01875435	0.338360693	0.005463847	1	0.428512105
Activation of the mR1 upon binding of the cap-binding complex and eIFs, and subsequent binding to 43S	0.530418053	0.488002476	0.337535644	0.4188094	1	1	0.746110161	0.061590434	0.003093355	0.803826949	0.968053223	0.629948468
Activation of the phototransduction cascade	0.572175206	1	1	1	1	1	1	1	0.718983191	0.75503284	0.440934303	0.428512105
Activation of the pre-replicative complex	0.44582695	0.911969256	2.25E-18	0.821565741	1.82E-10	1	0.000108218	1	8.30E-15	0.985398478	0.000186861	1
Activation of TRKA receptors	1	0.384372135	1	1	1	1	1	1	1	1	1	1
Activation, myristolyation of BID and translocation to mitochondria	1	0.032488563	1	1	1	1	0.038084051	1	0.397998618	1	0.207441373	1
Activation, translocation and oligomerization of BAX	1	0.149264731	1	1	1	1	0.161792394	1	1	1	1	0.10580746
Acyl chain remodeling of CL	0.399064239	1	1	1	1	1	1	1	1	0.180078578	1	0.285094411
Acyl chain remodeling of DAG and TAG	1	1	1	1	1	1	1	1	0.469756826	0.131075217	1	0.026430085
Acyl chain remodelling of PC	1	0.856748354	0.389236406	1	1	1	0.880147236	0.774143101	0.952631411	0.626578794	1	0.139120638
Acyl chain remodelling of PE	0.8458191	0.831521546	0.363576056	1	1	1	0.856926704	0.744276071	0.938897552	0.56535132	1	0.114414353
Acyl chain remodelling of PG	1	0.747325834	1	1	1	1	1	0.651226044	1	0.389207274	1	0.23551771
Acyl chain remodelling of PI	1	1	1	1	1	1	1	0.605157214	1	0.878857452	1	0.568111684
Acyl chain remodelling of PS	0.743107561	0.726001746	0.279996807	1	1	1	0.756697373	0.62890407	0.868915039	0.640044366	1	0.215045871
Adaptive Immune System	0.999883048	0.003645255	0.978489562	0.528318115	0.98450629	0.390591947	0.687354462	0.057268495	0.023048172	0.000858258	0.976364782	0.003303685
Adenosine P1 receptors	1	1	1	1	1	1	0.356817163	1	1	0.504919861	1	1
Adenylate cyclase activating pathway	0.572175206	1	1	1	1	1	1	1	0.718983191	0.75503284	1	1
Adenylate cyclase inhibitory pathway	0.695482389	1	1	1	1	1	1	0.579894761	0.228040399	0.860530759	0.557065065	1
Adherens junctions interactions	0.730809949	0.21712651	1	1	1	1	0.935542604	0.85380924	0.513877147	0.987321732	1	1
ADP sig1lling through P2Y purinoceptor 1	0.192792534	1	1	1	1	1	1	0.461665244	0.338360693	0.384757969	0.440934303	1
ADP sig1lling through P2Y purinoceptor 12	0.447991087	1	1	1	1	1	1	0.351694215	0.040767555	1	0.334321575	1
Adrenoceptors	1	1	1	1	1	0.027674322	1	0.42724921	1	0.718005353	1	1
Advanced glycosylation endproduct receptor sig1ling	0.668461188	0.267593165	1	0.525690453	1	1	0.090651031	0.553020235	0.469904645	0.523765599	1	1
Aflatoxin activation and detoxification	1	0.001254824	1	0.62307136	1	0.051660001	0.777294803	1	1	0.003832865	1	1
Agmatine biosynthesis	1	1	1	1	1	1	1	0.116425073	1	1	1	1
AKT-mediated i1ctivation of FOXO1A	1	1	1	1	1	1	0.161792394	1	0.224081409	1	1	1
AKT phosphorylates targets in the cytosol	1	0.589227878	1	0.467964808	1	0.033724334	0.059258931	0.494018052	0.752510052	0.008947059	1	0.459634832
AKT phosphorylates targets in the nucleus	1	0.432212711	1	1	1	1	0.112532871	1	0.198854226	0.231182186	1	1
ALKBH3 mediated reversal of alkylation damage	1	0.276285626	1	1	1	1	0.038084051	1	1	1	1	1
Alpha-defensins	1	1	1	1	1	1	1	1	0.338360693	1	1	1
alpha-linolenic (omega3) and linoleic (omega6) acid metabolism	0.286077139	0.267593165	1	0.525690453	1	1	1	0.553020235	0.469904645	0.019911538	1	0.155068362
alpha-linolenic acid (ALA) metabolism	0.286077139	0.267593165	1	0.525690453	1	1	1	0.553020235	0.469904645	0.019911538	1	0.155068362
Alpha-oxidation of phyta1te	0.28784448	1	1	1	1	1	0.038084051	1	1	1	1	0.200446965
Alter1tive complement activation	0.28784448	1	1	1	1	1	1	1	1	1	0.207441373	0.200446965
AMER1 mutants destabilize the destruction complex	1	1	1	0.017231672	1	1	1	0.00082001	1	0.00811091	1	1
Amine-derived hormones	1	1	1	1	1	1	1	1	0.830963316	1	1	1
Amine compound SLC transporters	1	0.67040362	1	1	1	1	1	0.526613818	0.68865029	1	0.815252954	1
Amine ligand-binding receptors	1	0.537534242	1	1	1	0.106388017	1	0.367977742	1	0.959557105	1	1
Amine Oxidase reactions	1	1	1	1	1	1	1	1	0.397998618	0.430150932	1	1
Amino acid and oligopeptide SLC transporters	0.77321403	0.744555048	1	1	1	1	0.603342297	0.168622121	0.851655682	0.788302857	0.942605857	0.936059221
Amino Acid conjugation	0.22475373	1	1	1	1	1	1	1	0.316543029	1	1	1
Amino acid synthesis and interconversion (transami1tion)	0.743107561	1	1	0.600777012	1	1	0.396716848	0.62890407	0.584551304	0.35134588	1	0.052706566
Amino acid transport across the plasma membrane	0.467645456	0.706009545	1	1	1	1	0.263793183	0.28416473	0.73215856	0.59404942	0.835609554	0.824000083
AMPK inhibits chREBP transcriptio1l activation activity	1	1	1	0.249268794	1	1	1	0.266200128	1	0.131075217	1	0.243951185
Amplification of sig1l from u1ttached kinetochores via a MAD2 inhibitory sig1l	0.156084772	1	1	1	1	1	1	1	1	1	0.10972659	1
Amplification of sig1l from the kinetochores	0.156084772	1	1	1	1	1	1	1	1	1	0.10972659	1
Amyloids	2.56E-06	0.000590765	0.022089171	0.803390174	1.50E-17	1	0.945818473	0.210665607	0.891062452	0.55342105	0.954591378	0.066221922
Anchoring fibril formation	1	1	1	0.577167726	1	1	1	1	0.261641634	0.313223223	1	0.194753458
Anchoring of the basal body to the plasma membrane	0.026964881	0.831464587	0.543155354	1.40E-06	1	0.243602877	0.634642744	0.285137239	0.168517665	0.383123388	0.001346583	0.958706448
Androgen biosynthesis	1	0.432212711	1	1	1	1	1	1	0.198854226	1	1	0.324004443
Antagonism of Activin by Follistatin	1	1	1	1	1	1	1	1	0.397998618	1	1	1
Antigen activates B Cell Receptor (BCR) leading to generation of second messengers	0.746925739	0.234142911	0.482004573	0.840978975	1	1	0.9410116	0.862622467	0.539903257	0.116682971	0.269340712	1
Antigen Presentation: Folding, assembly and peptide loading of class I MHC	0.869959752	0.034233794	1	0.389802307	1	1	0.613807759	0.05230696	0.952631411	1.92E-06	1	0.000205237
Antigen processing-Cross presentation	0.988941349	0.014833168	1	0.429440006	1	1	0.004595275	0.494850137	9.16E-08	0.203144997	1	0.008419631
Antigen processing: Ubiquiti1tion & Proteasome degradation	0.81724488	0.598044033	1	0.341714901	1	1	0.000345501	0.624650263	4.16E-13	0.711642718	0.954591378	0.159433936
Antiviral mechanism by IFN-stimulated genes	0.084875488	0.968941508	1	0.029232044	0.125974566	1	0.021220102	0.363058537	3.77E-06	0.084396569	0.077178668	0.48651602
APC-Cdc20 mediated degradation of Nek2A	0.008586304	0.844645184	0.376537269	0.036193701	1	1	0.123862362	0.759671966	0.130112225	0.59672402	1.73E-07	1
APC truncation mutants have impaired AXIN binding	1	1	1	0.027668124	1	1	1	0.001958678	1	0.018303108	1	1
APC/C-mediated degradation of cell cycle proteins	0.112775385	0.754944271	0.005507221	0.000112858	0.529863219	1	2.58E-05	0.957615311	1.08E-13	0.914723312	0.000129918	0.639915567
APC/C:Cdc20 mediated degradation of Cyclin B	0.000960354	0.81729158	0.350347399	0.10857181	1	1	0.095410318	0.727896474	0.235257298	0.532526971	0.000817377	1
APC/C:Cdc20 mediated degradation of mitotic proteins	0.112581246	0.64263829	0.417581822	0.005056982	1	1	5.04E-05	0.929132605	1.52E-12	0.91167655	0.005546474	0.533280761
APC/C:Cdc20 mediated degradation of Securin	0.145997752	0.561778719	1	0.063913579	1	1	1.43E-05	0.904186993	4.87E-13	0.86164926	0.151039965	0.462437909
APC/C:Cdh1 mediated degradation of Cdc20 and other APC/C:Cdh1 targeted proteins in late mitosis/early G1	0.105231476	0.629822928	0.410489555	0.00455389	0.478172556	1	4.14E-05	0.925450813	9.29E-13	0.904617652	0.014847137	0.521781156
APC:Cdc20 mediated degradation of cell cycle proteins prior to satisfation of the cell cycle checkpoint	0.185460905	0.616733508	0.403355907	0.034200843	1	1	3.38E-05	0.921589425	5.61E-13	0.897078173	0.004492998	0.510149451
APEX1-Independent Resolution of AP Sites via the Single Nucleotide Replacement Pathway	1	0.384372135	0.115820401	1	1	1	0.411178702	0.310267292	0.53297087	0.180078578	1	1
APOBEC3G mediated resistance to HIV-1 infection	0.345809399	0.051392323	1	1	1	1	1	0.266200128	1	0.504919861	0.252210066	1
Apoptosis	0.105489955	0.193172282	0.367620322	0.009610446	0.413681864	1	0.003792669	0.068465821	1.74E-10	0.330744877	0.347518255	0.119171703
Apoptosis induced D1 fragmentation	0.133341094	0.476342129	1	0.367981868	1	1	0.506526544	0.390638719	0.245281341	0.282994515	0.371940009	1
Apoptotic cleavage of cell adhesion proteins	0.60702842	1	1	0.020248102	1	1	1	1	0.134268188	1	1	1
Apoptotic cleavage of cellular proteins	0.084048572	0.574948237	0.542270404	0.000180807	1	1	1	0.024238488	0.15928177	0.223812865	0.164569259	0.881245861
Apoptotic execution phase	0.033955816	0.501144595	0.619860893	0.000968404	1	1	0.984424065	0.006246407	0.190486111	0.154776987	0.123718824	0.928435559
Apoptotic factor-mediated response	1	1	0.133784602	0.33065249	1	1	1	0.061705749	0.198854226	0.052319556	1	0.324004443
Aquaporin-mediated transport	1	0.753354457	0.502920709	0.858285097	1	1	0.794823999	1	0.925500343	0.841781173	0.862026388	0.28112405
Arachido1te production from DAG	1	1	1	1	1	1	1	1	0.316543029	1	1	1
Arachidonic acid metabolism	0.978313739	0.00678099	1	1	1	1	0.981394532	0.938837806	0.917080727	0.230874226	1	0.919905696
ARL13B-mediated ciliary trafficking of INPP5E	1	1	1	0.158019413	1	1	1	1	1	1	1	0.154446657
ARMS-mediated activation	0.135864497	0.356082041	0.04075973	0.223028429	1	1	0.756697373	1	1	0.35134588	1	0.591649405
Asparagine N-linked glycosylation	0.241443785	0.814079102	1	0.962623933	1	1	0.008869785	0.927307229	0.97544998	0.126907181	0.965098525	0.103208975
Assembly of collagen fibrils and other multimeric structures	0.848292399	0.828584247	1	0.661612662	1	1	1	0.701924332	0.095811306	0.42988575	0.902830515	0.648280165
Assembly Of The HIV Virion	0.668461188	0.650637722	1	1	1	1	0.682780149	0.553020235	1	0.523765599	0.530509878	0.51690023
Assembly of the ORC complex at the origin of replication	0.399064239	0.384372135	0.115820401	1	1	1	0.08500947	1	0.025524149	0.569888118	0.00314106	1
Assembly of the pre-replicative complex	0.902585855	0.561778719	4.81E-06	0.481439218	0.002881857	1	3.29E-06	0.904186993	9.89E-20	0.86164926	0.491891234	0.462437909
Assembly of the primary cilium	0.040940715	0.974334694	0.423079157	9.03E-07	1	0.402011095	0.018283676	0.064036552	0.888841251	0.165580714	0.001977991	0.393770636
Assembly of the RAD50-MRE11-NBS1 complex at D1 double-strand breaks	0.035481478	1	1	1	1	1	1	1	1	0.085966373	0.000684285	1
Assembly of the RAD51-ssD1 nucleoprotein complex	0.345809399	1	0.097486422	1	1	1	0.356817163	1	0.013991972	1	1	1
Association of licensing factors with the pre-replicative complex	0.639047031	0.621172757	0.001574111	1	1	1	0.269165368	0.524431037	0.045196055	0.201194949	0.003443516	1
Association of TriC/CCT with target proteins during biosynthesis	0.534236939	0.51704777	1	0.403234622	1	1	0.034227584	1	0.015384131	1	1	0.395602006
Astrocytic Glutamate-Glutamine Uptake And Metabolism	0.156084772	1	1	1	1	1	1	1	1	0.245082742	1	0.10580746
Asymmetric localization of PCP proteins	0.705679589	0.472702716	1	0.406049028	1	1	0.000875081	0.685244693	5.16E-11	0.497260722	1	0.093553071
ATF4 activates genes	1	0.432212711	1	0.053956613	1	1	1	0.351694215	1	0.626339106	1	0.324004443
ATF6-alpha activates chaperone genes	0.345809399	0.332508952	1	0.249268794	1	1	1	0.031823987	1	0.131075217	1	1
ATF6-alpha activates chaperones	0.492941086	0.476342129	1	0.367981868	1	1	1	0.079082691	1	0.075745201	0.371940009	1
ATM mediated phosphorylation of repair proteins	1	1	0.097486422	0.249268794	1	1	1	1	0.469756826	0.131075217	4.78E-05	1
ATM mediated response to D1 double-strand break	1	1	0.097486422	0.249268794	1	1	1	1	0.469756826	0.131075217	4.78E-05	1
Attachment of GPI anchor to uPAR	0.105503154	1	1	0.33065249	1	1	0.016200967	0.351694215	0.588656977	1	1	0.324004443
Attenuation phase	0.067739843	0.621172757	1	0.497653919	1	1	0.00202447	1	0.163958898	0.061160971	0.144465884	0.135880871
AUF1 (hnRNP D0) destabilizes mR1	0.288199209	0.426025166	0.677783991	0.190208582	1	1	7.16E-06	0.851113593	1.68E-13	0.290515597	1	0.076515163
Autodegradation of Cdh1 by Cdh1:APC/C	0.212818435	0.50314169	0.709443276	0.431505807	1	1	5.52E-06	0.976005644	5.03E-14	0.909457754	0.249460058	0.41321764
Autodegradation of the E3 ubiquitin ligase COP1	0.796219684	0.56698269	1	0.152707433	1	1	5.48E-05	0.819838464	1.03E-12	0.675095271	1	0.30039406
Autointegration results in viral D1 circles	1	0.21533636	1	1	1	1	1	0.169463141	1	1	0.159999921	1
AXIN missense mutants destabilize the destruction complex	1	1	1	0.027668124	1	1	1	0.001958678	1	0.018303108	1	1
AXIN mutants destabilize the destruction complex, activating WNT sig1ling	1	1	1	0.027668124	1	1	1	0.001958678	1	0.018303108	1	1
Axon guidance	0.59791742	0.971932213	0.713642863	0.19652068	1	0.605537112	0.994906314	0.000130202	0.961107005	0.000192912	0.972164748	0.113918864
Axo1l growth inhibition (RHOA activation)	1	0.0008621	1	0.122137752	1	1	0.621435751	1	1	0.433329416	1	0.459634832
Axo1l growth stimulation	1	0.276285626	1	1	1	1	0.29744644	1	1	1	1	0.200446965
Base-Excision Repair, AP Site Formation	1	0.554594798	0.00088459	0.436525984	0.089579287	1	0.045898142	0.461665244	0.338360693	0.133229035	1	1
Base Excision Repair	0.934228625	0.925165434	1.44E-11	0.840978975	0.035545713	1	0.000980347	0.862622467	1.66E-08	0.810021023	0.54659265	0.833614845
Basigin interactions	0.140845243	0.588862451	1	0.409774316	1	1	0.89030576	0.186896914	0.347203487	0.654876156	0.766690318	0.39777857
BBSome-mediated cargo-targeting to cilium	0.067739843	0.621172757	1	1	1	1	0.269165368	1	1	0.47975631	1	0.135880871
beta-catenin independent WNT sig1ling	0.206427821	0.381114988	1	0.293669222	1	1	0.052066365	0.236587404	1.25E-08	0.63332426	0.95840808	0.086576579
Beta-catenin phosphorylation cascade	1	1	1	0.003023921	1	1	1	0.003743334	1	0.033068495	1	1
Beta-oxidation of pristanoyl-CoA	0.492941086	0.123306781	0.151386428	1	1	1	0.024316737	1	1	0.075745201	0.371940009	0.360802184
Beta-oxidation of very long chain fatty acids	1	0.384372135	1	1	1	1	1	1	1	0.033068495	1	0.038235055
Beta defensins	0.534236939	1	1	1	1	1	1	1	1	1	1	1
Beta oxidation of butanoyl-CoA to acetyl-CoA	1	1	1	1	1	1	0.232605843	1	1	1	1	1
Beta oxidation of decanoyl-CoA to octanoyl-CoA-CoA	1	1	1	1	1	1	0.059963547	1	1	0.131075217	1	0.243951185
Beta oxidation of hexanoyl-CoA to butanoyl-CoA	1	1	1	1	1	1	0.356817163	1	1	0.131075217	1	0.243951185
Beta oxidation of lauroyl-CoA to decanoyl-CoA-CoA	1	1	1	1	1	1	0.356817163	1	1	0.131075217	1	0.243951185
Beta oxidation of myristoyl-CoA to lauroyl-CoA	1	1	1	1	1	1	1	1	1	0.047038641	1	0.154446657
Beta oxidation of octanoyl-CoA to hexanoyl-CoA	1	1	1	1	1	1	0.059963547	1	1	0.131075217	1	0.243951185
Beta oxidation of palmitoyl-CoA to myristoyl-CoA	1	1	1	1	1	1	1	0.169463141	1	0.047038641	1	0.008529066
betaKlotho-mediated ligand binding	1	1	1	1	1	1	1	1	0.316543029	1	1	1
BH3-only proteins associate with and i1ctivate anti-apoptotic BCL-2 members	0.133341094	0.123306781	1	0.367981868	1	1	0.141938249	0.390638719	0.059572882	0.675388334	0.371940009	0.360802184
Bicarbo1te transporters	1	0.51704777	1	1	1	1	1	0.42724921	0.680920941	0.718005353	1	0.395602006
Bile acid and bile salt metabolism	0.730809949	0.706009545	0.130029532	1	0.252773163	1	0.935542604	1	0.898755575	0.384445104	0.835609554	0.824000083
Bile salt and organic anion SLC transporters	0.254823705	1	1	1	1	1	0.653460331	0.524431037	0.42766572	1	1	0.135880871
Binding and entry of HIV virion	0.28784448	1	1	1	1	1	1	0.2193249	1	1	1	1
Binding and Uptake of Ligands by Scavenger Receptors	0.642844174	0.37729809	1	0.89972184	1	1	0.970993086	0.701924332	0.960287741	0.030204536	1	0.063833461
binding of TCF/LEF:CTNNB1 to target gene promoters	1	1	1	0.053956613	1	1	1	0.061705749	0.588656977	0.626339106	0.334321575	1
Biogenic amines are oxidatively deami1ted to aldehydes by MAOA and MAOB	1	1	1	1	1	1	1	1	1	0.245082742	1	1
Biological oxidations	0.926620639	0.010847387	0.810819733	0.998229654	0.407124567	0.077348777	0.973462598	0.890841062	0.999812764	0.017471152	0.972551775	0.708753373
Biosynthesis of the N-glycan precursor (dolichol lipid-linked oligosaccharide, LLO) and transfer to a 1scent protein	0.155448626	0.575890042	1	1	1	1	0.17985588	0.908847896	0.802764771	0.632313398	0.719031185	0.694648392
Biotin transport and metabolism	0.053965161	1	0.202089509	0.467964808	0.098090417	1	0.059258931	1	0.752510052	0.045342583	0.472541964	1
BMAL1:CLOCK,NPAS2 activates circadian gene expression	1	0.41297921	1	0.26517952	0.155514763	1	1	0.294525407	0.650206474	0.076277119	0.649122783	0.634955749
Branched-chain amino acid catabolism	0.043963263	1	1	0.244067449	1	1	0.049433938	1	0.884568137	0.017156106	1	1
Breakdown of the nuclear lami1	0.22475373	1	1	1	1	1	1	1	0.316543029	1	1	0.154446657
Budding and maturation of HIV virion	0.015903699	0.04666467	1	0.775363842	1	1	0.063028616	0.468131126	0.963281306	0.681599571	0.436191401	0.766951724
Butyrate Response Factor 1 (BRF1) destabilizes mR1	1	0.747325834	0.294647102	0.62307136	0.147537169	1	0.427138491	0.01628219	0.01088828	1	0.628073465	0.613907635
c-src mediated regulation of Cx43 function and closure of gap junctions	0.22475373	1	1	1	1	1	1	0.169463141	0.316543029	0.344104792	1	1
C-type lectin receptors (CLRs)	0.942456053	0.157204931	0.921591637	0.532969261	1	1	0.014592927	0.460048817	2.51E-10	0.7556919	0.701684828	0.225087163
C6 deami1tion of adenosine	1	1	1	1	1	0.006213922	1	1	1	1	1	1
Ca-dependent events	0.713831595	0.415309483	0.460215018	1	1	1	0.929567532	0.267514104	0.282721405	0.567003702	0.511492522	0.491193647
Ca2+ activated K+ channels	1	0.51704777	1	1	1	1	1	1	0.680920941	1	1	1
Ca2+ pathway	0.013663147	0.37729809	1	0.386762882	1	1	0.970993086	0.216914234	0.192423072	0.910970859	0.394948548	0.170652183
Calcitonin-like ligand receptors	1	1	1	1	1	1	1	0.117504902	1	0.75503284	1	1
Calmodulin induced events	0.907508179	0.372141601	0.43751585	1	1	1	0.915907893	0.234615764	0.235344674	0.510083303	0.474656737	0.454887016
Calnexin/calreticulin cycle	0.60702842	1	1	0.467964808	1	1	0.621435751	0.494018052	1	0.433329416	1	0.459634832
CaM pathway	0.907508179	0.372141601	0.43751585	1	1	1	0.915907893	0.234615764	0.235344674	0.510083303	0.474656737	0.454887016
CaMK IV-mediated phosphorylation of CREB	1	0.004132922	1	1	1	1	1	1	0.013991972	0.504919861	0.252210066	1
Cap-dependent Translation Initiation	0.147147901	0.003393645	0.086472077	0.470231286	1	1	0.869966931	0.001426553	0.031865664	0.67306913	0.991018287	0.609683718
Cargo trafficking to the periciliary membrane	0.035535748	0.817675815	1	0.063464049	1	1	0.042321446	0.417597345	0.955840849	0.901774047	0.896981002	0.004507835
Carnitine synthesis	0.28784448	1	1	1	1	1	1	0.2193249	0.397998618	0.430150932	1	1
CASP8 activity is inhibited	1	0.007627171	1	0.467964808	0.098090417	1	0.621435751	1	0.752510052	0.166186454	0.02097341	0.018979406
Caspase-mediated cleavage of cytoskeletal proteins	0.067739843	0.237834213	1	0.025903598	1	1	1	0.159475224	0.42766572	0.815152898	0.144465884	1
Caspase activation via extrinsic apoptotic sig1lig pathway	0.880575677	0.010540002	1	0.409774316	0.209337291	1	0.89030576	0.787744892	0.816717016	0.223288523	0.164645788	0.152092551
Cation-coupled Chloride cotransporters	1	1	1	1	1	1	1	0.351694215	0.588656977	1	1	0.324004443
CD209 (DC-SIGN) sig1ling	1	1	0.350347399	0.328260499	1	1	1	0.128208412	0.930604783	0.782631414	0.705404603	0.024662144
CD28 co-stimulation	0.636807259	1	1	0.775363842	1	1	0.657833582	0.067058281	0.963281306	0.045253848	0.779910275	0.766951724
CD28 dependent PI3K/Akt sig1ling	0.720304983	1	1	0.577167726	1	1	0.365568898	0.605157214	0.851142305	0.037188725	1	1
CD28 dependent Vav1 pathway	0.639047031	1	1	1	1	1	1	0.031446835	1	0.47975631	0.502367063	1
Cdc20:Phospho-APC/C mediated degradation of Cyclin A	0.175190492	0.603376437	0.396182209	0.07784591	1	1	2.74E-05	0.917540596	3.34E-13	0.889034828	0.012362095	0.498392096
CDC6 association with the ORC:origin complex	0.492941086	0.476342129	0.010571821	1	1	1	0.141938249	1	0.009425345	0.675388334	0.00807834	1
CDK-mediated phosphorylation and removal of Cdc6	0.922731302	0.550965682	0.269781328	0.303178198	1	1	0.000184509	0.811150259	5.74E-15	0.80303121	1	0.287975652
CDO in myogenesis	0.869959752	0.566272266	0.389236406	0.389802307	1	1	1	0.17160185	0.952631411	0.387740603	1	1
CDT1 association with the CDC6:ORC:origin complex	0.861880046	0.472702716	0.113042965	0.406049028	1	1	6.39E-05	0.87123908	1.60E-15	0.790257493	0.415915505	0.388231123
Cell-Cell communication	0.081548248	0.104077685	0.924800719	0.83402924	1	1	0.99881585	0.07111753	0.89354805	0.019017928	0.842442269	0.969901355
Cell-cell junction organization	0.589021376	0.34692769	1	1	1	1	0.932606	0.584664228	0.557717408	0.80303121	0.945869614	1
Cell-extracellular matrix interactions	0.015582955	0.440486171	1	0.286291408	1	1	0.813413785	0.024122743	0.398574959	0.732765559	0.291625241	0.654859365
Cell Cycle	1.18E-12	0.699378838	5.51E-24	3.13E-14	1.05E-22	0.464726233	2.56E-07	0.668694023	1.63E-37	0.994181744	2.12E-26	0.965411297
Cell Cycle Checkpoints	0.020854881	0.623716227	2.99E-10	0.146861062	0.000943121	0.320795264	6.47E-08	0.981261579	5.60E-28	0.985882164	1.10E-06	0.66647415
Cell Cycle, Mitotic	3.47E-11	0.918368904	3.45E-23	8.19E-15	1.48E-25	0.730590125	1.07E-07	0.487479064	5.87E-35	0.985538084	2.98E-19	0.980345152
Cell death sig1lling via NRAGE, NRIF and 1DE	0.560809535	0.956323971	0.126366494	0.00619654	1	0.173828788	0.253832518	0.302695141	0.29909795	0.004317329	0.454334506	0.236307741
Cell junction organization	0.171525752	0.389894415	1	0.811205607	1	1	0.963780039	0.177808101	0.436719923	0.894094266	0.818336963	0.9868379
Cell surface interactions at the vascular wall	0.70541905	0.657478284	0.870665004	0.653362033	1	1	0.999849649	0.383703064	0.983055164	0.030408487	0.996960983	0.041942335
Cellular response to heat stress	0.004814075	0.997123616	0.773382451	0.00619331	0.145006049	1	4.99E-06	0.81556437	6.12E-05	0.082088377	0.002154821	0.353937264
Cellular response to hypoxia	0.332636171	0.306485139	1	0.762058361	1	1	0.89030576	0.002999128	0.586348774	0.419064809	0.766690318	0.39777857
Cellular responses to stress	2.73E-09	0.039529902	0.00564045	0.047322109	8.71E-11	0.556604202	0.000765	0.134666564	0.000799414	0.097629169	0.004931205	0.063955404
Cellular Senescence	1.69E-09	0.003219488	0.000615607	0.274038486	1.90E-12	0.362634075	0.320966052	0.149416619	0.254092709	0.07879693	0.059685723	0.25012765
Centrosome maturation	0.060038172	0.477164894	0.424631444	1.19E-06	1	1	0.727663462	0.624028244	0.038230764	0.214267091	0.000140149	0.905238122
Ceramide sig1lling	1	0.21533636	1	1	1	1	0.232605843	1	1	1	1	0.154446657
cGMP effects	0.436947604	1	1	1	1	1	1	1	0.650206474	0.920623317	1	1
Chaperonin-mediated protein folding	0.695964619	0.021721738	0.448981455	1.74E-05	1	1	0.225918229	0.526613818	2.15E-09	1	1	0.47322871
Chemokine receptors bind chemokines	0.949175152	0.441694324	1	0.960191889	1	1	1	0.96919882	0.999202712	0.996487839	1	1
Chk1/Chk2(Cds1) mediated i1ctivation of Cyclin B:Cdk1 complex	0.067739843	1	0.023631345	0.497653919	1	1	0.074214633	0.524431037	0.009144121	1	0.144465884	0.48906701
CHL1 interactions	0.031025	0.51704777	1	0.403234622	1	1	0.548253272	0.42724921	0.680920941	0.021450247	1	0.395602006
Cholesterol biosynthesis	0.00029761	0.54280152	1	0.73304347	1	1	0.010267808	0.759671966	0.946200417	0.000325008	0.375801435	1
Chondroitin sulfate biosynthesis	0.518934817	0.220215417	1	1	1	1	0.843683479	0.361950792	0.464894483	0.782631414	1	0.317730975
Chondroitin sulfate/dermatan sulfate metabolism	0.572679291	0.177043668	0.635244531	1	1	1	0.603342297	0.33883211	0.709973204	0.466530433	1	0.01582277
ChREBP activates metabolic gene expression	0.492941086	1	0.151386428	0.367981868	1	1	0.506526544	1	1	0.075745201	1	0.360802184
Chromatin modifying enzymes	6.56E-10	0.113299963	0.03120052	5.84E-05	7.31E-10	1	0.56082535	0.018980029	0.004757515	0.01370042	2.77E-05	0.992895539
Chromatin organization	6.56E-10	0.113299963	0.03120052	5.84E-05	7.31E-10	1	0.56082535	0.018980029	0.004757515	0.01370042	2.77E-05	0.992895539
Chromosome Mainte1nce	3.68E-10	0.224553179	6.76E-14	0.608093382	2.71E-23	1	0.009325118	0.836639168	4.85E-08	0.999690919	3.08E-06	0.222147816
Chylomicron-mediated lipid transport	1	0.074159979	1	1	1	1	0.30162252	0.553020235	0.808052747	0.839435172	0.530509878	0.51690023
Circadian Clock	0.949075509	0.286834228	1	0.12803848	0.280416777	1	0.95479232	0.155530577	0.804641848	0.000282583	0.595859571	0.859428107
Citric acid cycle (TCA cycle)	1	1	1	0.6640034	1	1	0.000604377	1	0.000885957	0.931059859	1	0.654859365
Class A/1 (Rhodopsin-like receptors)	0.999999999	0.43159115	1	0.999999702	0.947495788	0.624368671	1	0.980632157	1	0.999754919	0.99967512	0.999462342
Class B/2 (Secretin family receptors)	1	0.882513295	1	0.929065281	1	1	1	0.297285505	1	0.738994912	1	0.722597009
Class C/3 (Metabotropic glutamate/pheromone receptors)	1	0.182049906	1	1	1	1	1	1	0.955840849	0.971661487	1	1
Class I MHC mediated antigen processing & presentation	0.95136902	0.054990182	1	0.416832057	1	1	0.01061069	0.324024777	5.49E-07	0.016100579	0.995670975	0.004293188
Class II GLUTs	1	1	1	1	1	1	1	1	1	1	1	0.200446965
Classical Kir channels	1	1	1	1	1	1	0.29744644	1	1	1	1	1
Clathrin derived vesicle budding	0.467738865	0.857867415	0.587135249	0.216174405	1	1	0.025457307	0.73927858	0.900924102	0.331141569	1	0.027524963
Clearance of Nuclear Envelope Membranes from Chromatin	1	1	1	1	1	1	1	1	0.072176261	1	1	0.200446965
Cleavage of Growing Transcript in the Termi1tion Region	0.143915064	0.866565481	0.224447171	0.447320704	0.007819815	1	0.163187266	0.934905951	0.000381909	0.526072461	0.010824308	1
Cleavage of the damaged purine	1	1	0.059678753	1	1	1	0.232605843	1	1	0.344104792	1	1
Cleavage of the damaged pyrimidine	1	0.476342129	0.000425325	0.367981868	0.072319212	1	0.024316737	0.390638719	0.245281341	0.075745201	1	1
CLEC7A (Dectin-1) induces NFAT activation	0.639047031	0.060412923	1	1	1	1	1	1	0.001372737	0.815152898	0.144465884	0.48906701
CLEC7A (Dectin-1) sig1ling	0.827093549	0.080586331	1	0.476851997	1	1	0.001398009	0.717089241	3.59E-13	0.660831994	0.489833281	0.453278398
CLEC7A/inflammasome pathway	1	0.276285626	1	1	1	1	1	1	1	1	0.017675568	1
Cobalamin (Cbl, vitamin B12) transport and metabolism	0.241268408	1	0.066814247	1	1	1	0.843683479	0.727896474	0.732854766	0.782631414	0.334097456	0.691478034
Coenzyme A biosynthesis	1	1	1	0.291124508	1	1	0.411178702	1	0.53297087	0.569888118	1	0.285094411
Cohesin Loading onto Chromatin	0.192792534	1	1	0.015349715	0.089579287	1	0.586457372	0.002007636	0.023261398	0.133229035	0.015908383	1
Collagen biosynthesis and modifying enzymes	0.993451002	0.682774295	0.703368765	0.966531971	1	1	1	0.696447165	0.564933118	0.901728346	0.968053223	0.83902262
Collagen degradation	0.994934803	0.870427459	1	1	1	1	0.905046613	0.728240601	0.316282817	0.426698813	0.973207174	0.018275093
Collagen formation	0.98145522	0.803651812	0.763790855	0.756702217	1	1	1	0.612741142	0.319935233	0.91167655	0.983247111	0.900877848
Common Pathway of Fibrin Clot Formation	1	0.801862215	1	1	1	0.060508496	1	0.710470489	0.921188115	0.758811943	1	0.0915959
Complement cascade	0.570183232	0.945928012	1	1	1	1	1	1	0.81995358	0.331113079	0.611367197	0.12953553
Condensation of Prometaphase Chromosomes	0.008997229	1	0.202089509	0.020248102	1	1	0.621435751	0.494018052	0.383714583	0.787203182	0.124857688	1
Condensation of Prophase Chromosomes	9.23E-13	0.015438308	0.001984134	0.060342117	1.49E-22	1	1	0.218449213	0.849110909	0.977697478	0.062771054	0.436184709
Conjugation of benzoate with glycine	0.22475373	1	1	1	1	1	1	1	0.316543029	1	1	1
Conjugation of carboxylic acids	0.22475373	1	1	1	1	1	1	1	0.316543029	1	1	1
Conjugation of phenylacetate with glutamine	0.156084772	1	1	1	1	1	1	1	0.224081409	1	1	1
Conjugation of salicylate with glycine	0.156084772	1	1	1	1	1	1	1	1	1	1	1
Constitutive Sig1ling by Aberrant PI3K in Cancer	0.869565091	0.847531922	0.703368765	0.84896194	1	1	0.994644146	0.061590434	0.405563079	0.142790824	0.854244726	0.629948468
Constitutive Sig1ling by AKT1 E17K in Cancer	1	0.518462292	1	0.34900815	1	0.066363748	0.033272007	0.744276071	0.496836241	0.004963545	1	0.708307339
Constitutive Sig1ling by EGFRvIII	0.347966077	1	1	0.577167726	1	1	0.73419859	0.056952803	0.851142305	0.037188725	1	0.568111684
Constitutive Sig1ling by Ligand-Responsive EGFR Cancer Variants	0.465145318	1	1	0.6640034	1	1	0.813413785	0.024122743	0.910495446	0.00784154	1	0.654859365
Constitutive Sig1ling by NOTCH1 HD Domain Mutants	0.60702842	1	1	1	1	1	1	0.024659747	0.383714583	0.433329416	1	0.459634832
Constitutive Sig1ling by NOTCH1 HD+PEST Domain Mutants	0.318355006	0.704484574	0.611929266	0.929065281	1	0.133970491	0.347430492	0.001394557	0.175048745	0.398889974	0.931589388	0.239222962
Constitutive Sig1ling by NOTCH1 PEST Domain Mutants	0.318355006	0.704484574	0.611929266	0.929065281	1	0.133970491	0.347430492	0.001394557	0.175048745	0.398889974	0.931589388	0.239222962
Constitutive Sig1ling by NOTCH1 t(7;9)(NOTCH1:M1580_K2555) Translocation Mutant	1	1	1	1	1	1	1	0.310267292	0.153686606	1	1	0.285094411
Conversion from APC/C:Cdc20 to APC/C:Cdh1 in late a1phase	0.001112	0.726001746	0.279996807	0.223028429	1	1	0.040413129	1	0.113619565	0.894778325	0.000153541	1
Cooperation of Prefoldin and TriC/CCT in actin and tubulin folding	0.677185116	0.018397215	0.43751585	1.26E-05	1	1	0.42539735	0.507604903	1.00E-09	1	1	0.791702663
COPI Mediated Transport	0.572175206	1	1	0.015349715	1	1	0.586457372	0.461665244	1	0.75503284	1	0.428512105
COPII (Coat Protein 2) Mediated Vesicle Transport	0.534236939	1	1	0.403234622	1	1	0.548253272	0.42724921	1	0.003060021	1	0.395602006
Costimulation by the CD28 family	0.941499736	0.613065604	1	0.955313136	1	1	0.680250812	0.221670931	0.991382093	0.043795464	0.957175112	0.800703102
Creatine metabolism	0.133341094	0.019394383	1	1	1	1	0.506526544	0.390638719	0.637710639	0.675388334	1	0.360802184
Creation of C4 and C2 activators	1	1	1	1	1	1	1	1	1	1	1	0.459634832
CREB phosphorylation	0.447991087	0.432212711	1	1	1	1	1	0.351694215	1	0.231182186	1	0.051634214
CREB phosphorylation through the activation of Adenylate Cyclase	1	1	1	1	1	1	1	1	1	0.131075217	1	1
CREB phosphorylation through the activation of CaMKII	1	0.037939133	1	0.244067449	1	1	1	1	0.33019506	0.061463452	0.628073465	1
CREB phosphorylation through the activation of CaMKK	1	0.007790901	1	1	1	1	1	1	0.025524149	0.569888118	0.294456206	1
CREB phosphorylation through the activation of Ras	0.915063306	0.021721738	1	0.217454699	1	1	1	1	0.68865029	0.028992079	0.815252954	0.47322871
CRMPs in Sema3A sig1ling	0.743107561	0.726001746	1	1	1	1	0.756697373	0.248954374	1	0.048431879	0.605764899	0.591649405
Cross-presentation of particulate exogenous antigens (phagosomes)	1	0.476342129	1	1	1	1	1	1	1	0.675388334	1	1
Cross-presentation of soluble exogenous antigens (endosomes)	0.905076114	0.154149311	1	0.265189527	1	1	9.27E-05	0.946004932	7.03E-14	0.956295036	1	0.251241138
Crosslinking of collagen fibrils	1	1	1	1	1	1	1	1	1	0.180078578	1	0.285094411
CS/DS degradation	0.668461188	0.074159979	1	1	1	1	1	0.553020235	1	0.079494052	1	0.51690023
CTLA4 inhibitory sig1ling	1	1	1	1	1	1	0.621435751	0.138137159	1	0.166186454	1	0.459634832
Cyclin A/B1 associated events during G2/M transition	0.007173258	1	0.04075973	0.001368888	1	1	0.756697373	0.248954374	0.113619565	0.894778325	0.057802458	1
Cyclin A:Cdk2-associated events at S phase entry	0.718425882	0.488002476	0.117421864	0.4188094	0.426351073	1	7.91E-05	0.87737213	3.10E-15	0.901728346	0.968053223	0.216139439
Cyclin B2 mediated events	0.345809399	1	0.097486422	0.249268794	1	1	0.356817163	1	0.469756826	1	1	1
Cyclin D associated events in G1	0.713831595	0.68862463	0.002955942	0.821565741	0.031546136	1	0.036555231	0.54512094	0.02092796	0.567003702	0.511492522	0.813831322
Cyclin E associated events during G1/S transition	0.74268743	0.518103721	0.034808089	0.444127188	0.110632936	1	0.000119291	0.888838226	1.33E-17	0.916649753	0.866910725	0.236307741
Cysteine formation from homocysteine	1	1	1	1	1	1	0.232605843	0.169463141	1	1	1	1
Cytochrome c-mediated apoptotic response	1	1	1	0.249268794	1	1	1	0.266200128	0.110965787	0.131075217	1	0.243951185
Cytochrome P450 - arranged by substrate type	1	0.1314352	0.677783991	0.957822809	0.404232778	0.158099784	0.953215428	0.851113593	1	0.864834192	0.825572536	0.581869065
Cytokine Sig1ling in Immune system	0.629320483	0.019976345	0.690331594	0.071567365	0.750361852	1	0.699167264	0.344057654	0.441832314	1.16E-05	0.437272391	0.001503733
Cytosolic iron-sulfur cluster assembly	0.668461188	1	0.027561389	1	1	1	0.003063496	0.553020235	0.013425188	0.839435172	0.530509878	1
Cytosolic sensors of pathogen-associated D1	0.36194168	0.50314169	0.709443276	0.017352882	1	1	0.027341277	0.976005644	0.047838226	0.256160772	0.249460058	0.845838732
Cytosolic sulfo1tion of small molecules	0.81720664	0.064315185	1	1	0.171250168	1	0.829216778	0.339689613	1	0.002486168	1	0.0915959
Cytosolic tR1 aminoacylation	0.12593155	1	1	0.146598837	0.201860294	1	0.046747607	0.774143101	0.005009374	0.965941802	0.396254886	1
DAG and IP3 sig1ling	0.939604312	0.478082885	0.492569613	1	1	1	0.946017315	0.317679804	0.356492214	0.645008819	0.563470603	0.542707108
DAP12 interactions	0.899202088	0.070506446	0.459445616	0.744884933	0.802965532	0.417103767	0.980687511	0.027130955	0.664122032	0.001210566	0.9686993	0.326279188
DAP12 sig1ling	0.814994023	0.41864858	0.381544703	0.632744267	0.767996075	0.384587083	0.955042149	0.042579788	0.47233562	0.001309455	0.941132464	0.327397372
DARPP-32 events	0.858402022	0.028884778	0.376537269	0.369535351	1	1	0.306816098	0.405566362	0.014593104	0.59672402	0.037735444	0.126549276
DCC mediated attractive sig1ling	0.695482389	1	1	0.181506208	1	1	1	0.203651402	1	0.005884526	0.040818201	1
deactivation of the beta-catenin transactivating complex	0.848292399	0.610415595	0.560769422	0.001373068	1	1	0.440695893	0.216914234	0.339783432	0.070185645	0.668849959	0.893880088
Deadenylation-dependent mR1 decay	0.205102719	0.981220051	0.017001523	0.290432775	0.36947291	1	0.399312487	0.025723696	2.64E-05	0.788302857	0.298709695	0.502809338
Deadenylation of mR1	0.034469403	1	0.010765976	0.133472537	1	1	0.590219535	0.045671607	0.014593104	0.174726761	0.137378714	0.358206767
Death Receptor Sig1lling	1	0.024608285	1	1	0.131358841	1	0.73419859	1	0.851142305	0.123126751	0.001046669	0.194753458
Dectin-1 mediated noncanonical NF-kB sig1ling	0.955884859	0.669569426	1	0.102162569	1	1	6.39E-05	0.87123908	1.25E-13	0.790257493	1	0.206267555
Dectin-2 family	1	0.554594798	1	1	1	1	1	1	1	0.384757969	1	1
Defective B3GAT3 causes JDSSDHD	0.465145318	0.179170034	1	1	1	1	0.813413785	0.101840291	0.910495446	1	1	0.017395205
Defective B4GALT1 causes B4GALT1-CDG (CDG-2d)	1	0.432212711	1	1	1	1	1	1	0.588656977	0.626339106	1	1
Defective B4GALT7 causes EDS, progeroid type	0.465145318	0.179170034	1	1	1	1	0.813413785	0.101840291	0.910495446	1	1	0.017395205
Defective CHST14 causes EDS, musculocontractural type	0.447991087	0.097328682	1	1	1	1	1	0.351694215	1	1	1	1
Defective CHST3 causes SEDCJD	0.447991087	0.097328682	1	1	1	1	1	0.351694215	1	1	1	1
Defective CHST6 causes MCDC1	1	0.432212711	1	1	1	1	1	1	0.588656977	0.626339106	1	1
Defective CHSY1 causes TPBS	0.447991087	0.097328682	1	1	1	1	1	0.351694215	1	1	1	1
Defective CYP11A1 causes Adre1l insufficiency, congenital, with 46,XY sex reversal (AICSR)	1	0.276285626	1	1	1	1	1	1	1	1	1	0.200446965
Defective EXT1 causes exostoses 1, TRPS2 and CHDS	0.639047031	0.621172757	1	1	1	1	0.653460331	0.159475224	0.782041354	1	1	0.003003679
Defective EXT2 causes exostoses 2	0.639047031	0.621172757	1	1	1	1	0.653460331	0.159475224	0.782041354	1	1	0.003003679
Defective HLCS causes multiple carboxylase deficiency	0.105503154	1	0.133784602	0.33065249	0.063568817	1	0.460953007	1	1	0.052319556	1	1
Defective MMAA causes methylmalonic aciduria type cblA	0.156084772	1	0.040189493	1	1	1	1	1	1	0.245082742	1	1
Defective MMADHC causes methylmalonic aciduria and homocystinuria type cblD	1	1	1	1	1	1	1	1	1	1	0.003179026	1
Defective MTR causes methylmalonic aciduria and homocystinuria type cblG	0.156084772	1	0.040189493	1	1	1	1	0.116425073	1	1	1	1
Defective MTRR causes methylmalonic aciduria and homocystinuria type cblE	0.156084772	1	0.040189493	1	1	1	1	0.116425073	1	1	1	1
Defective MUT causes methylmalonic aciduria mut type	0.156084772	1	0.040189493	1	1	1	1	1	1	0.245082742	1	1
Defects in biotin (Btn) metabolism	0.105503154	1	0.133784602	0.33065249	0.063568817	1	0.460953007	1	1	0.052319556	1	1
Defects in cobalamin (B12) metabolism	0.223643061	1	0.019955139	1	1	1	1	0.494018052	1	0.787203182	0.124857688	1
Defects in vitamin and cofactor metabolism	0.053014142	1	0.005340768	0.644123821	0.155514763	1	0.796151304	0.672208434	1	0.202768593	0.270235056	1
Defensins	0.800970827	1	1	1	1	1	1	1	0.679810182	1	1	1
degradation of AXIN	0.941499736	0.613065604	1	0.180536429	1	1	0.000420654	0.408256447	6.13E-12	0.574191188	1	0.168431158
Degradation of beta-catenin by the destruction complex	0.913535442	0.589759128	1	0.003277124	1	1	0.001003739	0.363058537	1.39E-12	0.241826819	0.978812216	0.48651602
Degradation of cysteine and homocysteine	1	0.476342129	0.151386428	1	1	1	0.506526544	0.390638719	0.637710639	0.075745201	1	0.360802184
degradation of DVL	0.845312294	0.642046298	1	0.380383506	1	1	0.000165637	0.858120626	3.10E-13	0.760990496	1	0.363111306
Degradation of GABA	1	1	1	1	1	1	1	1	1	0.245082742	1	1
Degradation of GLI1 by the proteasome	0.545734087	0.695605196	0.709443276	0.115470184	1	1	9.74E-05	0.707345933	2.99E-12	0.537653362	1	0.226156256
Degradation of GLI2 by the proteasome	0.869565091	0.682774295	0.703368765	0.10871106	1	1	7.91E-05	0.476131888	1.74E-12	0.517600669	1	0.216139439
Degradation of the extracellular matrix	0.994787389	0.933396609	0.894985684	0.734481853	1	0.289965599	0.908057203	0.206283936	0.315431652	0.68688132	0.998316083	0.002202615
Depolarization of the Presy1ptic Termi1l Triggers the Opening of Calcium Channels	1	0.123306781	1	1	1	1	1	0.009574924	1	0.282994515	1	1
Depolymerisation of the Nuclear Lami1	0.162574263	1	0.168633136	0.403234622	1	1	1	0.42724921	0.680920941	0.718005353	1	0.395602006
Deposition of new CENPA-containing nucleosomes at the centromere	1.74E-12	0.045742052	0.001659259	0.216174405	9.35E-23	1	0.497763711	0.48159082	0.132386064	0.997676003	0.000104476	0.416798461
Depuri1tion	1	1	0.059678753	1	1	1	0.232605843	1	1	0.344104792	1	1
Depyrimidi1tion	1	0.476342129	0.000425325	0.367981868	0.072319212	1	0.024316737	0.390638719	0.245281341	0.075745201	1	1
Dermatan sulfate biosynthesis	0.60702842	0.208263998	1	1	1	1	0.621435751	0.494018052	1	0.787203182	1	1
Detoxification of Reactive Oxygen Species	1	0.372141601	0.43751585	0.799789611	1	1	0.20753918	1	0.432183709	0.73035213	1	0.193054714
Developmental Biology	0.642771226	0.887505325	0.795009763	0.067117455	1	0.399659486	0.958426992	0.001467938	0.97652827	1.37E-06	0.99497107	0.347976762
DEx/H-box helicases activate type I IFN and inflammatory cytokines production	1	1	1	0.33065249	1	1	1	1	0.588656977	0.626339106	0.055263989	1
Digestion of dietary carbohydrate	0.345809399	1	1	1	1	1	1	1	1	1	1	1
Dimerization of procaspase-8	1	0.005167145	1	1	0.089579287	1	0.586457372	1	0.718983191	0.384757969	0.015908383	0.09941112
disassembly of the destruction complex and recruitment of AXIN to the membrane	1	1	1	0.120783993	1	1	0.856926704	0.039535928	0.938897552	0.018667579	1	0.338062638
Diseases associated with glycosaminoglycan metabolism	0.636807259	0.138419403	1	1	1	1	0.899604647	0.20252804	0.83362462	0.974316571	1	0.049845172
Diseases associated with the TLR sig1ling cascade	1	0.284623317	0.389236406	1	1	1	0.613807759	1	0.798287557	0.965941802	0.752678498	1
Diseases associated with visual transduction	1	1	0.202089509	1	1	1	0.621435751	1	1	1	1	1
Diseases of carbohydrate metabolism	0.572175206	0.554594798	1	1	0.089579287	0.030703824	0.20441637	0.117504902	1	0.384757969	0.440934303	0.428512105
Diseases of glycosylation	0.636807259	0.138419403	1	1	1	1	0.899604647	0.20252804	0.83362462	0.974316571	1	0.049845172
Diseases of Immune System	1	0.284623317	0.389236406	1	1	1	0.613807759	1	0.798287557	0.965941802	0.752678498	1
Diseases of metabolism	0.151207235	0.767609981	0.033374015	0.866220287	0.041889867	0.103584214	0.57702907	0.35125037	1	0.166401051	0.316457941	0.574984822
Diseases of sig1l transduction	0.974219745	0.883692423	0.862011981	0.064365193	1	0.164815784	0.023669423	0.003555627	3.94E-07	0.005006047	0.959966795	0.208292809
Disinhibition of S1RE formation	0.345809399	1	1	0.249268794	1	1	1	0.031823987	1	1	1	0.243951185
Displacement of D1 glycosylase by APEX1	1	1	0.000628526	0.403234622	0.080989126	1	0.004495044	1	0.292028222	0.334452182	1	1
Dissolution of Fibrin Clot	1	0.476342129	1	1	1	1	1	0.390638719	0.637710639	1	1	1
D1 Damage Bypass	0.485947119	0.675208022	1.75E-07	0.228200193	0.063159789	1	0.028900116	0.497076678	4.98E-06	0.353609845	0.1001055	0.699420783
D1 Damage Recognition in GG-NER	0.156084772	0.149264731	1	0.108327889	1	1	1	1	0.224081409	1	1	1
D1 Damage Reversal	1	0.384372135	1	1	1	1	0.08500947	1	1	1	1	1
D1 Damage/Telomere Stress Induced Senescence	4.94E-13	0.001659555	0.006385458	0.880785737	4.24E-20	1	0.381874041	0.660235822	0.834231524	0.102649673	0.153623127	0.048186604
D1 methylation	1.64E-09	0.000173701	0.000555117	0.858285097	9.86E-21	1	0.95059893	0.334474387	0.589714399	0.991701752	0.300700022	0.28112405
D1 Repair	0.17105993	0.413954289	2.61E-09	0.011554783	0.009869567	1	4.82E-07	0.617277937	2.15E-09	0.220079789	9.11E-07	0.889015824
D1 Replication	0.918494006	0.799308687	3.54E-21	0.486699399	2.92E-07	1	3.11E-10	0.98534338	3.20E-34	0.982772779	0.01023115	0.300952579
D1 replication initiation	0.399064239	1	0.000156516	1	0.00125579	1	0.08500947	1	0.000128328	1	0.00314106	1
D1 Replication Pre-Initiation	0.781364992	0.745030793	3.37E-11	0.451642985	5.66E-07	1	7.06E-08	0.955353981	1.78E-27	0.957257299	0.033018201	0.629993527
D1 strand elongation	0.746925739	1	6.24E-27	0.840978975	1.23E-08	1	5.48E-06	1	8.40E-18	1	0.008066345	0.525942468
Dopamine clearance from the sy1ptic cleft	1	1	1	1	1	1	1	1	0.316543029	0.344104792	1	1
Dopamine Neurotransmitter Release Cycle	1	0.801862215	1	1	1	1	0.829216778	0.710470489	1	0.111062112	1	0.673680555
Dopamine receptors	1	0.332508952	1	1	1	1	1	0.266200128	1	1	1	1
Double-Strand Break Repair	0.241268408	1	0.008327203	0.026688368	1	1	0.259261603	1	5.59E-05	0.130868342	0.000100806	1
Downregulation of ERBB2:ERBB3 sig1ling	0.60702842	0.589227878	1	1	1	1	0.621435751	0.494018052	0.383714583	0.433329416	0.472541964	1
Downregulation of ERBB4 sig1ling	1	1	1	1	1	1	1	0.079082691	0.637710639	0.013276813	1	1
Downregulation of SMAD2/3:SMAD4 transcriptio1l activity	0.263843249	1	1	0.006260104	1	1	0.565575758	0.008544012	0.262596684	0.004963545	1	1
Downregulation of TGF-beta receptor sig1ling	0.055189657	0.878203994	1	0.053665239	1	1	0.899604647	0.067058281	0.375691793	0.045253848	0.178835686	0.766951724
Downstream sig1l transduction	0.694024258	0.839685806	0.367620322	0.610411511	1	0.3786724	0.901278986	0.003882737	0.537182556	0.006643102	0.757167483	0.582542171
Downstream sig1ling events of B Cell Receptor (BCR)	0.869375361	0.737847744	0.966795036	0.431222369	1	0.403917831	0.019506016	0.066802454	2.86E-07	0.012531773	0.959226877	0.401222145
Downstream sig1ling of activated FGFR1	0.808269824	0.646796726	0.311978748	0.663213483	1	0.354467807	0.910671213	0.019045124	0.39009236	0.006741515	0.900441574	0.637889601
Downstream sig1ling of activated FGFR2	0.808269824	0.646796726	0.311978748	0.663213483	1	0.354467807	0.910671213	0.019045124	0.39009236	0.006741515	0.900441574	0.637889601
Downstream sig1ling of activated FGFR3	0.808269824	0.646796726	0.311978748	0.663213483	1	0.354467807	0.910671213	0.019045124	0.39009236	0.006741515	0.900441574	0.637889601
Downstream sig1ling of activated FGFR4	0.808269824	0.646796726	0.311978748	0.663213483	1	0.354467807	0.910671213	0.019045124	0.39009236	0.006741515	0.900441574	0.637889601
Downstream TCR sig1ling	0.334877804	0.068589892	0.619860893	0.933044313	1	1	0.569631718	0.148973084	0.827776724	0.000656038	0.752719571	0.928435559
DSCAM interactions	0.223643061	0.208263998	1	1	1	1	1	1	1	0.166186454	1	1
Dual incision reaction in GG-NER	0.005305994	0.493274908	0.350347399	0.10857181	1	1	0.027564399	0.361950792	0.235257298	0.532526971	0.334097456	0.691478034
Dual incision reaction in TC-NER	0.02668185	0.393825272	1	0.217454699	1	1	0.002142395	0.526613818	0.876209192	0.329420916	0.49328606	0.47322871
E2F-e1bled inhibition of pre-replication complex formation	0.192792534	0.554594798	0.016544806	0.436525984	1	1	0.045898142	1	0.023261398	0.75503284	0.015908383	1
E2F mediated regulation of D1 replication	0.206534091	0.393825272	6.16E-17	0.810990193	2.09E-07	1	0.008912088	1	2.15E-09	0.983183851	0.000913615	0.47322871
Early Phase of HIV Life Cycle	0.60702842	0.589227878	1	0.122137752	1	1	0.621435751	0.138137159	0.134268188	0.787203182	0.472541964	1
ECM proteoglycans	0.976911186	0.262144441	1	0.978935581	1	1	1	0.045992951	0.168191051	0.381870723	0.980020138	0.886652191
Effects of PIP2 hydrolysis	0.880575677	1	1	1	1	1	1	0.186896914	0.586348774	0.858373603	0.766690318	0.753497466
EGFR downregulation	0.355621021	0.878203994	1	0.429421329	1	1	0.378451503	0.067058281	0.963281306	0.248939758	0.436191401	0.41714102
EGFR interacts with phospholipase C-gamma	0.949075509	0.518138323	0.513062163	1	1	1	0.95479232	0.155530577	0.406176694	0.492808825	0.595859571	0.574984822
EGFR Transactivation by Gastrin	0.162574263	1	1	0.085959832	1	1	1	0.013730336	0.680920941	0.102892679	1	0.395602006
Eicosanoid ligand-binding receptors	1	0.326879617	1	1	1	1	1	1	0.851142305	0.878857452	1	1
Eicosanoids	1	0.073193034	1	1	1	1	1	0.310267292	1	0.569888118	1	1
Elastic fibre formation	0.963800789	0.182049906	1	1	1	1	1	0.417597345	0.503309169	0.593337369	0.655154888	0.88774009
Electric Transmission Across Gap Junctions	1	1	1	1	1	1	1	1	0.469756826	1	1	1
Electron transport from 1DPH to Ferredoxin	1	0.21533636	1	1	1	1	1	1	1	1	1	0.154446657
Elevation of cytosolic Ca2+ levels	1	1	0.168633136	1	1	1	0.548253272	1	0.292028222	1	1	1
Elongation arrest and recovery	0.467645456	0.918834579	0.130029532	0.831551049	1	1	0.263793183	0.85380924	0.156125571	0.792212749	0.529264403	0.236358383
Endogenous sterols	1	0.747325834	0.294647102	1	0.147537169	1	0.777294803	1	1	0.908608888	1	0.061507077
Endosomal Sorting Complex Required For Transport (ESCRT)	0.081742782	0.069726085	0.448981455	1	1	1	0.008912088	0.834455062	0.974943721	0.752432458	0.223160863	0.803076733
Endosomal/Vacuolar pathway	1	0.003301141	1	0.403234622	1	1	1	0.097754792	1	0.00029521	1	0.000871211
Energy dependent regulation of mTOR by LKB1-AMPK	0.197267037	0.785132566	1	0.085728479	1	1	0.212849228	0.317194244	1	0.092833201	0.668983758	0.276690658
eNOS activation	1	0.036986943	1	0.436525984	1	1	0.586457372	0.117504902	0.023261398	0.75503284	0.440934303	1
eNOS activation and regulation	1	0.199438537	0.33684582	0.682775275	0.171250168	1	0.235854277	0.339689613	0.001324136	0.758811943	0.68772331	0.673680555
Enzymatic degradation of dopamine by COMT	1	1	1	1	1	1	1	1	0.224081409	0.245082742	1	1
Enzymatic degradation of Dopamine by monoamine oxidase	1	1	1	1	1	1	1	1	0.224081409	0.245082742	1	1
EPH-ephrin mediated repulsion of cells	0.73477405	0.484007725	0.611929266	0.929065281	1	0.133970491	0.55219247	0.139535876	0.175048745	0.24990954	0.931589388	0.01132761
EPH-Ephrin sig1ling	0.689409157	0.644420863	0.823331154	0.506013144	1	0.231569528	0.572363874	0.028004499	0.683775598	0.077187714	0.955189791	0.015158874
EPHA-mediated growth cone collapse	0.695964619	0.393825272	1	1	1	1	1	0.006564007	0.974943721	0.076086708	1	0.47322871
EPHB-mediated forward sig1ling	0.966762543	0.828584247	1	0.386762882	1	1	0.668665346	0.216914234	0.718423383	0.030204536	0.668849959	0.063833461
Ephrin sig1ling	0.436947604	0.766993282	1	0.644123821	1	1	1	0.294525407	0.650206474	0.202768593	0.649122783	0.0709417
Epigenetic regulation of gene expression	2.77E-07	0.058816	0.000602377	0.077321456	8.19E-14	1	0.268836273	0.499113469	0.224674665	0.884233075	0.016281074	0.404188211
ER-Phagosome pathway	0.97129936	0.057413444	1	0.284068014	1	1	0.000726301	0.338797074	8.19E-10	0.125800032	1	0.002173841
ER Quality Control Compartment (ERQC)	1	1	1	0.291124508	1	1	0.411178702	0.310267292	1	0.180078578	1	0.285094411
ER to Golgi Transport	0.534236939	1	1	0.403234622	1	1	0.548253272	0.42724921	1	0.003060021	1	0.395602006
ERK activation	0.345809399	1	0.097486422	1	1	1	1	1	1	0.504919861	1	1
ERK/MAPK targets	0.407960794	0.140574832	1	0.62307136	1	1	1	0.077968546	0.884568137	0.061463452	1	0.23551771
ERK1 activation	1	1	0.059678753	1	1	1	1	1	1	0.344104792	1	1
ERK2 activation	0.156084772	1	1	1	1	1	1	1	1	1	1	1
ERKs are i1ctivated	0.492941086	0.476342129	1	0.367981868	1	1	1	0.390638719	0.637710639	0.075745201	1	1
Erythrocytes take up carbon dioxide and release oxygen	1	0.150697003	1	1	1	1	1	1	0.680920941	0.718005353	1	1
Erythrocytes take up oxygen and release carbon dioxide	1	0.150697003	1	1	1	1	1	1	0.680920941	0.718005353	1	1
Establishment of Sister Chromatid Cohesion	0.223643061	1	0.202089509	0.020248102	0.098090417	1	0.621435751	0.024659747	0.033178744	0.433329416	0.02097341	1
Ethanol oxidation	0.572175206	1	1	1	1	1	1	0.461665244	0.718983191	0.032107847	1	0.428512105
Eukaryotic Translation Elongation	0.761026176	5.41E-05	0.11312399	0.966263935	1	1	0.999692228	0.000955569	0.928886412	0.538986119	1	0.737326632
Eukaryotic Translation Initiation	0.147147901	0.003393645	0.086472077	0.470231286	1	1	0.869966931	0.001426553	0.031865664	0.67306913	0.991018287	0.609683718
Eukaryotic Translation Termi1tion	0.731937731	0.000112227	0.1032416	0.96097288	1	1	0.99628312	0.002099525	0.838769154	0.734143901	1	0.712910447
Export of Viral Ribonucleoproteins from Nucleus	0.156084772	1	1	0.108327889	1	1	0.161792394	1	0.224081409	1	0.10972659	1
Extension of Telomeres	0.615177549	1	1.25E-14	1	0.001540078	1	0.000730267	1	4.17E-12	1	0.01161935	0.753497466
Extracellular matrix organization	0.99891556	0.747448698	0.965044048	0.971788114	1	0.546441029	0.999794814	0.070420742	0.731099019	0.882358302	0.999946644	0.029342366
Extrinsic Pathway of Fibrin Clot Formation	1	0.332508952	1	1	1	1	1	1	1	0.131075217	1	1
Facilitative 1+-independent glucose transporters	0.254823705	1	1	1	1	1	0.269165368	0.159475224	1	0.815152898	0.502367063	0.48906701
Factors involved in megakaryocyte development and platelet production	0.538522285	0.741232952	0.101787844	0.000126605	1	1	0.713303497	0.114146165	0.489894006	0.540927976	0.019651605	0.658687222
Fanconi Anemia pathway	0.592574239	0.566272266	0.012124073	0.389802307	1	1	0.139285313	0.774143101	0.149187565	0.387740603	3.25E-06	1
FasL/ CD95L sig1ling	1	0.004132922	1	1	0.045823636	1	0.356817163	1	0.469756826	1	0.028366599	0.243951185
Fatty acid, triacylglycerol, and ketone body metabolism	0.020854881	0.749408029	0.457811831	0.823519954	0.106965474	1	0.467866859	0.460048817	0.984214556	3.15E-05	0.701684828	0.070381318
Fatty Acyl-CoA Biosynthesis	0.518934817	0.493274908	1	0.700501014	1	1	0.843683479	0.727896474	0.464894483	0.047682175	0.705404603	0.317730975
FBXW7 Mutants and NOTCH1 in Cancer	0.345809399	1	1	1	1	1	0.356817163	1	0.110965787	0.504919861	1	0.026430085
Fc epsilon receptor (FCERI) sig1ling	0.626095888	0.440843541	0.450418237	0.469294335	0.79913735	0.41336498	0.954913721	0.005823699	0.147125785	0.000963721	0.74638251	0.707854332
FCERI mediated Ca+2 mobilization	0.467645456	0.21712651	1	0.831551049	0.252773163	1	1	0.85380924	0.067847074	0.792212749	0.253800236	0.508768493
FCERI mediated MAPK activation	0.354873512	0.793981941	0.038484785	0.052531876	0.293858658	1	1	0.179269663	0.834231524	0.203933943	0.884207485	0.326561
FCERI mediated NF-kB activation	0.695964619	0.184216451	1	1	1	1	0.448414172	0.092752936	0.68865029	0.171347515	0.49328606	1
Fcgamma receptor (FCGR) dependent phagocytosis	0.369423749	0.667426001	0.773382451	0.91650162	1	1	0.739003581	0.635105639	0.941603089	0.142153192	0.384106939	0.909418961
FCGR activation	1	0.650637722	1	1	1	1	1	0.553020235	1	0.523765599	1	0.51690023
Fertilization	1	0.54280152	1	0.73304347	1	1	1	1	0.527788455	0.960781469	1	0.358206767
FGFR1 ligand binding and activation	1	1	1	0.577167726	1	1	1	0.605157214	1	0.603957056	1	0.568111684
FGFR1 mutant receptor activation	0.378499033	1	1	0.188218661	1	1	0.908116524	0.488105679	1	0.018992932	0.062771054	0.436184709
FGFR1b ligand binding and activation	1	1	1	0.291124508	1	1	1	0.310267292	1	0.569888118	1	0.285094411
FGFR1c and Klotho ligand binding and activation	1	1	1	0.158019413	1	1	1	1	1	0.344104792	1	0.154446657
FGFR1c ligand binding and activation	1	1	1	0.467964808	1	1	1	0.494018052	1	0.433329416	1	0.459634832
FGFR2 ligand binding and activation	1	1	1	1	1	1	1	0.651226044	1	0.673489312	1	0.613907635
FGFR2 mutant receptor activation	1	1	1	1	1	1	1	0.651226044	1	0.673489312	1	0.613907635
FGFR2b ligand binding and activation	1	1	1	1	1	1	1	0.310267292	1	0.569888118	1	1
FGFR2c ligand binding and activation	1	1	1	1	1	1	1	0.553020235	1	0.523765599	1	0.51690023
FGFR3 ligand binding and activation	1	1	1	1	1	1	0.653460331	0.524431037	1	1	1	0.135880871
FGFR3 mutant receptor activation	1	1	1	1	1	1	0.653460331	0.524431037	1	1	1	0.135880871
FGFR3b ligand binding and activation	1	1	1	1	1	1	0.460953007	0.351694215	1	1	1	0.051634214
FGFR3c ligand binding and activation	1	1	1	1	1	1	0.653460331	0.524431037	1	1	1	0.135880871
FGFR4 ligand binding and activation	1	1	1	1	1	1	1	0.579894761	0.830963316	0.860530759	1	0.543221135
Fibronectin matrix formation	1	1	1	1	1	1	1	0.169463141	1	1	1	1
Ficolins bind to repetitive carbohydrate structures on the target cell surface	1	1	1	1	1	1	1	1	1	1	1	0.243951185
Folding of actin by CCT/TriC	0.534236939	0.51704777	1	0.403234622	1	1	0.172712724	1	0.001976862	1	1	1
Formation of a pool of free 40S subunits	0.695257777	0.000459908	0.137720503	0.803832668	1	1	0.991473373	0.00198928	0.506251697	0.754977198	1	0.788151177
Formation of annular gap junctions	0.156084772	0.149264731	1	1	1	1	0.161792394	1	0.224081409	0.245082742	1	1
Formation of apoptosome	1	1	1	1	1	1	1	0.169463141	0.316543029	0.047038641	1	0.154446657
Formation of ATP by chemiosmotic coupling	1	1	0.309001432	1	1	1	0.796151304	1	0.014721005	0.920623317	1	1
Formation of editosomes by ADAR proteins	1	1	1	1	1	0.006213922	1	1	1	1	1	1
Formation of Fibrin Clot (Clotting Cascade)	1	0.556477221	1	1	1	0.109183467	0.96214302	0.89934568	0.658136878	0.355728395	1	0.326561
Formation of HIV-1 elongation complex containing HIV-1 Tat	0.050595491	0.966801907	0.209455714	0.417296511	1	1	0.059789545	0.926269825	0.384373236	0.478636702	0.210872871	0.401957538
Formation of HIV elongation complex in the absence of HIV Tat	0.056389239	0.969395585	0.216939472	0.432380669	1	1	0.066465258	0.930721997	0.406707729	0.502554832	0.222984348	0.416798461
Formation of incision complex in GG-NER	0.005305994	0.493274908	0.350347399	0.10857181	1	1	0.027564399	0.361950792	0.235257298	0.532526971	0.334097456	0.691478034
Formation of R1 Pol II elongation complex	0.056389239	0.969395585	0.216939472	0.432380669	1	1	0.066465258	0.930721997	0.406707729	0.502554832	0.222984348	0.416798461
Formation of Senescence-Associated Heterochromatin Foci (SAHF)	0.105503154	0.432212711	1	1	1	1	0.016200967	1	1	0.052319556	1	1
Formation of the active cofactor, UDP-glucuro1te	1	1	1	0.158019413	1	1	1	1	1	1	1	1
formation of the beta-catenin:TCF transactivating complex	9.32E-07	0.05091801	0.011770562	0.447320704	7.61E-19	1	0.730876513	0.269950753	0.428973507	0.84690861	0.1001055	0.699420783
Formation of the Early Elongation Complex	0.015029967	0.931003355	1	0.55612845	1	1	0.018187455	0.870905614	0.77073161	0.439231389	0.112904083	0.542707108
Formation of the Editosome	1	1	1	1	1	1	1	1	1	0.245082742	1	1
Formation of the HIV-1 Early Elongation Complex	0.015029967	0.931003355	1	0.55612845	1	1	0.018187455	0.870905614	0.77073161	0.439231389	0.112904083	0.542707108
Formation of the ter1ry complex, and subsequently, the 43S complex	0.987014393	0.362765839	0.650009979	0.785679668	1	1	0.81718576	0.189221178	0.034851562	0.971354378	1	0.530030131
Formation of transcription-coupled NER (TC-NER) repair complex	0.02668185	0.393825272	1	0.217454699	1	1	0.002142395	0.526613818	0.876209192	0.329420916	0.49328606	0.47322871
Formation of tubulin folding intermediates by CCT/TriC	0.832120231	0.004211362	1	7.60E-07	1	1	0.539882741	0.361950792	3.32E-10	1	1	1
Formyl peptide receptors bind formyl peptides and many other ligands	1	0.019394383	1	0.367981868	1	1	1	0.390638719	0.637710639	0.675388334	1	0.360802184
Free fatty acid receptors	1	1	1	1	1	1	1	1	1	0.504919861	0.252210066	1
FRS-mediated FGFR1 sig1ling	0.713831595	0.911969256	0.12320814	0.232410171	1	1	1	0.54512094	0.977941526	0.356895579	1	0.491193647
FRS-mediated FGFR2 sig1ling	0.746925739	0.925165434	0.136936657	0.539285349	1	1	1	0.580599209	0.982905087	0.41193266	1	0.525942468
FRS-mediated FGFR3 sig1ling	0.657471917	0.887696944	0.103323914	0.448717542	1	1	0.908116524	0.488105679	0.967672475	0.706751898	1	0.179094914
Frs2-mediated activation	0.176066314	0.41297921	0.050623499	0.644123821	1	1	1	0.672208434	0.898354117	0.7043636	1	0.634955749
FRS2-mediated FGFR4 sig1ling	0.695964619	0.904524435	0.116478922	0.486173338	1	1	1	0.526613818	0.876209192	0.538989285	1	0.47322871
Fructose catabolism	1	1	1	1	1	1	0.232605843	1	1	1	1	1
Fructose metabolism	1	1	1	1	1	1	0.356817163	1	1	1	1	1
G-protein activation	0.668461188	1	1	1	1	1	1	0.553020235	0.195351636	1	0.530509878	1
G-protein beta:gamma sig1lling	0.60702842	1	1	1	1	1	0.621435751	1	0.752510052	0.787203182	1	1
G-protein mediated events	0.73477405	0.704484574	0.611929266	1	1	1	0.98297644	0.297285505	0.304881442	0.738994912	0.485605657	0.722597009
G alpha (12/13) sig1lling events	0.514876638	0.946537357	0.697168203	0.040931611	1	0.1659996	0.962529396	0.132664341	0.83694051	6.49E-06	0.643989188	0.961500531
G alpha (i) sig1lling events	0.999999507	0.513587548	1	0.999901639	1	1	0.999999988	0.994911233	0.999985172	0.999409766	0.999426752	0.999990156
G alpha (q) sig1lling events	0.985116346	0.752068104	1	0.999278919	0.793257445	0.407713947	1	0.411783897	0.999541635	0.773138681	0.986580296	0.982543919
G alpha (s) sig1lling events	0.990960655	0.678148668	1	0.926438165	1	1	0.999874321	0.259221845	0.99972814	0.688338965	0.98071868	1
G alpha (z) sig1lling events	0.720304983	1	1	1	1	1	1	1	0.548457463	0.878857452	1	1
G beta:gamma sig1lling through PI3Kgamma	0.492941086	1	1	1	1	1	0.506526544	1	0.637710639	0.675388334	1	1
G beta:gamma sig1lling through PLC beta	0.345809399	1	1	1	1	1	1	1	0.469756826	1	1	1
G protein gated Potassium channels	0.615177549	0.588862451	1	1	1	1	0.354656478	1	0.816717016	0.97042381	1	1
G0 and Early G1	0.518934817	1	1.12E-07	0.700501014	0.016067408	1	0.001201243	0.361950792	0.001918512	0.948000245	0.705404603	0.691478034
G1 Phase	0.713831595	0.68862463	0.002955942	0.821565741	0.031546136	1	0.036555231	0.54512094	0.02092796	0.567003702	0.511492522	0.813831322
G1/S-Specific Transcription	1	0.650637722	1.21E-17	1	4.63E-06	1	0.019426637	1	2.12E-06	1	0.530509878	0.155068362
G1/S D1 Damage Checkpoints	0.861880046	0.472702716	0.697168203	0.22026486	1	0.1659996	1.51E-05	0.87123908	1.25E-13	0.652265947	0.966124265	0.206267555
G1/S Transition	0.450811213	0.541934771	1.12E-19	0.506213777	2.64E-13	1	1.12E-08	0.986847008	1.76E-33	0.994652924	0.028192134	0.318598237
G2 Phase	1	1	0.001210972	1	1	1	1	1	0.03915817	1	1	1
G2/M Checkpoints	0.116987452	0.768782386	1.34E-15	0.54674583	6.74E-06	1	0.000867519	0.957922865	8.00E-18	0.993440169	3.22E-06	0.942872722
G2/M D1 damage checkpoint	0.03585302	0.726001746	0.04075973	0.223028429	1	1	0.147533249	0.62890407	0.007819001	0.894778325	0.057802458	0.591649405
G2/M D1 replication checkpoint	0.055984803	1	0.097486422	0.027668124	1	1	1	0.266200128	0.110965787	1	0.252210066	1
G2/M Transition	0.000423719	0.752704186	0.381668087	1.35E-10	1	1	0.440957705	0.206283936	0.01679142	0.116652241	3.28E-05	0.984187876
GAB1 sig1losome	0.695257777	0.646850659	0.867944879	0.644447384	1	0.26481203	0.593802256	0.00545618	0.274501738	0.001511704	0.812137806	0.788151177
GABA A (rho) receptor activation	1	1	1	1	1	1	1	1	0.316543029	1	1	1
GABA A receptor activation	0.286077139	1	1	1	1	1	0.682780149	0.553020235	0.808052747	0.839435172	1	1
GABA B receptor activation	0.625521252	0.817675815	1	1	1	1	0.651567637	0.911126961	0.503309169	0.971661487	0.896981002	1
GABA receptor activation	0.467074206	0.934685805	1	1	1	1	0.694313153	0.851113593	0.487421673	0.981406778	0.959612197	1
GABA synthesis	1	1	1	1	1	1	1	0.116425073	1	0.245082742	1	1
GABA synthesis, release, reuptake and degradation	0.800970827	0.440486171	1	0.6640034	1	1	0.485426654	0.691931445	1	0.092833201	1	1
Galactose catabolism	0.345809399	0.332508952	1	1	1	1	1	1	0.469756826	1	1	0.243951185
Gamma-carboxylation of protein precursors	1	1	1	1	1	1	1	0.42724921	0.680920941	0.334452182	1	0.08240361
Gamma-carboxylation, transport, and amino-termi1l cleavage of proteins	1	1	1	1	1	1	1	0.494018052	0.752510052	0.433329416	1	0.018979406
Gamma carboxylation, hypusine formation and arylsulfatase activation	0.949075509	0.941350674	1	1	1	1	0.342239027	0.886006998	0.932825101	0.691561202	1	0.039167015
Gap-filling D1 repair synthesis and ligation in GG-NER	0.764054234	1	2.00E-08	1	0.010657455	1	0.000270952	1	1.34E-09	1	0.248827847	0.613907635
Gap-filling D1 repair synthesis and ligation in TC-NER	0.764054234	1	2.00E-08	1	0.010657455	1	0.000270952	1	1.34E-09	1	0.248827847	0.613907635
Gap junction assembly	1	1	1	1	1	1	1	1	0.397998618	1	1	1
Gap junction degradation	0.22475373	0.21533636	1	1	1	1	0.232605843	1	0.316543029	0.047038641	1	1
Gap junction trafficking	0.447991087	0.432212711	1	1	1	1	0.460953007	1	0.198854226	0.231182186	1	1
Gap junction trafficking and regulation	0.162574263	0.51704777	1	1	1	1	0.548253272	0.42724921	0.081667257	0.102892679	1	1
Gastrin-CREB sig1lling pathway via PKC and MAPK	0.946672032	0.795596431	0.897985954	0.981507771	0.831113753	0.446207759	1	0.152780982	0.999777575	0.491639116	0.994659737	0.946310022
Generation of second messenger molecules	1	0.436543373	1	1	0.252773163	1	0.935542604	0.28416473	0.898755575	0.59404942	0.835609554	0.824000083
Generic Transcription Pathway	0.196360269	0.878361693	0.74405709	0.03388346	0.834341293	0.449746897	0.046710318	0.009188376	0.749231552	0.004126833	0.630884138	0.452987821
GLI3 is processed to GLI3R by the proteasome	0.869565091	0.682774295	0.703368765	0.10871106	1	1	7.91E-05	0.476131888	1.74E-12	0.517600669	1	0.216139439
Global Genomic NER (GG-NER)	0.060524287	0.767609981	5.10E-06	0.309223739	0.041889867	1	9.02E-05	0.629929217	3.93E-06	0.855864295	0.132615549	0.574984822
Glucagon-like Peptide-1 (GLP1) regulates insulin secretion	0.8458191	0.831521546	0.363576056	0.71723877	1	1	0.856926704	0.383924938	0.938897552	0.804359423	0.72208725	0.114414353
Glucagon-type ligand receptors	1	1	1	0.525690453	1	1	1	0.553020235	1	0.523765599	1	1
Glucagon sig1ling in metabolic regulation	0.762206665	1	0.492569613	0.849880554	1	1	0.536216324	1	0.565201332	0.942579963	0.853728369	0.542707108
Glucocorticoid biosynthesis	1	0.384372135	1	1	1	1	1	1	0.53297087	1	1	1
Gluconeogenesis	0.467645456	0.918834579	0.471221201	0.831551049	1	1	0.493256136	0.563117921	0.307066757	0.59404942	1	0.824000083
Glucose metabolism	0.537771563	0.490999396	0.773382451	0.773446816	0.492800198	0.201941194	0.407167921	0.065373771	0.352886023	0.474757928	0.781216256	0.196082423
Glucose transport	0.222623729	1	1	0.069374413	0.053317156	1	0.116963152	0.216914234	0.001757503	0.6166876	0.072567248	1
Glucuronidation	0.008884009	1	1	0.291124508	1	1	1	1	1	1	1	1
Glutamate Binding, Activation of AMPA Receptors and Sy1ptic Plasticity	0.922002331	0.68862463	1	0.082855452	1	0.089439068	0.929567532	0.102218577	0.977941526	0.356895579	0.825727452	0.813831322
Glutamate Neurotransmitter Release Cycle	1	0.844645184	1	0.73304347	1	1	0.869049757	0.045671607	1	0.356199985	1	0.358206767
Glutathione conjugation	1	0.001991927	1	1	1	0.092284995	0.263793183	1	0.980581057	0.0012872	0.835609554	1
Glutathione synthesis and recycling	1	0.0008621	1	1	1	1	0.621435751	1	0.752510052	0.001283993	0.472541964	1
Glycerophospholipid biosynthesis	0.451234277	0.975056004	0.549232611	0.964581743	1	1	0.646462085	0.913511875	0.965396352	0.19496214	0.994833873	0.054888375
Glycogen breakdown (glycogenolysis)	0.764054234	0.007810962	1	1	1	1	0.16855453	0.271752484	0.135292963	1	0.248827847	0.01163751
Glycogen storage diseases	0.572175206	0.554594798	1	1	0.089579287	0.030703824	0.20441637	0.117504902	1	0.384757969	0.440934303	0.428512105
Glycogen synthesis	0.347966077	0.702881764	1	0.577167726	0.131358841	0.045716972	0.365568898	0.226220417	1	0.603957056	0.582121963	0.194753458
Glycolysis	0.657471917	0.887696944	1	0.787927162	1	1	1	0.075158659	0.640046012	0.133012809	1	1
Glycoprotein hormones	1	0.000127288	1	1	1	1	1	1	1	0.675388334	1	1
Glycosaminoglycan metabolism	0.843662957	0.413306135	0.909251538	0.894447208	1	1	0.521750519	0.395113851	0.898716095	0.045509131	0.998886744	0.009950479
Glycosphingolipid metabolism	1	0.574948237	1	1	1	1	0.214110006	0.905419131	0.992047015	0.00771167	0.890780332	0.015630066
Glyoxylate metabolism	1	1	1	1	1	1	0.356817163	1	1	1	1	1
Golgi Associated Vesicle Biogenesis	0.172596929	0.887696944	0.425813447	0.188218661	1	1	0.072221956	1	0.640046012	0.275286792	1	0.179094914
Golgi Cister1e Pericentriolar Stack Reorganization	0.053965161	1	0.202089509	0.020248102	1	1	0.621435751	0.494018052	0.752510052	0.433329416	0.124857688	0.459634832
Golgi to ER Retrograde Transport	0.572175206	1	1	0.015349715	1	1	0.586457372	0.461665244	1	0.75503284	1	0.428512105
GP1b-IX-V activation sig1lling	0.572175206	0.554594798	1	0.436525984	1	1	1	0.461665244	0.106698339	0.384757969	1	0.09941112
GPCR ligand binding	1	0.408990703	1	0.999999972	0.977353242	0.715924741	1	0.981253996	1	0.999920735	0.99999397	0.99982533
GPVI-mediated activation cascade	0.189321497	0.896451303	1	1	0.231357118	1	0.915907893	1	0.971539082	0.002012433	0.804150648	0.791702663
GRB2 events in EGFR sig1ling	0.31718558	1	0.031733608	0.181506208	1	1	1	0.203651402	1	0.100209944	1	0.543221135
GRB2 events in ERBB2 sig1ling	0.518934817	0.81729158	0.066814247	0.10857181	1	1	1	0.128208412	0.235257298	0.293274933	1	0.691478034
GRB2:SOS provides linkage to MAPK sig1ling for Integrins	0.347966077	0.702881764	1	0.202144291	1	1	1	0.056952803	0.851142305	0.123126751	0.582121963	1
GRB7 events in ERBB2 sig1ling	1	0.332508952	1	1	1	1	1	1	0.110965787	1	1	1
Growth hormone receptor sig1ling	0.858402022	0.54280152	1	0.73304347	1	1	1	0.405566362	0.778234539	0.023880566	0.137378714	0.358206767
GTP hydrolysis and joining of the 60S ribosomal subunit	0.271326744	0.001673854	0.070271776	0.405672399	1	1	0.959333363	0.000720475	0.031348663	0.68688132	0.998316083	0.714608281
HATs acetylate histones	4.82E-08	0.010017061	0.093968232	0.014706761	1.21E-13	1	0.885974094	0.10023049	0.0062388	0.710288719	0.000337404	0.961161552
HCN channels	1	0.276285626	1	1	1	1	1	1	1	1	1	1
HDACs deacetylate histones	3.08E-12	0.018383418	0.011770562	0.447320704	7.61E-19	1	0.313037849	0.014814968	0.614688146	0.701731062	0.456032353	0.431518473
HDL-mediated lipid transport	1	0.074159979	1	0.525690453	1	1	1	1	0.808052747	0.839435172	1	0.030349671
HDMs demethylate histones	1.64E-09	0.013911374	0.004698751	0.858285097	9.86E-21	1	0.95059893	0.144135771	0.986752828	0.009655878	0.300700022	0.28112405
Hedgehog 'off' state	0.771807764	0.865751764	0.799898049	0.067548849	1	1	0.000212078	0.09444575	1.39E-09	0.322081823	0.940076032	0.130308511
Hedgehog 'on' state	0.630360778	0.872190215	1	0.276640808	1	1	0.002196434	0.336826822	9.23E-09	0.230389654	0.831617814	0.430624545
Hedgehog ligand biogenesis	0.890401033	0.72014339	1	0.456663061	1	1	0.000516667	0.894191481	8.46E-12	0.426698813	1	0.246583584
Heme biosynthesis	1	1	1	1	1	1	0.621435751	1	0.383714583	1	0.472541964	0.459634832
Heme degradation	0.0795352	1	1	1	1	1	1	1	0.53297087	1	1	0.285094411
Hemostasis	0.863230591	0.839396327	0.817326916	0.172008163	0.987323734	0.765734487	0.999984127	0.130579405	0.559875465	0.08694133	0.724653938	0.323112197
Heparan sulfate/heparin (HS-GAG) metabolism	0.77321403	0.082177341	0.635244531	0.940346883	1	1	0.603342297	0.168622121	0.942403835	0.309630739	1	0.01582277
Hexose transport	0.253651026	1	1	0.082072732	0.058164827	1	0.139176083	0.243101704	0.002779437	0.660930901	0.085752987	1
Hh mutants abrogate ligand secretion	0.836399987	0.627735443	1	0.367503344	1	1	0.000134451	0.851113593	1.68E-13	0.594493262	1	0.177622757
Hh mutants that don't undergo autocatalytic processing are degraded by ERAD	0.836399987	0.627735443	1	0.367503344	1	1	0.000134451	0.851113593	1.68E-13	0.594493262	1	0.177622757
Highly calcium permeable nicotinic acetylcholine receptors	1	0.554594798	1	1	1	0.030703824	0.586457372	1	0.718983191	0.75503284	1	1
Highly calcium permeable postsy1ptic nicotinic acetylcholine receptors	1	0.237834213	1	1	1	0.036735879	0.653460331	1	0.782041354	0.815152898	1	1
Highly sodium permeable acetylcholine nicotinic receptors	1	0.476342129	1	1	1	0.024635804	1	1	1	0.675388334	1	1
Histamine receptors	1	0.276285626	1	1	1	1	1	0.2193249	1	1	1	1
Histidine catabolism	1	1	1	1	1	0.015465898	1	1	1	1	1	1
HIV elongation arrest and recovery	0.467645456	0.918834579	0.130029532	0.831551049	1	1	0.263793183	0.85380924	0.156125571	0.792212749	0.529264403	0.236358383
HIV Infection	0.04921239	0.726713535	0.939782122	0.004748524	0.609165065	1	2.64E-05	0.767568634	1.45E-10	0.657616246	0.248858924	0.20635521
HIV Life Cycle	0.006593996	0.912553962	0.768392676	0.039150367	0.363735599	1	0.002142959	0.716326095	0.004833987	0.801713593	0.009431446	0.462139356
HIV Transcription Elongation	0.050595491	0.966801907	0.209455714	0.417296511	1	1	0.059789545	0.926269825	0.384373236	0.478636702	0.210872871	0.401957538
HIV Transcription Initiation	0.026820291	0.973991848	1	0.462101476	1	1	0.032651104	0.938837806	0.80079299	0.376219038	0.24771777	0.095490918
Homologous D1 pairing and strand exchange	0.399064239	1	0.115820401	1	1	1	0.411178702	1	0.002459795	1	0.294456206	1
Homologous Recombi1tion Repair	0.135864497	1	0.003775519	0.600777012	1	1	0.396716848	1	0.007819001	0.148025041	1.27E-05	1
Homologous recombi1tion repair of replication-independent double-strand breaks	0.135864497	1	0.003775519	0.600777012	1	1	0.396716848	1	0.007819001	0.148025041	1.27E-05	1
Hormone-sensitive lipase (HSL)-mediated triacylglycerol hydrolysis	0.465145318	0.785132566	0.323065732	1	1	1	0.813413785	0.691931445	0.679810182	0.931059859	0.291625241	0.654859365
Hormone ligand-binding receptors	1	0.554594798	1	1	1	1	1	0.461665244	1	0.75503284	1	1
Host Interactions of HIV factors	0.5807693	0.65266261	1	0.004144043	0.329609745	1	0.001837338	0.638665549	2.22E-14	0.489700649	0.573254213	0.532767073
Host Interactions with Influenza Factors	0.345809399	1	0.097486422	1	1	1	1	1	1	0.504919861	0.252210066	1
HS-GAG biosynthesis	0.899282355	0.631387277	1	0.787927162	1	1	0.678295837	0.218449213	0.849110909	0.275286792	1	0.002771241
HS-GAG degradation	0.832120231	0.220215417	1	1	1	1	0.539882741	0.128208412	0.930604783	0.532526971	1	0.004566244
HSF1-dependent transactivation	0.085666824	0.81729158	1	0.328260499	1	1	0.001201243	1	0.464894483	0.047682175	0.334097456	0.317730975
HSF1 activation	0.399064239	1	1	1	1	1	0.411178702	0.310267292	0.025524149	1	0.294456206	1
HuR stabilizes mR1	0.002325281	1	1	0.367981868	1	1	1	0.079082691	0.059572882	1	0.371940009	1
Hyaluro1n metabolism	0.695482389	1	1	0.039471365	1	1	1	1	1	0.027704322	0.557065065	1
Hyaluro1n uptake and degradation	0.60702842	1	1	0.020248102	1	1	1	1	1	0.008947059	0.472541964	1
Hydrolysis of LPC	1	0.432212711	1	1	1	1	1	0.351694215	1	0.231182186	1	0.051634214
Hydrolysis of LPE	1	1	1	1	1	1	1	1	1	0.245082742	1	0.10580746
Hypusine synthesis from eIF5A-lysine	1	1	1	1	1	1	0.29744644	1	1	1	1	1
IGF1R sig1ling cascade	0.022752379	0.914742258	0.100040245	0.110399542	1	1	0.610347126	0.26613466	0.907152181	0.00350216	0.876714648	0.193459234
IkBA variant leads to EDA-ID	1	0.432212711	1	1	1	1	0.112532871	1	0.588656977	0.626339106	0.334321575	1
IKBKB deficiency causes SCID	1	1	1	1	1	1	0.161792394	1	0.224081409	1	1	1
IKBKG deficiency causes anhidrotic ectodermal dysplasia with immunodeficiency (EDA-ID) (via TLR)	1	0.476342129	1	1	1	1	0.141938249	1	0.637710639	0.675388334	0.371940009	1
IKK complex recruitment mediated by RIP1	0.800970827	0.179170034	1	0.6640034	1	1	0.212849228	0.691931445	0.679810182	0.732765559	0.668983758	1
Immunoregulatory interactions between a Lymphoid and a non-Lymphoid cell	1	4.57E-05	1	0.980120888	1	0.191825591	1	0.589551913	0.969046093	0.542551951	1	0.010788479
Import of palmitoyl-CoA into the mitochondrial matrix	0.534236939	1	0.168633136	0.403234622	1	1	0.172712724	0.42724921	0.680920941	0.102892679	1	0.08240361
I1ctivation of APC/C via direct inhibition of the APC/C complex	0.002239544	0.766993282	0.309001432	0.075170875	1	1	0.059466822	1	0.054127183	0.920623317	1.64E-07	1
I1ctivation of Cdc42 and Rac	0.492941086	1	1	0.069346847	1	1	1	0.390638719	0.637710639	0.675388334	1	1
I1ctivation, recovery and regulation of the phototransduction cascade	0.26051147	0.457481352	1	0.840978975	1	1	0.9410116	0.580599209	0.174077641	0.6200661	0.84493268	0.833614845
Incretin synthesis, secretion, and i1ctivation	1	1	1	1	1	1	0.141938249	1	1	0.675388334	1	1
Infectious disease	0.257246673	0.066945325	0.448665211	0.068442232	0.857318941	1	0.011792619	0.249016002	1.00E-06	0.859890241	0.813784354	0.053907085
Inflammasomes	0.764054234	0.747325834	1	1	1	0.051660001	1	0.651226044	0.33019506	0.389207274	0.248827847	1
Influenza Infection	0.288064122	0.005853491	0.101787844	0.369762213	0.31582428	1	0.900300024	0.014112145	0.051401697	0.647224747	0.538449635	0.905489855
Influenza Life Cycle	0.353520583	0.003730159	0.213536021	0.327113746	0.298515358	1	0.875497059	0.009953107	0.034657742	0.685766702	0.654636076	0.887289319
Influenza Viral R1 Transcription and Replication	0.577180417	0.002531688	0.196651389	0.442700036	0.284625816	1	0.924449113	0.007377021	0.07471624	0.736170694	0.772894668	0.870602064
Influenza Virus Induced Apoptosis	1	1	1	1	1	1	1	1	1	0.245082742	1	1
Inhibition of voltage gated Ca2+ channels via Gbeta/gamma subunits	0.615177549	0.588862451	1	1	1	1	0.354656478	1	0.816717016	0.97042381	1	1
Inhibition of adenylate cyclase pathway	0.695482389	1	1	1	1	1	1	0.579894761	0.228040399	0.860530759	0.557065065	1
Inhibition of Host mR1 Processing and R1 Silencing	0.156084772	1	0.040189493	1	1	1	1	1	1	1	1	1
Inhibition of HSL	0.006605997	1	1	0.108327889	1	1	0.161792394	1	0.224081409	0.245082742	1	1
Inhibition of replication initiation of damaged D1 by RB1/E2F1	0.162574263	0.150697003	1.89E-05	1	0.002959901	1	0.548253272	1	0.001976862	1	0.011615572	1
Inhibition of Sig1ling by Overexpressed EGFR	1	1	1	1	1	1	1	0.116425073	1	0.245082742	1	1
Inhibition of the proteolytic activity of APC/C required for the onset of a1phase by mitotic spindle checkpoint components	0.002239544	0.766993282	0.309001432	0.075170875	1	1	0.059466822	1	0.054127183	0.920623317	1.64E-07	1
Inhibition of TSC complex formation by PKB	0.22475373	1	1	0.00894484	1	1	0.232605843	1	0.316543029	0.047038641	1	0.154446657
Initial triggering of complement	0.800970827	1	1	1	1	1	1	1	1	0.931059859	0.668983758	0.276690658
Initiation of Nuclear Envelope Reformation	0.492941086	1	1	0.367981868	1	1	0.506526544	0.390638719	0.000973868	0.675388334	1	0.360802184
Inositol phosphate metabolism	0.521570269	0.007867104	1	0.929065281	1	1	0.347430492	0.527330203	0.654904265	0.140456484	0.485605657	0.239222962
Inositol transporters	1	1	1	1	1	1	1	0.169463141	1	1	1	1
Insulin-like Growth Factor-2 mR1 Binding Proteins (IGF2BPs/IMPs/VICKZs) bind R1	0.22475373	1	1	1	1	1	1	0.169463141	1	0.047038641	1	1
Insulin effects increased synthesis of Xylulose-5-Phosphate	1	1	1	1	1	1	0.161792394	1	1	0.245082742	1	1
Insulin processing	0.8458191	1	1	0.120783993	1	1	0.001635328	1	0.938897552	0.804359423	0.72208725	0.708307339
Insulin receptor recycling	0.890326413	0.610567092	1	0.429421329	1	1	0.378451503	1	0.375691793	0.681599571	0.779910275	0.002256974
Insulin receptor sig1lling cascade	0.022752379	0.914742258	0.100040245	0.110399542	1	1	0.455445653	0.26613466	0.829476524	0.00350216	0.732158543	0.335186797
Integration of energy metabolism	0.853935663	0.971763355	0.537022058	0.73078667	1	1	0.622602387	0.434924276	0.984386699	0.258989596	0.99418796	0.344995161
Integration of provirus	0.492941086	0.476342129	1	0.069346847	1	1	0.506526544	0.390638719	0.059572882	0.675388334	0.371940009	1
Integration of viral D1 into host genomic D1	1	0.21533636	1	1	1	1	1	0.169463141	1	1	0.159999921	1
Integrin alphaIIb beta3 sig1ling	0.657471917	0.887696944	1	0.188218661	1	1	0.402055403	0.020481106	0.967672475	0.054445168	0.792383008	1
Integrin cell surface interactions	0.816523273	0.895349115	1	0.950347214	1	1	1	0.380406021	0.401630034	0.868655662	0.992198677	0.837392383
Interaction between L1 and Ankyrins	0.436947604	0.766993282	1	0.644123821	1	1	0.796151304	0.294525407	0.158483185	0.7043636	0.649122783	0.256089712
Interaction With The Zo1 Pellucida	1	0.179124518	1	1	1	1	1	1	0.338360693	0.75503284	1	0.09941112
Interactions of Rev with host cellular proteins	0.125814246	1	1	0.00883374	0.03761547	1	0.055116625	0.870905614	9.58E-06	0.645008819	0.009401764	1
Interactions of Tat with host cellular proteins	1	1	1	1	1	1	1	1	0.224081409	1	1	1
Interactions of Vpr with host cellular proteins	0.530607117	0.936386654	1	0.03835997	0.03973052	1	0.154887801	0.614004711	1.45E-05	0.668846645	0.010887771	1
Interconversion of 2-oxoglutarate and 2-hydroxyglutarate	0.22475373	1	1	1	1	1	0.232605843	1	1	1	0.159999921	1
Interconversion of polyamines	1	0.21533636	1	0.158019413	1	1	1	1	0.316543029	0.344104792	1	0.154446657
Interferon alpha/beta sig1ling	0.996971117	0.07844552	0.753796382	0.89952001	1	1	0.837801975	0.387359258	1	0.101678694	1	0.003440117
Interferon gamma sig1ling	0.876514288	1.40E-05	1	0.129323937	1	1	0.629518633	0.30453255	0.984971038	4.91E-07	0.429575679	0.000734269
Interferon Sig1ling	0.58508955	0.009663087	0.974742299	0.067983747	0.495466241	1	0.324864161	0.264052029	0.149831696	1.35E-05	0.29726136	0.015573094
Interleukin-1 processing	0.22475373	0.21533636	1	1	1	1	1	1	1	1	1	1
Interleukin-1 sig1ling	0.720869456	0.268959783	0.603833379	0.10325575	1	1	0.330190768	0.938837806	0.160196839	0.376219038	0.927467224	0.227345348
Interleukin-2 sig1ling	0.430669146	0.83890188	0.202000072	0.19268701	1	1	1	0.714845033	1	0.00497458	0.41042159	0.06961304
Interleukin-3, 5 and GM-CSF sig1ling	0.467738865	0.857867415	0.587135249	0.432380669	1	1	0.977776983	0.25645467	0.995799116	0.007542429	0.222984348	0.027524963
Interleukin-6 sig1ling	1	0.554594798	1	0.103612361	1	1	1	0.461665244	1	0.384757969	0.440934303	0.09941112
Interleukin-7 sig1ling	1	0.384372135	1	0.291124508	1	1	1	0.310267292	1	1	1	1
Interleukin receptor SHC sig1ling	0.355621021	0.610567092	1	0.174010157	1	1	1	0.468131126	1	0.004273911	0.436191401	0.049845172
Intraflagellar transport	0.957063719	1	0.17254788	0.148476746	1	1	0.010580275	0.179269663	1	0.017824598	0.055044006	0.874377024
Intrinsic Pathway for Apoptosis	0.067871848	0.537534242	0.035882137	0.324780049	0.287168898	1	0.008934919	0.367977742	0.000617644	0.713145255	0.142965925	0.12953553
Intrinsic Pathway of Fibrin Clot Formation	1	0.747325834	1	1	1	1	0.777294803	1	0.33019506	0.673489312	1	0.613907635
Inwardly rectifying K+ channels	0.730809949	0.706009545	1	1	1	1	0.493256136	1	0.898755575	0.987321732	1	1
Ion channel transport	0.691996169	0.987175907	0.974742299	0.935475879	0.814024417	0.103789089	0.994375813	0.842343873	0.636062931	0.376382391	0.99167885	0.057516227
Ion transport by P-type ATPases	0.625521252	0.817675815	1	0.89376911	1	0.1147494	1	0.688521563	0.859880412	0.244330683	0.655154888	0.634465169
Ionotropic activity of Kai1te Receptors	1	0.010748662	1	0.497653919	1	0.036735879	1	1	0.045196055	0.201194949	0.026816708	1
IRAK1 recruits IKK complex	0.720304983	0.105285306	1	0.577167726	1	1	0.127448227	0.605157214	0.093635463	0.603957056	1	0.568111684
IRAK1 recruits IKK complex upon TLR7/8 or 9 stimulation	0.720304983	0.105285306	1	0.577167726	1	1	0.127448227	0.605157214	0.093635463	0.603957056	1	0.568111684
IRAK2 mediated activation of TAK1 complex	0.572175206	1	1	1	1	1	1	0.461665244	1	0.384757969	1	1
IRAK2 mediated activation of TAK1 complex upon TLR7/8 or 9 stimulation	0.572175206	1	1	1	1	1	1	0.461665244	1	0.384757969	1	1
IRAK4 deficiency (TLR2/4)	1	0.589227878	0.202089509	1	1	1	1	1	1	1	1	1
IRAK4 deficiency (TLR5)	1	0.276285626	1	1	1	1	1	1	1	1	1	1
IRE1alpha activates chaperones	0.514876638	0.033362822	1	0.22026486	1	1	0.549298481	0.97281392	0.9944944	6.49E-06	0.847508199	0.003754099
IRF3-mediated induction of type I IFN	1	0.21533636	1	1	1	1	0.232605843	1	1	1	1	1
IRF3 mediated activation of type 1 IFN	1	1	1	1	1	1	0.232605843	1	1	1	1	1
Iron uptake and transport	0.971980017	0.848654488	1	0.417296511	1	1	0.478995866	0.727293103	0.384373236	0.660930901	0.913554307	0.00687514
IRS-mediated sig1lling	0.027256669	0.954028707	0.07899081	0.076008487	1	1	0.519210334	0.202919461	0.855496104	0.002798915	0.837940654	0.267871305
IRS-related events	0.032364935	0.959247562	0.084756532	0.085077943	1	1	0.54611214	0.220376302	0.872227753	0.001607611	0.849974749	0.286794265
IRS-related events triggered by IGF1R	0.017378308	0.963907205	0.090723111	0.094755526	1	1	0.572363874	0.23834448	0.887327541	0.002220269	0.861225134	0.171164716
IRS activation	1	1	1	1	1	1	1	0.266200128	1	0.131075217	0.252210066	1
ISG15 antiviral mechanism	0.084875488	0.968941508	1	0.029232044	0.125974566	1	0.021220102	0.363058537	3.77E-06	0.084396569	0.077178668	0.48651602
JNK (c-Jun ki1ses) phosphorylation and activation mediated by activated human TAK1	0.492490397	0.801862215	1	0.682775275	1	1	0.829216778	0.710470489	0.208661089	0.758811943	1	1
Keratan sulfate biosynthesis	0.907508179	0.651329252	1	0.799789611	1	1	0.42539735	0.823839847	0.432183709	0.510083303	1	0.454887016
Keratan sulfate degradation	1	0.621172757	1	1	1	1	1	1	0.782041354	0.002284809	1	0.48906701
Keratan sulfate/keratin metabolism	0.939604312	0.738351975	1	0.849880554	1	1	0.536216324	0.870905614	0.565201332	0.022705636	1	0.26609054
Ketone body metabolism	0.345809399	0.332508952	1	1	1	1	1	1	1	0.131075217	0.252210066	0.243951185
Kinesins	0.263843249	0.831521546	1	0.000129522	1	1	0.856926704	0.744276071	1	0.804359423	0.000140746	1
Klotho-mediated ligand binding	1	1	1	0.291124508	1	1	1	1	0.53297087	0.569888118	1	0.285094411
KSRP destabilizes mR1	0.764054234	0.384816336	1	0.62307136	0.147537169	1	0.427138491	0.651226044	0.000354557	0.908608888	0.248827847	0.23551771
L13a-mediated translatio1l silencing of Ceruloplasmin expression	0.261489481	0.001502823	0.068107466	0.562992604	1	1	0.984579146	0.000649604	0.08681591	0.562223732	0.998213596	0.706964744
L1CAM interactions	0.119874931	0.956711641	1	0.080467007	1	1	0.825740224	0.008584576	0.503263513	0.000196531	0.67888837	0.03090281
Lactose synthesis	1	0.21533636	1	1	1	1	1	0.169463141	0.316543029	1	1	0.154446657
Lagging Strand Synthesis	0.518934817	1	7.58E-16	1	0.016067408	1	0.006379474	1	3.32E-10	1	0.005357644	0.691478034
Laminin interactions	0.44582695	1	1	0.504299279	1	1	1	0.102218577	0.487191935	0.356895579	1	0.221719593
Late Phase of HIV Life Cycle	0.002718314	0.933904247	0.730388326	0.091792796	0.329609745	1	0.001837338	0.882334896	0.012709953	0.786465524	0.011215275	0.378235353
Latent infection of Homo sapiens with Mycobacterium tuberculosis	0.944541362	0.753354457	1	0.572530629	1	1	0.556904209	1	0.589714399	0.948879888	0.862026388	0.035076564
LDL-mediated lipid transport	1	1	1	1	1	1	1	1	1	1	0.207441373	1
Leading Strand Synthesis	0.695482389	1	6.37E-11	1	0.007260482	1	0.108440789	1	1.67E-08	1	0.000731354	0.543221135
Lectin pathway of complement activation	1	1	1	1	1	1	1	1	1	1	1	0.285094411
Ligand-dependent caspase activation	1	0.001254824	1	0.62307136	0.147537169	1	0.777294803	1	0.884568137	0.389207274	0.067353476	0.061507077
Ligand-gated ion channel transport	0.615177549	1	1	1	0.209337291	1	0.89030576	0.787744892	0.347203487	0.97042381	1	1
Ligand-independent caspase activation via DCC	0.492941086	1	1	0.367981868	1	1	1	0.390638719	0.637710639	0.282994515	1	1
Ligand-receptor interactions	1	1	1	1	1	1	1	0.310267292	1	1	1	0.285094411
Linoleic acid (LA) metabolism	0.133341094	0.123306781	1	0.367981868	1	1	1	0.390638719	0.245281341	0.075745201	1	0.360802184
Lipid digestion, mobilization, and transport	0.911343059	0.315409513	0.627631567	0.936800705	1	1	0.783527137	0.792648303	0.840089765	0.990493332	0.514386615	0.117676102
Lipoprotein metabolism	1	0.262900392	1	0.73304347	1	1	0.590219535	0.759671966	0.778234539	0.960781469	0.737827514	0.03351487
Localization of the PINCH-ILK-PARVIN complex to focal adhesions	0.28784448	0.032488563	1	0.20494866	1	1	0.29744644	0.2193249	0.397998618	1	0.207441373	1
Loss of Function of FBXW7 in Cancer and NOTCH1 Sig1ling	0.345809399	1	1	1	1	1	0.356817163	1	0.110965787	0.504919861	1	0.026430085
Loss of Function of SMAD2/3 in Cancer	1	1	1	0.33065249	1	1	1	0.061705749	0.198854226	0.231182186	1	1
Loss of Function of SMAD4 in Cancer	1	1	1	0.158019413	1	1	1	0.169463141	0.03915817	0.344104792	1	1
Loss of Function of TGFBR1 in Cancer	1	0.432212711	1	1	1	1	0.460953007	0.351694215	0.198854226	0.231182186	1	0.324004443
Loss of Function of TGFBR2 in Cancer	1	0.276285626	1	1	1	1	0.29744644	1	0.397998618	1	1	0.200446965
Loss of Nlp from mitotic centrosomes	0.136839405	0.547435822	0.367116147	1.22E-06	1	1	0.790936991	0.528216063	0.065741239	0.196503878	0.000692799	0.864743952
Loss of proteins required for interphase microtubule organizationВ from the centrosome	0.136839405	0.547435822	0.367116147	1.22E-06	1	1	0.790936991	0.528216063	0.065741239	0.196503878	0.000692799	0.864743952
LRR FLII-interacting protein 1 (LRRFIP1) activates type I IFN production	1	1	1	0.027668124	1	1	0.356817163	1	1	1	0.252210066	1
Lysine catabolism	1	1	1	1	1	1	0.506526544	0.390638719	0.637710639	0.675388334	1	1
Lysosomal glycogen catabolism	1	0.017121473	1	1	1	1	0.232605843	1	1	1	1	0.008529066
Lysosome Vesicle Biogenesis	0.880575677	0.867910267	1	0.409774316	1	1	0.155428056	0.447700119	0.586348774	0.419064809	1	0.152092551
Lysosphingolipid and LPA receptors	1	0.027441004	1	1	1	1	1	1	1	1	0.407437836	1
M Phase	1.01E-11	0.9288447	0.020839669	7.39E-12	1.10E-14	0.525445245	0.001216483	0.244599384	3.58E-16	0.971009104	4.55E-11	0.947326909
M/G1 Transition	0.781364992	0.745030793	3.37E-11	0.451642985	5.66E-07	1	7.06E-08	0.955353981	1.78E-27	0.957257299	0.033018201	0.629993527
MAP ki1se activation in TLR cascade	0.368104535	0.331132905	0.262209269	0.290432775	1	1	0.986961022	0.025723696	0.709973204	0.02168265	1	0.275633565
MAPK targets/ Nuclear events mediated by MAP ki1ses	0.156418985	0.138419403	1	0.174010157	1	1	1	0.003705234	0.613825771	0.004273911	1	0.165429166
MASTL Facilitates Mitotic Progression	0.399064239	1	0.005816522	0.291124508	1	1	1	1	0.53297087	0.569888118	1	1
Meiosis	5.35E-09	0.001803879	0.000279621	0.186246975	5.50E-16	1	0.572363874	0.23834448	0.008903935	0.876971611	0.000222403	0.305993566
Meiotic recombi1tion	1.26E-08	0.000590765	9.64E-06	0.803390174	1.50E-17	1	0.4676544	0.624650263	0.007875692	0.930445184	0.002564673	0.556401005
Meiotic sy1psis	2.21E-10	0.010431187	0.015857133	0.126867028	5.18E-20	1	0.922162159	0.065557858	0.516086961	0.891168302	0.004944664	0.117676102
MEK activation	1	1	0.133784602	0.33065249	1	1	1	1	1	0.626339106	1	0.324004443
Melanin biosynthesis	1	1	1	1	1	1	1	0.116425073	1	1	1	1
Membrane binding and targetting of GAG proteins	1	0.589227878	1	1	1	1	0.621435751	0.494018052	1	0.433329416	0.472541964	1
Membrane Trafficking	0.003329624	0.242017989	0.573234683	0.032344825	1	1	2.72E-05	0.65651494	0.476384147	0.095246897	0.840656393	0.099171487
Metabolic disorders of biological oxidation enzymes	1	0.384372135	1	1	1	1	1	1	1	1	1	0.285094411
Metabolism	1	1	1	1	1	1	0.161792394	1	1	1	1	1
Metabolism of amino acids and derivatives	0.571370579	0.874214309	0.740787779	0.830897133	1	0.447980029	0.000460706	0.579967771	1.38E-05	0.50312552	1	0.143144549
Metabolism of Angiotensinogen to Angiotensins	0.639047031	1	1	1	1	1	1	1	1	0.815152898	1	0.48906701
Metabolism of carbohydrates	0.637094599	0.735613106	0.963779455	0.626102277	0.407302286	0.543496759	0.065174638	0.157304491	0.205066626	0.212468973	0.944714381	0.014867624
Metabolism of folate and pterines	0.492941086	0.476342129	0.010571821	1	0.00231605	1	0.141938249	1	0.009425345	0.675388334	1	1
Metabolism of lipids and lipoproteins	1	1	1	1	1	1	0.161792394	1	1	1	1	1
Metabolism of nitric oxide	1	0.199438537	0.33684582	0.682775275	0.171250168	1	0.235854277	0.339689613	0.001324136	0.758811943	0.68772331	0.673680555
Metabolism of non-coding R1	0.286660046	1	1	0.73304347	1	1	0.590219535	1	0.130112225	0.960781469	0.037735444	1
Metabolism of nucleotides	0.630360778	0.95119117	0.076184497	0.939916109	0.006141812	1	0.667158982	0.706594845	8.61E-06	0.957257299	0.033018201	0.136746733
Metabolism of polyamines	0.347966077	0.702881764	0.26504449	0.577167726	1	1	0.365568898	0.226220417	0.00542515	0.878857452	1	0.194753458
Metabolism of porphyrins	0.407960794	1	1	1	1	1	0.777294803	1	0.33019506	1	0.628073465	0.23551771
Metabolism of serotonin	1	1	1	1	1	1	1	0.116425073	1	0.017178334	1	0.10580746
Metabolism of steroid hormones and vitamin D	1	0.350314788	1	1	1	1	0.908116524	1	0.640046012	0.977697478	0.792383008	0.436184709
Metabolism of vitamins and cofactors	0.231258223	0.961643753	0.02632737	0.687342215	0.042022322	1	0.020993299	0.74262367	0.281293812	0.288812234	0.507159068	0.296362934
Metabolism of water-soluble vitamins and cofactors	0.231258223	0.961643753	0.02632737	0.687342215	0.042022322	1	0.020993299	0.74262367	0.281293812	0.288812234	0.507159068	0.296362934
Metal ion SLC transporters	0.140845243	0.588862451	1	0.762058361	1	1	0.155428056	0.186896914	0.586348774	0.97042381	1	1
Methionine salvage pathway	0.399064239	1	1	1	1	1	0.411178702	1	0.53297087	1	1	1
Methylation	0.192792534	1	0.185531839	1	1	1	1	0.461665244	0.338360693	1	0.440934303	1
MHC class II antigen presentation	0.93896255	0.252383944	1	0.0100751	1	1	0.4815582	0.445752254	0.962630958	0.002058731	0.12838109	0.051759236
MicroR1 (miR1) biogenesis	0.008586304	0.262900392	0.376537269	0.73304347	0.194313724	1	0.010267808	0.156689989	0.527788455	0.174726761	0.375801435	0.358206767
Mineralocorticoid biosynthesis	1	0.276285626	1	1	1	1	1	1	0.397998618	1	1	1
Miscellaneous substrates	1	1	1	1	1	1	1	1	1	0.504919861	1	1
Miscellaneous transport and binding events	1	0.105285306	1	0.577167726	1	1	0.73419859	0.226220417	1	0.313223223	1	0.568111684
Mismatch Repair	0.743107561	0.726001746	4.25E-07	0.600777012	0.009460134	1	0.001355448	0.62890407	1.59E-07	0.894778325	0.227477921	0.591649405
Mismatch repair (MMR) directed by MSH2:MSH3 (MutSbeta)	0.720304983	0.702881764	2.70E-07	1	0.131358841	1	0.000911581	0.605157214	9.35E-07	0.878857452	0.206268488	0.568111684
Mismatch repair (MMR) directed by MSH2:MSH6 (MutSalpha)	0.720304983	0.702881764	2.70E-07	0.577167726	0.008327382	1	0.000911581	1	5.58E-08	1	0.206268488	0.568111684
misspliced GSK3beta mutants stabilize beta-catenin	1	1	1	0.003023921	1	1	1	0.003743334	1	0.033068495	1	1
misspliced LRP5 mutants have enhanced beta-catenin-dependent sig1ling	1	0.21533636	1	1	1	1	1	1	0.316543029	0.344104792	1	1
Mitochondrial ABC transporters	1	1	1	1	1	0.006213922	1	0.116425073	1	1	1	0.10580746
Mitochondrial biogenesis	0.091863506	0.415309483	1	0.232410171	0.245700553	1	0.733730913	0.844432101	0.13903941	0.088547161	0.000186861	0.813831322
Mitochondrial Fatty Acid Beta-Oxidation	0.347966077	1	0.26504449	1	0.131358841	1	0.127448227	0.605157214	1	0.123126751	1	0.044566023
mitochondrial fatty acid beta-oxidation of saturated fatty acids	1	1	1	1	1	1	0.141938249	0.390638719	1	0.282994515	1	0.066420257
mitochondrial fatty acid beta-oxidation of unsaturated fatty acids	1	1	1	1	1	1	0.232605843	1	1	1	1	0.154446657
Mitochondrial iron-sulfur cluster biogenesis	0.534236939	0.51704777	1	1	1	1	0.172712724	1	0.081667257	0.718005353	0.407437836	0.395602006
Mitochondrial protein import	0.949075509	0.767609981	1	1	1	1	0.070150291	0.629929217	0.006140818	0.954517197	0.316457941	1
Mitochondrial transcription initiation	1	0.21533636	1	1	1	1	1	1	0.316543029	1	0.009179926	1
Mitochondrial translation	0.751597104	0.994273269	0.275756077	0.746849954	1	1	0.007865452	0.996331127	0.017929032	0.999681602	0.580217666	0.960609101
Mitochondrial translation elongation	0.689409157	0.991198074	0.24278965	0.855036946	1	1	0.022995989	1	0.008903935	0.999904552	0.706395932	0.947800397
Mitochondrial translation initiation	0.689409157	0.991198074	0.24278965	0.952671855	1	1	0.022995989	0.994654961	0.008903935	0.999342645	0.517919449	0.947800397
Mitochondrial translation termi1tion	0.689409157	0.991198074	0.24278965	0.855036946	1	1	0.022995989	1	0.008903935	0.999904552	0.706395932	0.947800397
Mitochondrial tR1 aminoacylation	0.085666824	1	0.350347399	0.328260499	1	1	0.843683479	0.361950792	0.464894483	1	0.111862905	1
Mitochondrial Uncoupling Proteins	0.345809399	1	1	1	1	1	1	1	1	0.504919861	1	1
Mitotic A1phase	3.30E-05	0.971745	0.413893762	1.61E-10	0.062838579	0.398180181	0.000394023	0.63638369	1.72E-16	0.984052055	4.28E-09	0.943284419
Mitotic G1-G1/S phases	0.438930449	0.643154413	5.18E-21	0.550372148	4.65E-12	1	3.80E-10	0.947689002	2.93E-31	0.99825724	0.049023663	0.524181978
Mitotic G2-G2/M phases	0.000541618	0.76927316	0.188372318	2.08E-10	1	1	0.464293565	0.221234284	0.010568794	0.132927457	4.22E-05	0.985659805
Mitotic Metaphase and A1phase	3.72E-05	0.973068328	0.232327496	1.90E-10	0.063994192	0.40009855	0.000183414	0.64377683	5.23E-17	0.98514208	1.18E-09	0.945231517
Mitotic Metaphase/A1phase Transition	1	1	0.040189493	0.108327889	1	1	0.161792394	1	0.224081409	1	0.003179026	1
Mitotic Prometaphase	2.42E-07	0.997226207	0.052163165	3.58E-13	0.013865405	0.269447643	0.336014537	0.393717167	0.000203442	0.982772779	3.42E-12	1
Mitotic Prophase	2.05E-08	0.558109584	0.019712079	0.009906563	3.85E-18	1	0.642335865	0.177808101	0.003407627	0.808798472	0.010815669	0.609633955
Mitotic Spindle Checkpoint	0.00048045	0.785132566	0.323065732	0.085728479	1	1	0.070493902	1	0.066530214	0.931059859	2.96E-07	1
Mitotic Telophase/Cytokinesis	0.099426492	1	1	5.89E-05	0.123156744	1	0.709623278	0.007899012	0.018875455	0.275203929	6.34E-05	1
Molecules associated with elastic fibres	0.949075509	0.131187559	1	1	1	1	1	0.35125037	0.406176694	0.691561202	0.595859571	1
Molybdenum cofactor biosynthesis	1	1	1	1	1	1	0.08500947	1	1	0.569888118	0.040979369	0.285094411
MRN complex relocalizes to nuclear foci	0.035481478	1	1	1	1	1	1	1	1	0.085966373	0.000684285	1
mR1 3'-end processing	0.060524287	0.767609981	0.158111277	0.309223739	0.041889867	1	0.16901072	1	0.000460943	0.306722908	0.002937323	1
mR1 Capping	0.007285284	0.904524435	1	0.486173338	1	1	0.031404148	0.526613818	0.876209192	0.329420916	0.223160863	0.47322871
mR1 decay by 3' to 5' exoribonuclease	0.60702842	0.589227878	1	0.467964808	0.098090417	1	0.621435751	1	0.000762851	1	0.472541964	0.459634832
mR1 decay by 5' to 3' exoribonuclease	1	1	0.26504449	1	1	1	0.365568898	0.056952803	0.093635463	1	1	1
mR1 Editing	1	1	1	1	1	0.012391059	1	1	1	0.430150932	1	1
mR1 Editing: A to I Conversion	1	1	1	1	1	0.006213922	1	1	1	1	1	1
mR1 Editing: C to U Conversion	1	1	1	1	1	1	1	1	1	0.245082742	1	1
mR1 Splicing	0.000864847	0.950676638	0.084046337	0.00451801	0.091853887	1	0.00329151	0.696338711	1.53E-09	0.758830845	0.000676284	0.988215091
mR1 Splicing - Major Pathway	0.000864847	0.950676638	0.084046337	0.00451801	0.091853887	1	0.00329151	0.696338711	1.53E-09	0.758830845	0.000676284	0.988215091
mR1 Splicing - Minor Pathway	0.0181795	0.966801907	1	0.910647665	0.326391699	1	0.059789545	0.465883646	0.002779437	0.819576624	0.085752987	0.67466457
mTOR sig1lling	0.005933191	0.651329252	0.43751585	0.017767332	1	1	0.08210703	0.234615764	0.432183709	0.151638382	0.804150648	0.454887016
mTORC1-mediated sig1lling	0.067739843	0.621172757	0.218312979	0.497653919	1	1	0.269165368	0.524431037	0.163958898	0.815152898	0.502367063	1
Multifunctio1l anion exchangers	1	0.384372135	1	0.291124508	1	1	1	1	1	1	1	1
Muscarinic acetylcholine receptors	1	1	1	1	1	1	1	1	1	0.504919861	1	1
Muscle contraction	0.902585855	0.057413444	1	0.481439218	1	0.181587948	1	0.184103392	0.499591995	0.326680098	0.7091147	0.870558627
MyD88-independent TLR3/TLR4 cascade	0.617802077	0.078220868	0.47269232	0.440566898	1	1	0.654884471	0.186026925	0.726579634	0.043611777	0.649640814	0.619898895
MyD88 cascade initiated on plasma membrane	0.466106199	0.072800555	0.154568747	0.317218468	1	1	0.829198411	0.105262686	0.701072716	0.092789171	0.980020138	0.299467835
MyD88 deficiency (TLR2/4)	1	0.589227878	0.202089509	1	1	1	1	1	1	1	1	1
MyD88 deficiency (TLR5)	1	0.21533636	1	1	1	1	1	1	1	1	1	1
MyD88 dependent cascade initiated on endosome	0.495199516	0.08434999	0.164378687	0.339583575	1	1	0.84604011	0.11825643	0.730315572	0.061248678	0.982233799	0.321134253
MyD88:Mal cascade initiated on plasma membrane	0.565280391	0.117740086	0.062935688	0.39583314	1	1	0.882109575	0.154132514	0.794538563	0.165239278	0.986755641	0.37589927
Myoclonic epilepsy of Lafora	0.572175206	0.554594798	1	1	0.089579287	0.030703824	0.20441637	0.117504902	1	0.384757969	0.440934303	0.428512105
Myogenesis	0.869959752	0.566272266	0.389236406	0.389802307	1	1	1	0.17160185	0.952631411	0.387740603	1	1
N-Glycan anten1e elongation	1	0.326879617	1	1	1	1	0.365568898	1	0.548457463	0.603957056	1	0.194753458
N-glycan anten1e elongation in the medial/trans-Golgi	0.81720664	0.467269242	1	1	1	1	0.082487286	1	0.707334739	0.758811943	1	0.0915959
N-glycan trimming and elongation in the cis-Golgi	1	1	1	1	1	1	0.356817163	1	1	1	1	0.243951185
N-glycan trimming in the ER and Calnexin/Calreticulin cycle	0.286077139	1	1	0.525690453	1	1	0.30162252	0.553020235	1	0.237705218	1	0.155068362
1+-dependent glucose transporters	0.22475373	1	1	1	1	1	1	1	1	1	1	1
1+/Cl- dependent neurotransmitter transporters	1	0.41297921	1	1	1	1	1	0.672208434	1	1	0.649122783	1
1DE modulates death sig1lling	0.399064239	0.073193034	0.115820401	0.291124508	1	1	0.08500947	1	0.153686606	1	0.294456206	0.285094411
NCAM sig1ling for neurite out-growth	0.902585855	0.743190621	0.374435241	0.144526511	1	1	1	0.013452171	0.956115336	0.002868607	0.88402683	0.462437909
NCAM1 interactions	1	0.340982027	1	0.887464009	1	1	1	0.191569161	0.679151749	0.223812865	1	0.881245861
Nectin/Necl trans heterodimerization	1	0.432212711	1	1	1	1	1	1	0.588656977	0.626339106	1	1
Nef-mediates down modulation of cell surface receptors by recruiting them to clathrin adapters	1	0.220215417	1	0.026688368	1	1	0.539882741	0.361950792	0.732854766	0.782631414	1	0.102751526
Nef and sig1l transduction	1	1	1	1	1	1	1	0.390638719	1	0.282994515	1	1
Nef Mediated CD4 Down-regulation	1	0.51704777	1	0.011201399	1	1	0.548253272	0.42724921	0.680920941	0.718005353	1	0.395602006
Nef Mediated CD8 Down-regulation	1	0.097328682	1	0.053956613	1	1	0.460953007	0.351694215	0.588656977	0.626339106	1	0.324004443
Nef mediated downregulation of CD28 cell surface expression	1	0.149264731	1	1	1	1	0.161792394	1	0.224081409	1	1	1
Nef mediated downregulation of MHC class I complex cell surface expression	1	0.554594798	1	0.436525984	1	1	0.586457372	0.461665244	0.718983191	0.75503284	1	0.09941112
Negative epigenetic regulation of rR1 expression	1.01E-07	0.014833168	0.004565106	0.257422246	4.43E-15	1	0.112070634	0.68726369	0.577431893	0.949525804	0.02853874	0.240130056
Negative regulation of FGFR1 sig1ling	0.26051147	0.722578091	1	0.539285349	1	1	0.766003723	0.3008986	0.752047039	0.2360123	1	0.833614845
Negative regulation of FGFR2 sig1ling	0.29786878	0.753354457	1	0.858285097	1	1	0.794823999	0.334474387	0.788249405	0.282667733	1	0.851301156
Negative regulation of FGFR3 sig1ling	0.206534091	0.67040362	1	0.810990193	1	1	0.448414172	0.250984552	0.68865029	0.538989285	1	0.47322871
Negative regulation of FGFR4 sig1ling	0.242187563	0.706009545	1	0.831551049	1	1	0.75031538	0.28416473	0.513877147	0.384445104	1	0.824000083
negative regulation of TCF-dependent sig1ling by DVL-interacting proteins	1	1	1	1	1	1	0.29744644	1	1	0.430150932	1	1
negative regulation of TCF-dependent sig1ling by WNT ligand antagonists	1	0.589227878	1	1	1	1	1	0.494018052	0.383714583	0.787203182	1	0.459634832
Negative regulation of the PI3K/AKT network	0.0795352	1	1	0.291124508	1	1	0.411178702	0.310267292	0.153686606	0.180078578	0.294456206	1
Negative regulators of RIG-I/MDA5 sig1ling	1	0.68862463	1	0.232410171	1	1	0.10389311	0.102218577	0.711034552	0.012070951	1	0.221719593
NEP/NS2 Interacts with the Cellular Export Machinery	0.156084772	1	1	0.108327889	1	1	0.161792394	1	0.224081409	1	0.10972659	1
Nephrin interactions	0.286660046	0.262900392	0.376537269	0.73304347	1	1	1	0.156689989	0.946200417	5.57E-05	0.375801435	0.724221001
Netrin-1 sig1ling	0.867079099	1	1	0.687803055	1	1	0.975712925	0.104631387	0.754031794	0.041241032	0.210872871	0.905173433
Netrin mediated repulsion sig1ls	1	1	1	0.436525984	1	1	1	0.117504902	1	0.384757969	0.440934303	1
Neurofascin interactions	0.447991087	0.432212711	1	1	1	1	1	0.351694215	0.198854226	1	1	0.051634214
Neuro1l System	0.999744724	0.22447474	1	0.973186061	0.927444586	0.051269566	0.999865006	0.479989333	0.999552928	0.66534474	0.999616318	0.936180128
Neurophilin interactions with VEGF and VEGFR	0.28784448	0.276285626	1	0.20494866	1	1	1	1	1	0.430150932	1	1
Neurotoxicity of clostridium toxins	1	0.554594798	1	1	1	1	0.586457372	0.461665244	0.718983191	0.75503284	1	0.428512105
Neurotransmitter Clearance In The Sy1ptic Cleft	1	1	1	1	1	1	1	0.310267292	0.153686606	0.180078578	1	0.285094411
Neurotransmitter Receptor Binding And Downstream Transmission In The Postsy1ptic Cell	0.937132527	0.264728987	1	0.783401922	1	0.008327203	0.978841635	0.839246334	0.846352076	0.535350002	0.955378056	0.982119694
Neurotransmitter Release Cycle	0.978313739	0.466641233	1	0.723945031	1	1	0.903606387	0.050464791	1	0.126848048	1	0.711203039
Neurotransmitter uptake and Metabolism In Glial Cells	0.156084772	1	1	1	1	1	1	1	1	0.245082742	1	0.10580746
NF-kB activation through FADD/RIP-1 pathway mediated by caspase-8 and -10	1	0.621172757	1	1	1	1	0.014391824	1	0.42766572	0.201194949	0.144465884	1
NF-kB is activated and sig1ls survival	1	0.074159979	1	0.525690453	1	1	0.682780149	0.553020235	0.808052747	0.079494052	0.530509878	0.155068362
NFG and proNGF binds to p75NTR	1	0.21533636	1	1	1	1	1	1	1	1	1	0.154446657
NGF-independant TRKA activation	1	0.332508952	1	1	1	1	1	1	1	1	1	1
NGF processing	0.28784448	1	1	1	1	1	1	1	1	1	1	0.200446965
NGF sig1lling via TRKA from the plasma membrane	0.579917635	0.396526983	0.538090544	0.614031316	1	0.449746897	0.964151758	0.002012598	0.668919413	0.004126833	0.984529824	0.331435501
NICD traffics to nucleus	0.60702842	0.047996858	1	1	1	1	1	0.138137159	1	0.433329416	1	0.459634832
Nicoti1mide salvaging	1	0.276285626	1	0.20494866	1	1	1	0.2193249	1	1	1	1
Nicoti1te metabolism	1	0.554594798	1	0.436525984	1	1	1	0.461665244	1	1	1	0.428512105
Nitric oxide stimulates guanylate cyclase	0.592574239	1	1	1	1	1	1	1	0.798287557	0.965941802	1	1
NOD1/2 Sig1ling Pathway	0.657471917	0.05376157	0.425813447	0.787927162	1	1	0.189620302	0.075158659	0.212552486	0.706751898	0.792383008	0.779673533
Non-integrin membrane-ECM interactions	0.937260822	0.925446014	1	0.95265455	1	1	0.945818473	0.012875977	0.447169373	0.55342105	1	0.159433936
Nonhomologous End-joining (NHEJ)	1	1	1	0.001576993	1	1	0.356817163	1	0.000905484	0.504919861	1	1
Nonsense-Mediated Decay (NMD)	0.405209599	0.000717087	0.184276509	0.581226551	1	1	0.961567318	0.005818406	0.438992403	0.591316522	0.875996448	0.557063471
Nonsense Mediated Decay (NMD) enhanced by the Exon Junction Complex (EJC)	0.405209599	0.000717087	0.184276509	0.581226551	1	1	0.961567318	0.005818406	0.438992403	0.591316522	0.875996448	0.557063471
Nonsense Mediated Decay (NMD) independent of the Exon Junction Complex (EJC)	0.779089538	0.000234503	0.119937669	0.969401074	1	1	0.997501684	0.003457589	0.793676004	0.690220042	0.995670975	0.752715805
NoRC negatively regulates rR1 expression	4.59E-08	0.010940476	0.003747619	0.229333508	2.46E-15	1	0.091581779	0.656620342	0.669407683	0.935563672	0.055879668	0.37589927
Norepinephrine Neurotransmitter Release Cycle	1	1	1	1	1	1	0.777294803	1	1	0.061463452	1	0.613907635
NOSIP mediated eNOS trafficking	1	1	1	1	1	1	0.161792394	1	1	1	1	1
NOSTRIN mediated eNOS trafficking	1	1	1	1	1	1	1	0.266200128	0.110965787	0.504919861	1	1
Notch-HLH transcription pathway	0.60702842	0.047996858	1	1	1	1	1	0.138137159	1	0.433329416	1	0.459634832
NOTCH1 Intracellular Domain Regulates Transcription	0.411871877	0.37729809	1	0.89972184	1	1	0.863280113	0.008851414	0.339783432	0.144974993	0.668849959	0.648280165
NOTCH2 Activation and Transmission of Sig1l to the Nucleus	0.436947604	0.766993282	0.309001432	1	1	0.054618281	0.190372072	0.0895691	0.364537435	0.202768593	1	0.256089712
NOTCH2 intracellular domain regulates transcription	0.60702842	0.589227878	1	1	1	1	1	0.494018052	0.752510052	0.433329416	1	1
NR1D1 (REV-ERBA) represses gene expression	1	0.21533636	1	1	1	1	1	1	1	0.344104792	1	1
NRAGE sig1ls death through JNK	0.503899377	0.973991848	0.603833379	0.011409954	1	1	0.903606387	0.283568146	0.451104155	0.011049031	0.470911967	0.711203039
NrCAM interactions	0.447991087	0.432212711	1	0.33065249	1	1	1	1	0.198854226	0.231182186	0.055263989	0.324004443
NRIF sig1ls cell death from the nucleus	0.720304983	0.702881764	0.26504449	0.577167726	1	0.045716972	0.127448227	0.605157214	0.851142305	0.123126751	1	0.007274585
NS1 Mediated Effects on Host Pathways	0.22475373	1	0.059678753	1	1	1	1	1	1	1	0.159999921	1
Nuclear Envelope Breakdown	0.122158417	1	0.578526045	0.001911579	0.058164827	1	0.279143984	0.465883646	0.000220617	0.819576624	0.029127889	0.905173433
Nuclear Envelope Reassembly	0.492941086	1	1	0.367981868	1	1	0.506526544	0.390638719	0.000973868	0.675388334	1	0.360802184
Nuclear Events (ki1se and transcription factor activation)	0.219039611	0.199438537	1	0.682775275	1	1	1	0.114735929	0.921188115	0.038146469	1	0.297256742
Nuclear import of Rev protein	0.102595781	1	1	0.026814167	0.03352226	1	0.042217666	0.85380924	2.33E-05	0.59404942	0.028195197	1
Nuclear Pore Complex (NPC) Disassembly	0.113920211	1	0.482004573	0.001576266	0.035545713	1	0.12822628	0.580599209	0.000175081	0.810021023	0.031922762	1
Nuclear Receptor transcription pathway	0.231850832	0.768782386	1	1	1	1	0.81718576	0.819838464	0.987975737	0.001677938	0.7919386	0.774008023
Nuclear sig1ling by ERBB4	0.957063719	0.950148736	0.532732921	0.340336223	1	0.109183467	0.19866021	0.660235822	0.026425039	0.355728395	0.626417358	0.605572362
Nucleosome assembly	1.74E-12	0.045742052	0.001659259	0.216174405	9.35E-23	1	0.497763711	0.48159082	0.132386064	0.997676003	0.000104476	0.416798461
Nucleotide-binding domain, leucine rich repeat containing receptor (NLR) sig1ling pathways	0.706404784	0.122512624	0.595569855	0.920385885	1	0.128519697	0.516236297	0.12149384	0.145965466	0.526072461	0.456032353	0.915267859
Nucleotide-like (purinergic) receptors	1	0.384816336	1	1	1	1	0.777294803	1	1	0.908608888	0.628073465	1
Nucleotide Excision Repair	0.051855022	0.56698269	6.69E-05	0.315984221	0.081703509	1	1.19E-05	0.598289227	4.77E-05	0.816937291	0.158769206	0.30039406
O-glycosylation of TSR domain-containing proteins	0.192792534	0.179124518	1	1	1	1	1	0.461665244	0.338360693	1	1	0.428512105
O-linked glycosylation	0.765328833	0.731852377	1	0.873779654	0.447660767	1	0.910752094	0.899304584	0.481044716	0.446376459	1	0.674080374
O-linked glycosylation of mucins	0.937260822	0.925446014	1	0.803390174	0.39286102	1	0.837070854	0.962857839	0.616804404	0.253668957	1	0.79213079
O2/CO2 exchange in erythrocytes	1	0.150697003	1	1	1	1	1	1	0.680920941	0.718005353	1	1
Olfactory Sig1ling Pathway	0.999654773	0.538833827	1	1	0.97318149	1	1	1	1	1	1	1
Oncogene Induced Senescence	0.713831595	1	0.12320814	1	0.245700553	0.089439068	0.244691324	0.102218577	0.487191935	0.567003702	1	1
Opioid Sig1lling	0.604461591	0.561778719	0.732530939	0.879369706	1	1	0.916144928	0.184103392	0.133833584	0.751891631	0.293383835	0.68448902
Orc1 removal from chromatin	0.92335527	0.435077343	9.21E-08	0.529567274	0.003592646	1	8.44E-06	0.921589425	1.83E-18	0.805920259	0.747207817	0.310274406
Orexin and neuropeptides FF and QRFP bind to their respective receptors	1	1	1	1	1	1	1	1	1	0.675388334	1	0.360802184
Organelle biogenesis and mainte1nce	0.052690556	0.994700963	0.35135322	3.72E-05	0.933559981	0.593810173	0.001405393	0.535492132	0.183524718	0.60673919	0.000114497	0.776126881
Organic anion transport	0.345809399	1	1	1	1	0.015465898	1	1	1	0.504919861	1	1
Organic anion transporters	1	0.476342129	1	1	1	1	1	1	0.637710639	1	1	1
Organic cation transport	1	1	1	0.33065249	1	1	1	1	0.588656977	0.626339106	1	1
Organic cation/anion/zwitterion transport	0.639047031	1	1	0.497653919	1	0.036735879	1	1	0.782041354	0.47975631	1	1
Other semaphorin interactions	0.197267037	0.785132566	1	1	1	1	1	0.317194244	1	0.732765559	1	1
Oxidative Stress Induced Senescence	3.11E-07	0.002897436	0.000385164	0.218013263	1.15E-15	0.241210657	0.764802424	0.080191269	0.244837037	0.367057955	0.881527143	0.52597622
Oxygen-dependent asparagine hydroxylation of Hypoxia-inducible Factor Alpha	1	1	1	1	1	1	1	1	1	0.344104792	1	0.154446657
Oxygen-dependent proline hydroxylation of Hypoxia-inducible Factor Alpha	0.176066314	0.41297921	1	0.644123821	1	1	0.796151304	0.0895691	0.364537435	0.7043636	0.649122783	0.256089712
p130Cas linkage to MAPK sig1ling for integrins	0.720304983	0.702881764	1	0.202144291	1	1	0.73419859	0.226220417	0.851142305	0.313223223	0.582121963	1
P2Y receptors	1	0.237834213	1	1	1	1	1	1	1	1	0.502367063	1
p38MAPK events	0.286077139	0.650637722	1	1	1	1	1	0.181360655	0.808052747	0.079494052	1	0.155068362
p53-Dependent G1 D1 Damage Response	0.836399987	0.426025166	0.677783991	0.190208582	1	0.158099784	0.000134451	0.851113593	1.39E-12	0.594493262	1	0.177622757
p53-Dependent G1/S D1 damage checkpoint	0.836399987	0.426025166	0.677783991	0.190208582	1	0.158099784	0.000134451	0.851113593	1.39E-12	0.594493262	1	0.177622757
p53-Independent D1 Damage Response	0.932731918	0.582679561	1	0.161775657	1	1	1.55E-05	0.828167234	2.38E-14	0.693730831	0.951852194	0.312873536
p53-Independent G1/S D1 damage checkpoint	0.932731918	0.582679561	1	0.161775657	1	1	1.55E-05	0.828167234	2.38E-14	0.693730831	0.951852194	0.312873536
p75 NTR receptor-mediated sig1lling	0.839802946	0.350850077	0.253711867	0.00783011	1	0.236404584	0.187351836	0.413169333	0.449535251	0.003019618	0.539136713	0.505319273
p75NTR negatively regulates cell cycle via SC1	1	0.384372135	1	1	1	1	1	1	0.53297087	1	1	0.285094411
p75NTR recruits sig1lling complexes	1	0.267593165	1	0.525690453	1	1	0.682780149	0.181360655	0.808052747	0.079494052	1	0.155068362
p75NTR regulates axonogenesis	1	0.001384189	1	0.141384583	1	1	0.653460331	1	1	0.47975631	1	0.48906701
p75NTR sig1ls via NF-kB	1	0.12246265	1	0.600777012	1	1	0.756697373	0.248954374	0.868915039	0.048431879	0.605764899	0.215045871
Packaging Of Telomere Ends	4.15E-14	0.000725726	0.008327203	1	9.00E-25	1	0.843683479	0.361950792	0.930604783	0.948000245	0.334097456	0.024662144
PAOs oxidise polyamines to amines	1	1	1	1	1	1	1	1	0.224081409	1	1	1
Passive transport by Aquaporins	1	0.237834213	1	1	1	1	0.653460331	1	1	0.815152898	1	0.48906701
Pausing and recovery of HIV elongation	0.467645456	0.918834579	0.130029532	0.831551049	1	1	0.263793183	0.85380924	0.156125571	0.792212749	0.529264403	0.236358383
Pausing and recovery of Tat-mediated HIV elongation	0.44582695	0.911969256	0.12320814	0.821565741	1	1	0.244691324	0.844432101	0.13903941	0.773035653	0.511492522	0.221719593
PC1-Dependent Long Patch Base Excision Repair	0.764054234	1	4.90E-10	1	0.147537169	1	0.001946991	1	2.65E-08	1	0.248827847	0.613907635
PCP/CE pathway	0.761935604	0.558109584	1	0.429440006	1	1	0.004595275	0.494850137	4.65E-09	0.429752736	1	0.05667524
PD-1 sig1ling	1	0.098072234	1	1	1	1	0.590219535	0.759671966	0.946200417	0.174726761	1	0.724221001
PDE3B sig1lling	0.006605997	1	1	0.108327889	1	1	0.161792394	1	0.224081409	0.245082742	1	1
PECAM1 interactions	1	0.621172757	1	1	1	1	1	0.524431037	1	0.201194949	1	0.024304648
Pentose phosphate pathway (hexose monophosphate shunt)	0.447991087	1	1	0.33065249	1	1	0.016200967	1	1	0.231182186	1	0.051634214
Peptide chain elongation	0.731937731	0.000112227	0.1032416	0.96097288	1	1	0.999597468	0.0006783	0.913061826	0.616147504	1	0.712910447
Peptide hormone biosynthesis	1	0.000502135	1	1	1	1	1	1	1	0.75503284	1	1
Peptide hormone metabolism	0.941499736	0.410274392	1	0.586047333	1	1	0.035338189	1	0.998970214	0.853964978	0.957175112	0.800703102
Peptide ligand-binding receptors	0.999987812	0.630136303	1	0.999811377	0.837508114	1	1	0.976393271	0.999999506	0.992456694	0.9998359	0.952992711
PERK regulates gene expression	1	0.589227878	1	0.122137752	1	1	1	0.138137159	0.752510052	0.787203182	0.472541964	0.117284834
Peroxisomal lipid metabolism	0.518934817	0.493274908	0.350347399	1	1	1	0.000186115	1	1	0.130868342	0.705404603	0.004566244
Phagosomal maturation (early endosomal stage)	0.944541362	0.753354457	1	0.572530629	1	1	0.556904209	1	0.589714399	0.948879888	0.862026388	0.035076564
Phase 1 - Functio1lization of compounds	0.998027452	0.337864697	0.778032234	0.985120913	0.497585819	0.204451189	0.987986287	0.82283268	0.999007575	0.493105091	0.923905054	0.566929526
Phase II conjugation	0.369423749	0.008820132	0.773382451	0.984233032	0.492800198	0.201941194	0.739003581	0.81556437	0.978348908	0.001810841	0.920211927	0.758908751
Phenylalanine and tyrosine catabolism	0.572175206	0.554594798	1	1	1	1	0.586457372	1	1	0.75503284	1	1
Phosphate bond hydrolysis by NUDT proteins	0.399064239	1	1	1	1	1	0.411178702	1	1	1	0.294456206	1
phospho-PLA2 pathway	0.156084772	1	1	1	1	1	1	1	1	1	1	1
Phospholipase C-mediated cascade: FGFR1	0.983217777	0.731703268	0.627631567	0.936800705	1	1	0.985748787	0.324937417	0.692333271	0.614989724	0.763081873	0.488900617
Phospholipase C-mediated cascade; FGFR2	0.98585519	0.756911816	0.642702964	1	1	1	0.988070308	0.352747135	0.726890515	0.655747681	0.782681789	0.516522126
Phospholipase C-mediated cascade; FGFR3	0.978313739	0.690105649	0.603833379	1	1	1	0.903606387	0.283568146	0.635136145	0.859211246	0.730823574	0.227345348
Phospholipase C-mediated cascade; FGFR4	0.981720387	0.718348664	0.619860893	1	1	1	0.984424065	0.311082009	0.494716138	0.756300195	0.752719571	0.474805792
Phospholipid metabolism	0.238858747	0.92305735	0.311978748	0.514891999	1	1	0.161792394	0.926692712	0.914708209	0.006741515	0.900441574	0.001342153
Phosphorylation of CD3 and TCR zeta chains	1	0.199438537	1	1	1	1	0.513156918	0.339689613	0.921188115	0.262340344	1	1
Phosphorylation of Emi1	0.0795352	1	0.000156516	0.003023921	1	1	0.411178702	1	0.53297087	1	0.00314106	1
Phosphorylation of proteins involved in G1/S transition by active Cyclin E:Cdk2 complexes	1	1	3.23E-05	1	0.036827361	1	1	1	0.006140079	1	1	1
Phosphorylation of proteins involved in the G2/M transition by Cyclin A:Cdc2 complexes	0.22475373	1	0.059678753	0.158019413	1	1	1	1	1	1	0.159999921	1
Phosphorylation of the APC/C	0.001601726	0.747325834	0.294647102	0.065235782	1	1	0.049433938	1	0.135292963	0.908608888	0.000226088	1
phosphorylation site mutants of CTNNB1 are not targeted to the proteasome by the destruction complex	1	1	1	0.027668124	1	1	1	0.001958678	1	0.018303108	1	1
PI-3K cascade:FGFR1	0.652396486	0.748451608	0.856484669	0.607395923	1	0.255456627	0.691431009	0.024443337	0.326409055	0.001902869	0.907043769	0.760147102
PI-3K cascade:FGFR2	0.652396486	0.748451608	0.856484669	0.607395923	1	0.255456627	0.691431009	0.024443337	0.326409055	0.001902869	0.907043769	0.760147102
PI-3K cascade:FGFR3	0.652396486	0.748451608	0.856484669	0.607395923	1	0.255456627	0.691431009	0.024443337	0.326409055	0.001902869	0.907043769	0.760147102
PI-3K cascade:FGFR4	0.652396486	0.748451608	0.856484669	0.607395923	1	0.255456627	0.691431009	0.024443337	0.326409055	0.001902869	0.907043769	0.760147102
PI Metabolism	0.218337493	0.550965682	0.269781328	0.057695869	1	1	0.125138653	0.811150259	0.385921129	0.003912752	0.311671304	0.005101
PI3K Cascade	0.022441223	0.912418719	0.410489555	0.184994843	1	1	0.364441537	0.232021066	0.730315572	0.006587107	0.756084846	0.321134253
PI3K events in ERBB2 sig1ling	0.652396486	0.748451608	0.856484669	0.607395923	1	0.255456627	0.691431009	0.024443337	0.326409055	0.001902869	0.907043769	0.760147102
PI3K events in ERBB4 sig1ling	0.652396486	0.748451608	0.856484669	0.607395923	1	0.255456627	0.691431009	0.024443337	0.326409055	0.001902869	0.907043769	0.760147102
PI3K/AKT activation	0.684872295	0.636032803	0.865167971	0.63539145	1	0.262483732	0.722636698	0.030035358	0.369385937	0.002942563	0.917843286	0.781404979
PI3K/AKT Sig1ling in Cancer	0.965971047	0.764567412	0.811976646	0.668643408	1	0.224262237	0.690868251	0.111358873	0.369788119	0.007401785	0.9481545	0.649663073
PIP3 activates AKT sig1ling	0.652396486	0.748451608	0.856484669	0.607395923	1	0.255456627	0.691431009	0.024443337	0.326409055	0.001902869	0.907043769	0.760147102
PIWI-interacting R1 (piR1) biogenesis	0.657471917	0.631387277	1	1	1	1	0.402055403	0.812545742	0.404063847	0.886413003	0.792383008	0.179094914
PKA-mediated phosphorylation of CREB	1	1	0.294647102	1	1	1	0.777294803	1	0.61846547	0.389207274	0.628073465	0.23551771
PKA-mediated phosphorylation of key metabolic factors	1	1	0.097486422	1	1	1	1	1	1	1	1	0.243951185
PKA activation	1	1	0.279996807	1	1	1	0.756697373	1	0.584551304	0.640044366	0.605764899	0.215045871
PKA activation in glucagon sig1lling	1	1	0.294647102	0.62307136	1	1	0.777294803	1	0.61846547	0.673489312	0.628073465	0.23551771
PKB-mediated events	0.001683755	0.67040362	0.448981455	0.020516545	1	1	0.09267013	0.250984552	0.459929198	0.076086708	0.815252954	0.47322871
PKMTs methylate histone lysines	6.46E-11	0.089511782	0.00326102	0.01981424	5.96E-18	1	1	0.178809316	0.557717408	0.330191624	0.02114641	0.764440262
Plasmalogen biosynthesis	1	1	1	1	1	1	0.038084051	1	1	1	1	1
Platelet activation, sig1ling and aggregation	0.683889448	0.614119727	1	0.909468022	0.834341293	1	0.999763459	0.162262183	0.243687041	0.074495675	0.845559831	0.331435501
Platelet Adhesion to exposed collagen	0.720304983	0.326879617	1	1	1	1	1	0.605157214	0.851142305	0.123126751	1	1
Platelet Aggregation (Plug Formation)	0.815570422	0.793981941	1	0.340336223	1	1	0.615514919	0.068081104	0.834231524	0.203933943	0.884207485	1
Platelet calcium homeostasis	0.800970827	0.785132566	0.323065732	1	1	1	0.813413785	0.691931445	0.398574959	0.462946944	1	1
Platelet degranulation	0.965971047	0.047377688	1	0.945367753	1	1	0.993549829	0.358572461	0.096128926	0.499990144	0.844058049	0.072074854
Platelet homeostasis	0.450812843	0.930210197	0.671052733	0.955313136	1	1	0.991641822	0.965104341	0.467385735	0.728824159	0.957175112	0.951759282
Platelet sensitization by LDL	0.492941086	0.476342129	1	1	1	1	1	1	1	0.282994515	0.371940009	0.360802184
PLC-gamma1 sig1lling	0.949075509	0.286834228	0.513062163	1	1	1	0.95479232	0.35125037	0.406176694	0.691561202	0.595859571	0.574984822
PLC beta mediated events	0.891283352	0.690105649	0.603833379	1	1	1	0.981394532	0.283568146	0.285124293	0.720806591	0.470911967	0.711203039
PLCG1 events in ERBB2 sig1ling	0.953239576	0.537534242	0.52299819	1	1	1	0.958630327	0.167249278	0.430867786	0.518888784	0.611367197	0.590490667
POLB-Dependent Long Patch Base Excision Repair	1	1	0.005816522	1	1	1	0.08500947	1	0.002459795	1	1	1
Polo-like ki1se mediated events	0.007173258	1	1	0.001368888	1	1	0.147533249	0.62890407	0.113619565	1	0.057802458	1
Polymerase switching	0.695482389	1	6.37E-11	1	0.007260482	1	0.108440789	1	1.67E-08	1	0.000731354	0.543221135
Polymerase switching on the C-strand of the telomere	0.695482389	1	6.37E-11	1	0.007260482	1	0.108440789	1	1.67E-08	1	0.000731354	0.543221135
Post-chaperonin tubulin folding pathway	0.436947604	0.010138153	1	2.30E-06	1	1	0.190372072	0.294525407	7.09E-08	1	0.649122783	0.634955749
Post-Elongation Processing of Intron-Containing pre-mR1	0.060524287	0.767609981	0.158111277	0.309223739	0.041889867	1	0.16901072	1	0.000460943	0.306722908	0.002937323	1
Post-Elongation Processing of Intronless pre-mR1	0.858402022	1	0.376537269	0.73304347	0.194313724	1	0.039662062	0.759671966	0.527788455	0.824134223	0.375801435	1
Post-Elongation Processing of the Transcript	0.143915064	0.866565481	0.224447171	0.447320704	0.007819815	1	0.163187266	0.934905951	0.000381909	0.526072461	0.010824308	1
Post-transcriptio1l silencing by small R1s	0.105503154	0.432212711	1	1	1	1	0.460953007	0.061705749	1	0.231182186	1	1
Post-translatio1l modification: synthesis of GPI-anchored proteins	0.055189657	1	0.41386939	0.775363842	1	1	0.018866545	0.800529443	0.190517799	0.681599571	0.436191401	0.41714102
Post-translatio1l protein modification	0.127893078	0.973229907	0.290646762	0.360685112	0.160532549	1	0.003911874	0.767776945	0.062276449	0.242913663	0.216129378	0.238577422
Post NMDA receptor activation events	0.949075509	0.050185967	1	0.309223739	1	1	1	1	0.804641848	0.032745537	0.869854824	0.574984822
Postsy1ptic nicotinic acetylcholine receptors	1	0.326879617	1	1	1	0.045716972	0.73419859	1	0.851142305	0.878857452	1	1
Potassium Channels	0.998065076	0.518858657	1	0.996899271	0.611256593	1	0.974394913	0.98534338	0.999696524	0.999497073	0.997135098	0.915347349
POU5F1 (OCT4), SOX2, 1NOG activate genes related to proliferation	0.518934817	0.493274908	1	1	1	1	0.259261603	0.727896474	0.732854766	0.782631414	0.705404603	0.317730975
PP2A-mediated dephosphorylation of key metabolic factors	1	1	1	0.158019413	1	1	1	1	1	1	1	1
PPARA activates gene expression	0.122158417	0.848654488	1	0.910647665	0.058164827	1	0.700999285	0.727293103	0.967927416	0.002027757	0.425771491	0.401957538
PRC2 methylates histones and D1	1.03E-09	0.001107547	0.001490286	0.417296511	3.55E-19	1	0.975712925	0.243101704	0.22804376	0.927056126	0.085752987	0.401957538
Pre-NOTCH Expression and Processing	0.30962126	0.00855852	0.389236406	0.747966999	0.201860294	1	0.613807759	0.426835863	0.318748266	0.198496893	0.752678498	0.139120638
Pre-NOTCH Processing in Golgi	0.447991087	0.001040213	1	1	1	1	1	1	0.588656977	0.052319556	1	0.00473716
Pre-NOTCH Processing in the Endoplasmic Reticulum	0.399064239	0.007790901	1	0.291124508	1	1	1	1	1	0.180078578	1	0.285094411
Pre-NOTCH Transcription and Translation	0.197267037	0.012899547	0.323065732	1	0.163418873	1	0.485426654	0.317194244	0.398574959	0.232084698	0.668983758	0.654859365
Prefoldin mediated transfer of substrate to CCT/TriC	0.657471917	0.015438308	0.425813447	7.50E-05	1	1	0.402055403	0.488105679	5.22E-09	1	1	0.779673533
Pregnenolone biosynthesis	1	0.432212711	1	1	1	1	1	1	1	1	1	0.324004443
Presy1ptic function of Kai1te receptors	0.399064239	1	1	1	1	1	1	1	0.153686606	1	1	1
Presy1ptic nicotinic acetylcholine receptors	1	0.650637722	1	1	1	0.039738483	0.682780149	1	0.808052747	0.839435172	1	1
Presy1ptic phase of homologous D1 pairing and strand exchange	0.399064239	1	0.115820401	1	1	1	0.411178702	1	0.002459795	1	0.294456206	1
Processing and activation of SUMO	0.162574263	1	0.168633136	0.403234622	1	1	0.172712724	1	0.081667257	0.718005353	1	1
Processing of Capped Intron-Containing Pre-mR1	0.000529901	0.959822818	0.093968232	0.000288863	0.024641505	1	0.002109555	0.727380932	3.13E-10	0.800100734	0.000987607	0.990325246
Processing of Capped Intronless Pre-mR1	0.858402022	1	0.376537269	0.73304347	0.194313724	1	0.039662062	0.759671966	0.527788455	0.824134223	0.375801435	1
Processing of D1 double-strand break ends	0.22475373	1	0.059678753	1	1	1	0.232605843	1	0.03915817	1	1	1
Processing of D1 ends prior to end rejoining	1	1	1	0.000171619	1	1	0.232605843	1	0.001685081	1	1	1
Processing of Intronless Pre-mR1s	0.695482389	1	0.249783971	0.552166164	1	1	0.025421921	1	0.830963316	0.565192545	0.185292453	1
Processive synthesis on the C-strand of the telomere	0.639047031	1	8.87E-10	1	0.106523231	1	0.000209843	1	1.25E-05	1	1	0.48906701
Processive synthesis on the lagging strand	0.378266303	1	6.17E-14	1	0.009460134	1	0.001355448	1	1.59E-07	1	0.057802458	0.591649405
Programmed Cell Death	0.120373626	0.214242753	0.381544703	0.011502505	0.423452667	1	0.004863839	0.077812981	3.67E-10	0.366654966	0.370516227	0.132203024
Prolactin receptor sig1ling	0.720304983	1	1	0.202144291	1	1	0.73419859	1	0.261641634	0.313223223	0.206268488	1
Proline catabolism	1	0.149264731	1	1	1	1	1	1	1	1	1	0.10580746
Prolonged ERK activation events	0.07388912	0.467269242	0.061244053	0.307337767	1	1	0.829216778	0.710470489	0.921188115	0.498348108	1	0.673680555
Propionyl-CoA catabolism	0.055984803	1	0.097486422	1	0.045823636	1	0.356817163	1	1	0.131075217	1	1
Prostacyclin sig1lling through prostacyclin receptor	0.28784448	1	1	0.20494866	1	1	1	1	0.072176261	1	1	1
Prostanoid ligand receptors	1	0.150697003	1	1	1	1	1	1	0.680920941	0.718005353	1	1
Protein folding	0.29786878	0.044370257	0.502920709	7.10E-05	1	1	0.021288713	0.614004711	6.68E-09	1	0.862026388	0.28112405
Proton-coupled monocarboxylate transport	0.035481478	1	1	1	1	1	1	0.2193249	0.397998618	1	1	1
Proton-coupled neutral amino acid transporters	1	1	1	1	1	1	0.161792394	1	1	1	1	1
Proton/oligonucleotide cotransporters	1	1	1	1	1	1	1	1	1	0.430150932	1	1
Purine catabolism	1	0.554594798	0.185531839	1	1	1	1	0.461665244	0.338360693	0.384757969	0.440934303	0.428512105
Purine metabolism	0.762206665	0.931003355	0.143923294	0.55612845	0.03761547	1	0.536216324	0.597561751	0.001036948	0.942579963	0.112904083	0.542707108
Purine ribonucleoside monophosphate biosynthesis	0.223643061	1	0.202089509	1	0.004467987	1	0.059258931	1	0.000762851	1	0.124857688	1
Purine salvage	1	1	1	0.161215517	1	1	1	0.553020235	0.059316441	1	0.530509878	0.155068362
Pyrimidine biosynthesis	0.399064239	1	0.115820401	1	0.054737205	1	1	1	0.025524149	1	0.294456206	0.285094411
Pyrimidine catabolism	1	0.621172757	1	1	1	1	1	0.159475224	1	1	0.502367063	0.48906701
Pyrimidine metabolism	0.592574239	0.566272266	0.389236406	1	0.201860294	1	0.880147236	0.17160185	0.149187565	0.842093808	0.043335378	0.378123688
Pyrimidine salvage reactions	0.534236939	0.51704777	1	1	1	1	0.548253272	0.42724921	0.292028222	0.334452182	0.087957387	0.395602006
Pyrophosphate hydrolysis	0.156084772	1	1	1	1	1	1	1	1	1	1	1
Pyruvate metabolism	0.07388912	0.801862215	0.33684582	1	1	1	0.082487286	0.339689613	0.208661089	0.758811943	0.68772331	0.673680555
Pyruvate metabolism and Citric Acid (TCA) cycle	0.237997144	0.963988873	0.569738656	0.905341841	1	1	0.000427879	0.714845033	0.006945572	0.919379018	0.682102695	0.661678521
RA biosynthesis pathway	0.8458191	0.831521546	1	0.71723877	1	1	0.282952567	0.744276071	0.938897552	0.56535132	0.72208725	0.338062638
RAF activation	1	1	0.097486422	0.249268794	1	1	1	1	1	0.504919861	1	0.243951185
RAF phosphorylates MEK	1	1	0.133784602	0.33065249	1	1	1	1	1	0.626339106	1	0.324004443
RAF/MAP ki1se cascade	0.572175206	1	0.016544806	0.436525984	1	1	1	1	1	0.384757969	1	0.428512105
Rap1 sig1lling	0.743107561	0.356082041	0.04075973	0.600777012	1	1	1	0.248954374	0.584551304	0.640044366	1	0.215045871
Ras activation uopn Ca2+ infux through NMDA receptor	1	0.054677663	1	0.286291408	1	1	1	1	0.398574959	0.232084698	0.668983758	0.654859365
Reactions specific to the complex N-glycan synthesis pathway	0.28784448	1	1	1	1	1	0.038084051	1	1	1	1	0.200446965
Receptor-ligand binding initiates the second proteolytic cleavage of Notch receptor	0.668461188	0.074159979	1	1	1	1	1	0.181360655	0.469904645	0.079494052	1	0.51690023
Recognition and association of D1 glycosylase with site containing an affected purine	1	1	0.059678753	1	1	1	0.232605843	1	1	0.344104792	1	1
Recognition and association of D1 glycosylase with site containing an affected pyrimidine	1	0.476342129	0.000425325	0.367981868	0.072319212	1	0.024316737	0.390638719	0.245281341	0.075745201	1	1
Recognition of D1 damage by PC1-containing replication complex	0.636807259	1	2.70E-08	0.429421329	0.024135957	1	0.172227954	0.468131126	2.08E-06	0.449996637	0.436191401	0.766951724
Recruitment of mitotic centrosome proteins and complexes	0.060038172	0.477164894	0.424631444	1.19E-06	1	1	0.727663462	0.624028244	0.038230764	0.214267091	0.000140149	0.905238122
Recruitment of NuMA to mitotic centrosomes	0.223643061	0.589227878	0.202089509	0.467964808	1	1	0.621435751	1	0.134268188	0.787203182	0.124857688	1
Recruitment of repair and sig1ling proteins to double-strand breaks	0.133341094	1	0.151386428	0.367981868	1	1	1	1	0.637710639	0.013276813	7.92E-07	1
Recycling of bile acids and salts	0.720304983	0.702881764	1	1	1	1	1	1	0.851142305	0.313223223	0.582121963	1
Recycling of eIF2:GDP	0.133341094	1	1	1	1	1	0.141938249	1	0.059572882	1	0.371940009	0.066420257
Recycling pathway of L1	0.140845243	0.588862451	1	0.160124204	1	1	0.89030576	0.186896914	0.586348774	0.01173302	0.766690318	0.043993278
Reduction of cytosolic Ca++ levels	0.572175206	0.554594798	1	1	1	1	1	0.461665244	0.718983191	0.133229035	1	1
Regulated Necrosis	1	0.012899547	1	0.6640034	0.163418873	1	0.813413785	0.691931445	0.910495446	0.092833201	0.088418483	0.080981668
Regulated proteolysis of p75NTR	1	0.554594798	0.185531839	1	1	0.030703824	0.045898142	1	0.718983191	0.384757969	0.440934303	0.014373573
Regulation by c-FLIP	1	0.007627171	1	0.467964808	0.098090417	1	0.621435751	1	0.752510052	0.166186454	0.02097341	0.018979406
Regulation by TREX1	0.156084772	0.006017533	1	1	1	1	1	1	0.014176111	1	1	1
Regulation of actin dy1mics for phagocytic cup formation	0.417932992	0.582679561	1	0.794703362	1	1	0.450747448	0.828167234	0.75856284	0.693730831	0.16810781	0.946002867
Regulation of activated PAK-2p34 by proteasome mediated degradation	0.91722089	0.534642642	1	0.290432775	1	1	0.000147726	0.570749202	2.82E-13	0.788302857	1	0.275633565
Regulation of AMPK activity via LKB1	0.155557619	0.747325834	1	0.244067449	1	1	0.16855453	0.271752484	1	0.389207274	0.628073465	0.613907635
Regulation of APC/C activators between G1/S and early a1phase	0.153401385	0.702445217	0.017777902	0.008259328	1	1	9.54E-06	0.945103967	6.15E-14	0.878116028	0.003001001	0.588604077
Regulation of Apoptosis	0.922731302	0.550965682	1	0.303178198	1	1	0.000184509	0.584664228	5.46E-13	0.80303121	1	0.287975652
Regulation of beta-cell development	1	1	1	1	1	1	0.869049757	1	0.130112225	0.59672402	1	1
Regulation of cholesterol biosynthesis by SREBP (SREBF)	0.011741138	0.957629128	0.551614608	0.170073037	1	1	0.004347292	0.204124981	0.859880412	1.32E-05	0.655154888	1
Regulation of Commissural axon pathfinding by Slit and Robo	1	1	1	1	1	1	1	1	0.397998618	1	1	1
Regulation of Complement cascade	0.30962126	0.856748354	1	1	1	1	1	1	0.557651339	0.084400258	0.752678498	0.139120638
Regulation of cytoskeletal remodeling and cell spreading by IPP complex components	0.003918008	0.51704777	1	0.085959832	1	1	0.548253272	0.42724921	0.680920941	0.334452182	0.087957387	1
Regulation of D1 replication	0.932145261	0.463223223	1.26E-07	0.552800639	0.000458075	1	3.16E-06	0.929132605	7.41E-20	0.829322749	0.563466605	0.33203767
regulation of FZD by ubiquiti1tion	0.407960794	1	1	1	1	1	1	0.651226044	1	0.174659377	0.628073465	0.613907635
Regulation of gap junction activity	0.22475373	1	1	1	1	1	1	0.169463141	0.316543029	0.344104792	1	1
Regulation of gene expression by Hypoxia-inducible Factor	1	0.150697003	1	1	1	1	1	0.013730336	0.680920941	0.718005353	1	0.395602006
Regulation of gene expression in beta cells	1	1	1	1	1	1	0.653460331	1	0.42766572	0.201194949	1	1
Regulation of gene expression in early pancreatic precursor cells	1	1	1	1	1	1	1	1	1	0.569888118	1	1
Regulation of gene expression in endocrine-committed (NEUROG3+) progenitor cells	1	1	1	1	1	1	1	1	0.072176261	1	1	1
Regulation of gene expression in late stage (branching morphogenesis) pancreatic bud precursor cells	1	1	1	1	1	1	1	1	0.397998618	1	1	1
Regulation of Glucoki1se by Glucoki1se Regulatory Protein	0.423661827	1	1	0.020516545	0.029618382	1	0.09267013	0.834455062	5.65E-05	0.538989285	0.021598919	1
Regulation of HSF1-mediated heat shock response	0.003554576	0.987503114	0.671052733	0.002677741	0.090107576	1	2.55E-05	0.843793252	0.000107567	0.043795464	0.000747469	0.168431158
Regulation of Hypoxia-inducible Factor (HIF) by oxygen	0.332636171	0.306485139	1	0.762058361	1	1	0.89030576	0.002999128	0.586348774	0.419064809	0.766690318	0.39777857
Regulation of IF1 sig1ling	1	0.610567092	1	0.775363842	1	1	0.899604647	0.800529443	1	0.449996637	1	0.41714102
Regulation of IFNG sig1ling	0.31718558	0.297333709	1	0.181506208	1	1	0.709623278	1	0.510215352	0.005884526	0.557065065	0.037107735
Regulation of in1te immune responses to cytosolic D1	0.668461188	0.014589404	1	1	1	1	1	0.553020235	0.195351636	0.079494052	1	0.51690023
Regulation of Insulin-like Growth Factor (IGF) transport and uptake by Insulin-like Growth Factor Binding Proteins (IGFBPs)	0.764054234	0.384816336	1	1	1	1	1	0.271752484	0.884568137	0.908608888	1	0.23551771
Regulation of insulin secretion	0.911343059	0.731703268	0.627631567	0.936800705	1	1	0.783527137	0.158672529	0.983270293	0.444116191	0.939145862	0.263383414
Regulation of KIT sig1ling	0.378266303	0.356082041	1	0.223028429	1	1	1	0.013056504	1	0.012453786	1	0.215045871
Regulation of lipid metabolism by Peroxisome proliferator-activated receptor alpha (PPARalpha)	0.051847657	0.50314169	0.709443276	0.657844737	0.107628643	1	0.580238252	0.489370564	0.938354896	0.00014641	0.441610267	0.641355354
Regulation of mitotic cell cycle	0.112775385	0.754944271	0.005507221	0.000112858	0.529863219	1	2.58E-05	0.957615311	1.08E-13	0.914723312	0.000129918	0.639915567
Regulation of mR1 stability by proteins that bind AU-rich elements	0.093562244	0.518552901	0.530833024	0.110399542	0.560097792	1	0.000278348	0.14973221	1.80E-15	0.60033374	0.876714648	0.099515007
Regulation of necroptotic cell death	1	0.007810962	1	0.62307136	0.147537169	1	0.777294803	0.651226044	0.884568137	0.061463452	0.067353476	0.061507077
Regulation of ornithine decarboxylase (ODC)	0.922731302	0.550965682	1	0.303178198	1	1	9.13E-06	0.955215328	5.74E-15	0.908771088	1	0.052396047
Regulation of PAK-2p34 activity by PS-GAP/RHG10	1	1	1	1	1	1	1	0.116425073	1	1	1	1
Regulation of PLK1 Activity at G2/M Transition	0.013025474	0.608672527	0.492549954	1.65E-09	1	1	0.690868251	0.211580598	0.096128926	0.031410301	0.000541653	0.939994304
Regulation of pyruvate dehydroge1se (PDH) complex	0.254823705	1	1	1	1	1	0.074214633	0.524431037	0.42766572	0.47975631	0.502367063	0.48906701
Regulation of Rheb GTPase activity by AMPK	0.668461188	0.650637722	1	0.032314447	1	1	0.30162252	0.553020235	1	0.237705218	0.530509878	0.155068362
Regulation of sig1ling by CBL	0.03585302	1	1	1	1	1	0.756697373	0.248954374	1	0.012453786	0.605764899	1
Regulation of sig1ling by NODAL	1	0.179124518	1	1	1	1	1	1	1	0.032107847	1	1
Regulation of the Fanconi anemia pathway	1	0.554594798	0.185531839	0.436525984	1	1	1	0.461665244	0.338360693	0.133229035	0.440934303	1
Regulatory R1 pathways	2.42E-07	0.021688533	0.052163165	0.322576033	1.14E-17	1	0.076909296	0.393717167	0.006320133	0.960779645	0.202279379	0.463001323
Relaxin receptors	1	0.476342129	1	1	1	1	1	0.079082691	1	0.675388334	0.371940009	1
Release of apoptotic factors from the mitochondria	1	1	0.040189493	1	1	1	1	1	0.224081409	1	1	1
Release of eIF4E	1	1	1	0.291124508	1	1	0.411178702	1	0.53297087	1	0.294456206	1
Release of Hh-Np from the secreting cell	1	1	1	1	1	1	1	1	1	0.569888118	1	1
Removal of aminotermi1l propeptides from gamma-carboxylated proteins	1	1	1	1	1	1	1	1	0.680920941	0.334452182	1	0.08240361
Removal of licensing factors from origins	0.932145261	0.463223223	1.26E-07	0.552800639	0.000458075	1	3.16E-06	0.929132605	7.41E-20	0.829322749	0.563466605	0.33203767
Removal of the Flap Intermediate	0.31718558	1	8.26E-13	1	0.007260482	1	0.004438428	1	3.49E-07	1	0.040818201	0.543221135
Removal of the Flap Intermediate from the C-strand	0.572175206	1	1.23E-08	1	0.089579287	1	0.000743185	1	2.88E-05	1	1	0.428512105
Repair synthesis for gap-filling by D1 polymerase in TC-NER	0.720304983	1	2.70E-07	1	0.008327382	1	0.000911581	1	2.45E-09	1	0.206268488	0.568111684
Repair synthesis of patch ~27-30 bases long by D1 polymerase	0.720304983	1	2.70E-07	1	0.008327382	1	0.000911581	1	2.45E-09	1	0.206268488	0.568111684
repression of WNT target genes	1	0.476342129	1	0.069346847	1	1	1	1	0.245281341	0.282994515	0.371940009	1
Reproduction	1	0.54280152	1	0.73304347	1	1	1	1	0.527788455	0.960781469	1	0.358206767
Resolution of Abasic Sites (AP sites)	0.92837541	0.918834579	9.65E-12	0.831551049	0.03352226	1	0.000760594	0.85380924	8.72E-09	0.792212749	0.529264403	0.824000083
Resolution of AP sites via the multiple-nucleotide patch replacement pathway	0.800970827	1	1.47E-09	1	0.163418873	1	0.003688846	1	6.83E-10	1	0.291625241	0.654859365
Resolution of AP sites via the single-nucleotide replacement pathway	1	1	1	1	1	1	0.29744644	1	1	1	1	1
Resolution of D-loop structures	1	1	0.040189493	1	1	1	0.161792394	1	0.224081409	1	1	1
Resolution of D-loop structures through Holliday junction intermediates	1	1	0.040189493	1	1	1	0.161792394	1	0.224081409	1	1	1
Resolution of Sister Chromatid Cohesion	7.37E-07	0.995042132	0.038659598	2.73E-13	0.010440336	0.250736515	0.373536835	0.477951549	0.000361387	0.986338694	1.91E-11	1
Respiratory electron transport	0.953245038	0.852039577	0.791420871	0.930763292	1	1	4.37E-05	1	0.062769609	0.945206463	1	0.599201346
Respiratory electron transport, ATP synthesis by chemiosmotic coupling, and heat production by uncoupling proteins.	0.965691909	0.955125913	0.601372625	0.977217234	1	1	0.000520906	1	0.011694444	0.95766837	1	0.794730589
Response to elevated platelet cytosolic Ca2+	0.927840326	0.067760452	1	0.865812294	1	1	0.995646452	0.14293243	0.138692549	0.584224211	0.871729954	0.043083472
Retinoid cycle disease events	1	1	0.202089509	1	1	1	0.621435751	1	1	1	1	1
Retinoid metabolism and transport	0.848292399	0.37729809	1	0.89972184	1	1	0.668665346	0.433868948	0.960287741	0.6166876	0.394948548	0.063833461
Retrograde neurotrophin sig1lling	1	0.179124518	1	0.436525984	1	1	0.586457372	0.461665244	0.718983191	0.75503284	1	0.09941112
Reuptake of GABA	1	0.276285626	1	1	1	1	1	1	1	1	1	1
Rev-mediated nuclear export of HIV R1	0.242187563	1	1	0.006449645	0.03352226	1	0.042217666	0.85380924	3.90E-06	0.792212749	0.006872959	1
Reversal of alkylation damage by D1 dioxyge1ses	1	0.332508952	1	1	1	1	0.059963547	1	1	1	1	1
Reversible hydration of carbon dioxide	0.639047031	1	1	1	1	1	1	0.159475224	1	0.815152898	1	1
Rhesus glycoproteins mediate ammonium transport.	1	1	1	1	1	1	1	1	0.316543029	1	1	1
Rho GTPase cycle	0.438930449	0.765213135	0.468392365	0.045103188	1	1	0.840009866	0.335240987	0.994667026	0.010374432	0.27336188	0.817980738
RHO GTPase Effectors	9.88E-09	0.273800551	0.020294936	1.86E-07	2.08E-11	0.523910651	0.778977858	0.041000926	0.02763891	0.583896159	6.49E-06	0.82730608
RHO GTPases activate CIT	0.347966077	0.702881764	1	0.202144291	1	1	1	0.605157214	0.851142305	0.313223223	0.206268488	1
RHO GTPases Activate Formins	1.71E-05	0.997603359	0.152668334	5.25E-09	0.069442011	0.274055411	0.496870388	0.74127658	0.0007062	0.931855292	6.77E-09	0.996809109
RHO GTPases activate IQGAPs	0.720304983	0.105285306	1	0.047358675	1	1	1	0.605157214	0.025600608	0.603957056	0.582121963	0.568111684
RHO GTPases activate KTN1	1	1	1	1	1	1	0.506526544	0.079082691	1	0.282994515	1	1
RHO GTPases Activate 1DPH Oxidases	1	0.589227878	1	1	1	1	1	1	1	0.166186454	1	1
RHO GTPases activate PAKs	0.568994824	0.098072234	1	0.369535351	1	1	1	0.010391457	0.290488149	0.070803384	0.737827514	0.724221001
RHO GTPases activate PKNs	3.52E-09	0.005790248	0.007154344	0.431505807	1.03E-16	1	0.892637936	0.066309251	0.583474375	0.387258168	0.666775425	0.41321764
RHO GTPases Activate Rhotekin and Rhophilins	1	0.51704777	1	1	1	1	0.548253272	1	0.292028222	1	1	0.395602006
RHO GTPases Activate ROCKs	0.378266303	0.726001746	1	0.600777012	1	1	1	0.013056504	0.868915039	0.048431879	1	1
RHO GTPases Activate WASPs and WAVEs	0.44582695	0.415309483	1	0.504299279	1	1	0.471050044	0.54512094	0.711034552	0.356895579	0.511492522	0.813831322
RHO GTPases regulate CFTR trafficking	1	1	0.059678753	1	1	1	1	0.169463141	1	0.344104792	1	0.154446657
Ribosomal scanning and start codon recognition	0.514876638	0.472702716	0.33007416	0.22026486	1	1	0.549298481	0.057083363	0.000892067	0.893431618	0.966124265	0.61829415
RIG-I/MDA5 mediated induction of IFN-alpha/beta pathways	1	0.754161151	0.738012354	0.710495771	1	1	0.17985588	0.350916867	0.900698199	0.076499479	0.504174027	0.694648392
RIP-mediated NFkB activation via ZBP1	1	0.589227878	1	1	1	1	0.236673579	1	0.752510052	0.787203182	0.472541964	1
RIPK1-mediated regulated necrosis	1	0.012899547	1	0.6640034	0.163418873	1	0.813413785	0.691931445	0.910495446	0.092833201	0.088418483	0.080981668
RMTs methylate histone arginines	4.20E-11	0.009956712	0.026422655	0.09984083	3.39E-21	1	0.12822628	0.580599209	0.539903257	0.810021023	0.54659265	0.525942468
R1 Pol II CTD phosphorylation and interaction with CE	0.004777645	0.887696944	1	0.448717542	1	1	0.02257792	0.488105679	0.849110909	0.275286792	0.455619212	0.436184709
R1 Polymerase I Chain Elongation	0.081742782	0.904524435	0.448981455	0.217454699	1	1	0.002142395	1	0.876209192	0.329420916	0.49328606	0.47322871
R1 Polymerase I Promoter Clearance	0.113920211	0.722578091	0.482004573	0.09984083	1	1	0.00418983	1	0.908536144	0.2360123	0.54659265	0.525942468
R1 Polymerase I Promoter Escape	0.091863506	0.68862463	0.460215018	0.082855452	1	1	0.002709559	1	0.88800738	0.356895579	0.511492522	0.491193647
R1 Polymerase I Promoter Opening	1	1	1	1	1	1	0.161792394	1	1	0.245082742	1	1
R1 Polymerase I Transcription	0.138252529	0.753354457	0.502920709	0.118295599	1	1	0.006225458	1	0.589714399	0.282667733	0.300700022	0.559056049
R1 Polymerase I Transcription Initiation	0.102595781	0.706009545	0.471221201	0.091157865	1	1	0.003387459	1	0.898755575	0.384445104	0.529264403	0.508768493
R1 Polymerase I Transcription Termi1tion	0.102595781	0.918834579	0.471221201	0.247544347	1	1	0.003387459	1	0.513877147	0.384445104	0.253800236	0.508768493
R1 Polymerase I, R1 Polymerase III, and Mitochondrial Transcription	0.039297243	0.406687181	0.388969867	0.073019446	1	1	0.001003739	0.913296213	0.386632646	0.148643721	0.003603877	0.881505067
R1 Polymerase II HIV Promoter Escape	0.026820291	0.973991848	1	0.462101476	1	1	0.032651104	0.938837806	0.80079299	0.376219038	0.24771777	0.095490918
R1 Polymerase II Pre-transcription Events	0.07273098	0.994471551	0.374435241	0.481439218	1	1	0.08743129	0.981311093	0.499591995	0.614233548	0.151039965	0.133149009
R1 Polymerase II Promoter Escape	0.026820291	0.973991848	1	0.462101476	1	1	0.032651104	0.938837806	0.80079299	0.376219038	0.24771777	0.095490918
R1 Polymerase II Transcription	0.013322332	0.992091373	0.176176493	0.396390231	0.079440393	1	0.037055952	0.961741155	0.007641952	0.562223732	0.018156249	0.538813258
R1 Polymerase II Transcription Elongation	0.056389239	0.969395585	0.216939472	0.432380669	1	1	0.066465258	0.930721997	0.406707729	0.502554832	0.222984348	0.416798461
R1 Polymerase II Transcription Initiation	0.026820291	0.973991848	1	0.462101476	1	1	0.032651104	0.938837806	0.80079299	0.376219038	0.24771777	0.095490918
R1 Polymerase II Transcription Initiation And Promoter Clearance	0.026820291	0.973991848	1	0.462101476	1	1	0.032651104	0.938837806	0.80079299	0.376219038	0.24771777	0.095490918
R1 Polymerase II Transcription Pre-Initiation And Promoter Opening	0.026820291	0.973991848	1	0.462101476	1	1	0.032651104	0.938837806	0.80079299	0.376219038	0.24771777	0.095490918
R1 Polymerase II Transcription Termi1tion	0.143915064	0.866565481	0.224447171	0.447320704	0.007819815	1	0.163187266	0.934905951	0.000381909	0.526072461	0.010824308	1
R1 Polymerase III Abortive And Retractive Initiation	0.067871848	0.537534242	0.52299819	0.324780049	1	1	0.008934919	0.645338127	0.253091924	0.331113079	0.049812541	0.867112033
R1 Polymerase III Chain Elongation	0.062995792	1	0.323065732	0.6640034	1	1	0.003688846	1	0.183003978	0.462946944	0.291625241	0.654859365
R1 Polymerase III Transcription	0.067871848	0.537534242	0.52299819	0.324780049	1	1	0.008934919	0.645338127	0.253091924	0.331113079	0.049812541	0.867112033
R1 Polymerase III Transcription Initiation	0.067871848	0.537534242	0.52299819	0.324780049	1	1	0.008934919	0.645338127	0.253091924	0.331113079	0.049812541	0.867112033
R1 Polymerase III Transcription Initiation From Type 1 Promoter	0.072249518	1	0.43751585	0.202712351	1	1	0.001672866	1	0.235344674	0.73035213	0.070113583	0.791702663
R1 Polymerase III Transcription Initiation From Type 2 Promoter	0.063395812	1	0.425813447	0.448717542	1	1	0.001288587	1	0.212552486	0.706751898	0.062771054	0.779673533
R1 Polymerase III Transcription Initiation From Type 3 Promoter	0.081742782	0.393825272	0.448981455	0.810990193	1	1	0.031404148	0.526613818	0.258774406	0.171347515	0.223160863	0.803076733
R1 Polymerase III Transcription Termi1tion	0.062995792	1	0.323065732	0.6640034	1	1	0.003688846	1	0.183003978	0.462946944	0.291625241	0.654859365
RNF mutants show enhanced WNT sig1ling and proliferation	1	1	1	1	1	1	1	1	1	0.085966373	0.207441373	1
Role of Abl in Robo-Slit sig1ling	1	0.51704777	1	0.403234622	1	1	1	1	0.292028222	1	1	1
Role of LAT2/NTAL/LAB on calcium mobilization	0.743792269	0.698020147	0.881000389	0.51587134	1	0.276348902	0.778392921	0.019874173	0.456920745	0.001394216	0.841465337	0.819422212
Role of phospholipids in phagocytosis	0.518934817	0.493274908	0.350347399	1	1	1	1	0.727896474	1	0.130868342	1	1
Role of second messengers in netrin-1 sig1ling	1	1	1	1	1	1	0.586457372	1	0.338360693	1	1	0.428512105
RORA activates gene expression	0.534236939	0.51704777	1	1	1	1	1	0.42724921	0.680920941	0.102892679	0.087957387	1
RSK activation	0.399064239	0.384372135	1	1	1	1	1	1	1	0.033068495	1	0.285094411
S Phase	0.619886825	0.814079102	7.89E-22	0.203813668	9.83E-08	1	2.44E-10	0.712144914	9.18E-35	0.977320901	0.01425936	0.453713207
S33 mutants of beta-catenin aren't phosphorylated	1	1	1	0.027668124	1	1	1	0.001958678	1	0.018303108	1	1
S37 mutants of beta-catenin aren't phosphorylated	1	1	1	0.027668124	1	1	1	0.001958678	1	0.018303108	1	1
S45 mutants of beta-catenin aren't phosphorylated	1	1	1	0.027668124	1	1	1	0.001958678	1	0.018303108	1	1
S6K1-mediated sig1lling	0.041701179	0.554594798	0.185531839	1	1	1	0.20441637	0.461665244	0.338360693	0.75503284	0.440934303	1
S6K1 sig1lling	0.008884009	0.384372135	0.115820401	1	1	1	0.411178702	0.310267292	0.153686606	0.569888118	1	1
Scavenging by Class A Receptors	0.800970827	0.785132566	1	1	1	1	1	0.317194244	0.910495446	0.029920089	1	0.654859365
Scavenging by Class B Receptors	1	0.332508952	1	0.249268794	1	1	1	1	0.469756826	0.504919861	1	0.243951185
Scavenging by Class F Receptors	1	1	1	1	1	1	0.411178702	1	1	0.569888118	1	0.285094411
Scavenging of heme from plasma	0.254823705	0.237834213	1	1	1	1	1	1	1	0.061160971	1	0.135880871
SCF-beta-TrCP mediated degradation of Emi1	0.82704905	0.613065604	0.300027899	0.078140693	1	1	2.55E-05	0.843793252	8.94E-14	0.728824159	0.817653457	0.337956663
SCF(Skp2)-mediated degradation of p27/p21	0.932731918	0.378620237	0.284918866	0.560087313	0.387095304	1	6.93E-05	0.960467093	2.36E-15	0.830044361	0.951852194	0.15064035
SEMA3A-Plexin repulsion sig1ling by inhibiting Integrin adhesion	0.695482389	0.677814954	1	1	1	1	1	1	1	0.027704322	1	1
Sema3A PAK dependent Axon repulsion	0.743107561	0.726001746	1	1	1	1	0.756697373	0.248954374	0.868915039	0.148025041	0.605764899	1
Sema4D in semaphorin sig1ling	0.332636171	0.867910267	0.090620689	0.762058361	1	1	0.89030576	0.186896914	0.95829451	0.01173302	1	1
Sema4D induced cell migration and growth-cone collapse	0.544443973	0.831521546	0.363576056	0.71723877	1	1	0.856926704	0.383924938	0.938897552	0.058562649	1	1
Sema4D mediated inhibition of cell attachment and migration	0.133341094	1	0.151386428	1	1	1	1	0.390638719	1	0.075745201	1	1
Semaphorin interactions	0.436591751	0.890234845	0.381720359	0.976349361	1	1	0.921239567	0.014815381	0.99751049	0.018843042	0.889264787	0.974065289
Senescence-Associated Secretory Phenotype (SASP)	4.83E-09	0.001083456	0.003266678	0.373323926	1.63E-15	1	0.575705869	0.139220593	0.352886023	0.614602685	0.048846571	0.196082423
Separation of Sister Chromatids	3.35E-05	0.958828467	0.376905667	1.89E-10	0.054001944	0.382621506	0.000406825	0.707308461	2.19E-14	0.985933764	1.20E-09	0.970584451
Serine biosynthesis	1	1	1	1	1	1	0.232605843	1	1	0.344104792	1	1
Serotonin and melatonin biosynthesis	1	1	1	1	1	1	1	1	0.469756826	1	1	1
Serotonin clearance from the sy1ptic cleft	1	1	1	1	1	1	1	0.116425073	1	0.017178334	1	0.10580746
Serotonin Neurotransmitter Release Cycle	1	1	1	1	1	1	0.73419859	1	1	0.123126751	1	0.568111684
Serotonin receptors	1	0.621172757	1	1	1	1	1	1	1	1	1	1
SHC-mediated cascade:FGFR1	0.832120231	1	1	0.328260499	1	1	1	0.361950792	1	0.293274933	1	0.317730975
SHC-mediated cascade:FGFR2	0.858402022	1	1	0.73304347	1	1	1	0.405566362	1	0.356199985	1	0.358206767
SHC-mediated cascade:FGFR3	0.783295801	1	1	0.644123821	1	1	0.796151304	0.294525407	1	0.7043636	1	0.0709417
SHC-mediated cascade:FGFR4	0.81720664	1	1	0.682775275	1	1	1	0.339689613	0.921188115	0.498348108	1	0.297256742
SHC-mediated sig1lling	0.347966077	0.702881764	0.036136703	0.202144291	1	1	1	0.605157214	1	0.313223223	1	0.568111684
SHC-related events	0.407960794	0.747325834	0.045592084	0.244067449	1	1	1	0.651226044	1	0.174659377	1	0.613907635
SHC-related events triggered by IGF1R	0.176066314	0.766993282	0.050623499	0.26517952	1	1	1	0.672208434	1	0.202768593	1	0.256089712
SHC activation	1	1	1	1	1	1	1	1	1	0.344104792	1	1
SHC1 events in EGFR sig1ling	0.347966077	1	0.036136703	0.202144291	1	1	1	0.226220417	1	0.123126751	1	0.568111684
SHC1 events in ERBB2 sig1ling	0.592574239	0.856748354	0.084457123	0.146598837	1	1	1	0.17160185	0.149187565	0.387740603	1	0.739268711
SHC1 events in ERBB4 sig1ling	0.465145318	0.785132566	0.05584403	0.085728479	1	1	1	0.317194244	0.183003978	0.462946944	1	0.654859365
Sialic acid metabolism	0.746925739	0.925165434	1	1	1	1	0.514990231	1	0.982905087	0.2360123	1	0.525942468
Sig1l amplification	0.407960794	1	1	1	1	1	1	0.271752484	0.135292963	0.389207274	0.248827847	1
Sig1l attenuation	0.286077139	0.650637722	1	0.525690453	1	1	0.682780149	0.181360655	0.808052747	0.079494052	0.164653275	1
Sig1l regulatory protein (SIRP) family interactions	0.720304983	0.326879617	1	0.577167726	1	1	1	0.226220417	1	0.123126751	1	0.568111684
Sig1l Transduction	1	1	1	1	1	1	1	0.2193249	1	0.085966373	1	1
Sig1l transduction by L1	0.085666824	1	1	0.700501014	1	1	0.843683479	0.128208412	0.732854766	0.003561197	1	0.691478034
Sig1ling by activated point mutants of FGFR1	1	1	1	0.467964808	1	1	1	0.494018052	1	0.433329416	1	0.459634832
Sig1ling by activated point mutants of FGFR3	1	1	1	1	1	1	0.653460331	0.524431037	1	1	1	0.135880871
Sig1ling by Activin	1	1	1	0.497653919	1	1	1	0.524431037	0.163958898	0.201194949	1	1
Sig1ling by BMP	1	0.54280152	1	0.036193701	1	1	0.306816098	0.000281407	0.946200417	0.174726761	0.737827514	1
Sig1ling by EGFR	0.815684142	0.765758309	0.445887285	0.597753813	1	0.411487033	0.770191987	0.002433198	0.350615184	0.003177755	0.740448429	0.568025524
Sig1ling by EGFR in Cancer	0.465145318	1	1	0.6640034	1	1	0.813413785	0.024122743	0.910495446	0.00784154	1	0.654859365
Sig1ling by EGFRvIII in Cancer	0.347966077	1	1	0.577167726	1	1	0.73419859	0.056952803	0.851142305	0.037188725	1	0.568111684
Sig1ling by ERBB2	0.702332943	0.845132992	0.372263998	0.751031304	1	0.380649951	0.83780297	0.00930556	0.448340151	0.002055265	0.763164239	0.728114541
Sig1ling by ERBB4	0.833474165	0.970922654	0.330476445	0.402504445	1	0.072016117	0.553921946	0.024002054	0.439385697	6.14E-05	0.913181688	0.667376288
Sig1ling by FGFR	0.694024258	0.510788924	0.367620322	0.610411511	1	0.3786724	0.831904337	0.008730947	0.340864047	0.003554428	0.934442599	0.721760367
Sig1ling by FGFR in disease	0.675771157	1	1	0.204330618	1	1	0.880986212	0.243101704	0.967927416	0.016813295	0.210872871	0.075671822
Sig1ling by FGFR1	0.694024258	0.510788924	0.367620322	0.610411511	1	0.3786724	0.831904337	0.008730947	0.340864047	0.003554428	0.934442599	0.721760367
Sig1ling by FGFR1 fusion mutants	0.135864497	1	1	0.223028429	1	1	0.756697373	0.62890407	1	0.012453786	0.010579904	0.591649405
Sig1ling by FGFR1 in disease	0.510071381	1	1	0.108891407	1	1	0.946017315	0.133086563	0.984951284	0.007698415	0.112904083	0.26609054
Sig1ling by FGFR1 mutants	0.510071381	1	1	0.108891407	1	1	0.946017315	0.133086563	0.984951284	0.007698415	0.112904083	0.26609054
Sig1ling by FGFR2	0.694024258	0.510788924	0.367620322	0.610411511	1	0.3786724	0.831904337	0.008730947	0.340864047	0.003554428	0.934442599	0.721760367
Sig1ling by FGFR2 in disease	0.657471917	1	1	0.787927162	1	1	1	0.218449213	0.967672475	0.133012809	1	0.436184709
Sig1ling by FGFR2 mutants	0.657471917	1	1	0.787927162	1	1	1	0.218449213	0.967672475	0.133012809	1	0.436184709
Sig1ling by FGFR3	0.694024258	0.510788924	0.367620322	0.610411511	1	0.3786724	0.831904337	0.008730947	0.340864047	0.003554428	0.934442599	0.721760367
Sig1ling by FGFR3 in disease	0.544443973	1	1	0.71723877	1	1	0.856926704	0.14220933	0.938897552	0.324639424	1	0.114414353
Sig1ling by FGFR3 mutants	0.544443973	1	1	0.71723877	1	1	0.856926704	0.14220933	0.938897552	0.324639424	1	0.114414353
Sig1ling by FGFR4	0.694024258	0.510788924	0.367620322	0.610411511	1	0.3786724	0.831904337	0.008730947	0.340864047	0.003554428	0.934442599	0.721760367
Sig1ling by FGFR4 in disease	0.677185116	1	1	0.799789611	1	1	1	0.234615764	0.863274095	0.151638382	1	0.454887016
Sig1ling by FGFR4 mutants	0.677185116	1	1	0.799789611	1	1	1	0.234615764	0.863274095	0.151638382	1	0.454887016
Sig1ling by Hedgehog	0.80218062	0.975837741	0.897152395	0.269168014	1	1	0.001951331	0.213706758	2.52E-07	0.046910846	0.752266034	0.248257353
Sig1ling by Hippo	0.07388912	1	0.33684582	0.022569534	1	1	0.829216778	0.114735929	0.080375535	0.758811943	1	0.673680555
Sig1ling by Insulin receptor	0.065201635	0.871468955	0.188372318	0.089343662	1	1	0.334958352	0.502632121	0.68483929	0.01601988	0.759292147	0.016962123
Sig1ling by Interleukins	0.509509957	0.317647142	0.172173937	0.141046319	1	1	0.898766369	0.778159615	0.904549417	0.036024343	0.730279399	0.005084289
Sig1ling by Leptin	0.518934817	1	0.066814247	0.328260499	1	1	1	0.727896474	1	0.130868342	0.111862905	0.691478034
Sig1ling by Ligand-Responsive EGFR Variants in Cancer	0.465145318	1	1	0.6640034	1	1	0.813413785	0.024122743	0.910495446	0.00784154	1	0.654859365
Sig1ling by NODAL	0.800970827	0.012899547	1	0.6640034	1	1	1	0.691931445	0.679810182	0.029920089	1	0.654859365
Sig1ling by NOTCH	0.158923514	0.128218871	0.52458859	0.865812294	0.555898725	0.236404584	0.597883789	0.001697261	0.219528304	0.028043334	0.871729954	0.325412482
Sig1ling by NOTCH1	0.212818435	0.695605196	0.709443276	0.855552188	1	0.171226869	0.580238252	0.000751764	0.282152543	0.085966373	0.860709185	0.41321764
Sig1ling by NOTCH1 HD Domain Mutants in Cancer	0.60702842	1	1	1	1	1	1	0.024659747	0.383714583	0.433329416	1	0.459634832
Sig1ling by NOTCH1 HD+PEST Domain Mutants in Cancer	0.318355006	0.704484574	0.611929266	0.929065281	1	0.133970491	0.347430492	0.001394557	0.175048745	0.398889974	0.931589388	0.239222962
Sig1ling by NOTCH1 in Cancer	0.318355006	0.704484574	0.611929266	0.929065281	1	0.133970491	0.347430492	0.001394557	0.175048745	0.398889974	0.931589388	0.239222962
Sig1ling by NOTCH1 PEST Domain Mutants in Cancer	0.318355006	0.704484574	0.611929266	0.929065281	1	0.133970491	0.347430492	0.001394557	0.175048745	0.398889974	0.931589388	0.239222962
Sig1ling by NOTCH1 t(7;9)(NOTCH1:M1580_K2555) Translocation Mutant	1	1	1	1	1	1	1	0.310267292	0.153686606	1	1	0.285094411
Sig1ling by NOTCH2	0.677185116	0.896451303	0.43751585	1	1	0.083721702	0.42539735	0.083727955	0.432183709	0.302166882	1	0.454887016
Sig1ling by NOTCH3	1	0.589227878	0.202089509	1	1	0.033724334	0.059258931	0.494018052	0.134268188	0.433329416	1	0.117284834
Sig1ling by NOTCH4	1	0.589227878	0.202089509	1	1	0.033724334	0.059258931	0.494018052	0.134268188	0.787203182	1	0.117284834
Sig1ling by Overexpressed Wild-Type EGFR in Cancer	1	1	1	1	1	1	1	0.116425073	1	0.245082742	1	1
Sig1ling by PDGF	0.786671961	0.890745068	0.48621926	0.77822387	1	0.428184449	0.968971808	0.001996151	0.450078509	0.007546038	0.790460302	0.49762431
Sig1ling by Retinoic Acid	0.449302632	0.966801907	1	0.910647665	1	1	0.139176083	0.727293103	0.754031794	0.308895821	0.085752987	0.401957538
Sig1ling by Rho GTPases	4.08E-07	0.377560824	0.024450165	7.03E-08	1.05E-08	0.672649488	0.837330691	0.04489104	0.365559232	0.174470192	1.12E-05	0.948354094
Sig1ling by Robo receptor	0.286660046	0.844645184	1	0.036193701	1	1	1	0.405566362	0.527788455	0.59672402	0.737827514	1
Sig1ling by SCF-KIT	0.650238016	0.821259463	0.509761808	0.322381239	1	0.342031317	0.884479413	0.013122366	0.630799161	0.000165871	0.479396429	0.437067959
Sig1ling by TGF-beta Receptor Complex	0.128109148	0.926296438	0.773382451	0.01780114	0.492800198	1	0.260580309	0.010256543	0.020645563	0.22868987	0.219761827	0.758908751
Sig1ling by TGF-beta Receptor Complex in Cancer	1	0.476342129	1	0.367981868	1	1	0.506526544	0.079082691	0.059572882	0.282994515	1	0.360802184
Sig1ling by the B Cell Receptor (BCR)	0.952974383	0.512937168	0.902979429	0.492797853	1	0.451508378	0.049109771	0.105629362	5.18E-07	0.007885893	0.918667647	0.589616498
Sig1ling by Type 1 Insulin-like Growth Factor 1 Receptor (IGF1R)	0.022752379	0.914742258	0.100040245	0.110399542	1	1	0.610347126	0.26613466	0.907152181	0.00350216	0.876714648	0.193459234
Sig1ling by VEGF	0.187876611	0.247187559	0.331513315	0.486699399	1	1	0.93323402	0.03648817	0.921705174	0.033510894	0.499734682	0.975545303
Sig1ling by Wnt	0.002550654	0.138915245	0.739228451	0.054251831	3.64E-08	1	0.131476281	0.021138358	1.62E-06	0.387798302	0.893662954	0.178772876
Sig1ling by WNT in cancer	1	0.766993282	1	0.000300727	1	1	1	0.019965778	0.364537435	0.005572486	0.649122783	1
Sig1lling by NGF	0.640827782	0.290049845	0.31816697	0.125702157	1	0.20777351	0.782229192	0.006772474	0.642966762	9.54E-05	0.975350612	0.229222206
Sig1lling to ERK5	1	1	1	1	1	1	1	0.116425073	1	0.245082742	1	1
Sig1lling to ERKs	0.027352452	0.322847154	0.17254788	0.340336223	1	1	0.96214302	0.179269663	0.945477921	0.203933943	1	0.605572362
Sig1lling to p38 via RIT and RIN	0.720304983	0.326879617	0.036136703	0.577167726	1	1	1	1	1	0.603957056	1	0.568111684
Sig1lling to RAS	0.172596929	0.350314788	0.103323914	0.448717542	1	1	1	0.218449213	0.967672475	0.133012809	1	0.436184709
Sig1lling to STAT3	1	0.21533636	1	1	1	1	1	1	1	1	1	1
SIRT1 negatively regulates rR1 Expression	7.62E-09	7.38E-05	0.00082821	0.880785737	4.24E-20	1	0.96214302	0.384628454	0.658136878	1	0.347989367	0.048186604
SLBP Dependent Processing of Replication-Dependent Histone Pre-mR1s	1	1	1	1	0.098090417	1	0.621435751	0.494018052	0.383714583	1	0.472541964	1
SLBP independent Processing of Histone Pre-mR1s	1	1	1	1	1	1	0.586457372	0.461665244	0.718983191	1	0.440934303	1
SLC-mediated transmembrane transport	0.59612641	0.981172337	0.995059494	0.90833405	0.69241197	0.553722788	0.310718871	0.127460941	0.550492017	0.997242412	0.916189674	0.940697794
SMAC-mediated apoptotic response	1	1	0.097486422	0.249268794	1	1	1	0.266200128	0.469756826	0.131075217	1	1
SMAC-mediated dissociation of IAP:caspase complexes	1	1	0.097486422	0.249268794	1	1	1	0.266200128	0.469756826	0.131075217	1	1
SMAC binds to IAPs	1	1	0.097486422	0.249268794	1	1	1	0.266200128	0.469756826	0.131075217	1	1
SMAD2/3 MH2 Domain Mutants in Cancer	1	1	1	0.33065249	1	1	1	0.061705749	0.198854226	0.231182186	1	1
SMAD2/3 Phosphorylation Motif Mutants in Cancer	1	1	1	1	1	1	1	0.266200128	1	0.131075217	1	1
SMAD2/SMAD3:SMAD4 heterotrimer regulates transcription	0.907508179	0.896451303	0.43751585	0.467641018	0.231357118	1	0.42539735	0.005476908	0.10770842	0.73035213	0.474656737	1
SMAD4 MH2 Domain Mutants in Cancer	1	1	1	0.158019413	1	1	1	0.169463141	0.03915817	0.344104792	1	1
Small interfering R1 (siR1) biogenesis	0.031025	0.51704777	1	0.403234622	1	1	0.034227584	0.097754792	0.680920941	0.102892679	1	1
Smooth Muscle Contraction	0.423661827	0.069726085	1	0.217454699	1	0.086584645	1	0.027321821	0.12288196	0.076086708	0.49328606	0.47322871
snRNP Assembly	0.286660046	1	1	0.73304347	1	1	0.590219535	1	0.130112225	0.960781469	0.037735444	1
Sodium-coupled phosphate cotransporters	0.345809399	1	1	1	1	1	1	1	1	1	0.252210066	1
Sodium-coupled sulphate, di- and tri-carboxylate transporters	1	1	1	1	1	1	1	1	0.469756826	1	1	0.243951185
Sodium/Calcium exchangers	1	0.027441004	1	1	1	1	1	0.42724921	1	0.718005353	0.087957387	0.395602006
Sodium/Proton exchangers	1	0.51704777	1	0.403234622	1	1	0.548253272	1	1	0.718005353	1	1
SOS-mediated sig1lling	0.31718558	1	0.031733608	0.181506208	1	1	1	0.203651402	1	0.100209944	0.557065065	0.543221135
Sperm Motility And Taxes	1	1	1	0.403234622	1	1	1	1	1	1	1	1
Sperm:Oocyte Membrane Binding	1	1	1	1	1	1	1	1	0.224081409	1	1	1
Sphingolipid de novo biosynthesis	0.48907311	0.234142911	1	0.840978975	1	1	0.766003723	0.580599209	0.331694371	0.41193266	1	0.093286982
Sphingolipid metabolism	0.932145261	0.299489866	1	0.982295636	1	1	0.378667893	0.80026989	0.855904532	0.017036484	0.983247111	0.004262502
Spry regulation of FGF sig1ling	0.099426492	0.297333709	1	0.552166164	1	1	0.333819476	0.203651402	0.510215352	0.275203929	1	1
SRP-dependent cotranslatio1l protein targeting to membrane	0.794513375	0.000638162	0.180210959	0.986155896	1	1	0.712545492	0.013090774	0.91530815	0.784295773	0.998316083	0.851837396
Stabilization of p53	0.806973106	0.582679561	1	0.161775657	1	0.150128734	6.93E-05	0.828167234	1.90E-12	0.693730831	1	0.312873536
STAT6-mediated induction of chemokines	1	0.21533636	1	1	1	1	1	1	1	1	1	1
Steroid hormones	1	0.350314788	1	1	1	1	0.908116524	1	0.640046012	0.977697478	0.792383008	0.436184709
Stimulation of the cell death response by PAK-2p34	1	1	1	0.108327889	1	1	1	0.116425073	0.224081409	1	1	1
Stimuli-sensing channels	0.59410931	0.97345801	0.84076217	0.880655679	1	0.243602877	0.983967387	0.625325577	0.748765551	0.183200131	0.9945204	0.208935587
STING mediated induction of host immune responses	1	0.432212711	1	0.33065249	1	1	0.460953007	1	0.588656977	0.626339106	1	1
Striated Muscle Contraction	0.939604312	0.251466021	1	0.55612845	1	1	1	0.133086563	0.984951284	0.826522244	0.853728369	1
Sulfide oxidation to sulfate	1	0.332508952	0.097486422	1	1	1	0.356817163	1	0.469756826	0.131075217	1	1
Sulfur amino acid metabolism	0.30962126	0.856748354	0.084457123	1	1	1	0.139285313	0.426835863	0.798287557	0.387740603	1	0.739268711
SUMO E3 ligases SUMOylate target proteins	0.075375226	0.83716017	0.003747619	0.000189779	0.004869148	1	0.091581779	0.074354771	2.39E-06	0.64835889	2.55E-06	1
SUMO is conjugated to E1 (UBA2:SAE1)	0.055984803	1	1	1	1	1	0.059963547	1	0.110965787	1	1	1
SUMO is proteolytically processed	0.0795352	1	0.115820401	1	1	1	0.08500947	1	0.53297087	0.569888118	1	1
SUMO is transferred from E1 to E2 (UBE2I, UBC9)	0.0795352	1	1	0.291124508	1	1	0.08500947	1	0.025524149	1	1	1
SUMOylation	0.105920515	0.872190215	0.001045563	0.000371474	0.006141812	1	0.127056965	0.099909595	2.45E-06	0.598683064	6.31E-06	1
SUMOylation of D1 damage response and repair proteins	0.075375226	0.83716017	0.003747619	0.000189779	0.004869148	1	0.091581779	0.074354771	2.39E-06	0.64835889	2.55E-06	1
Switching of origins to a post-replicative state	0.92335527	0.435077343	9.21E-08	0.529567274	0.003592646	1	8.44E-06	0.921589425	1.83E-18	0.805920259	0.747207817	0.310274406
Syndecan interactions	0.615177549	0.867910267	1	1	1	1	0.636342653	0.014868765	0.347203487	0.654876156	1	0.152092551
Synthesis and interconversion of nucleotide di- and triphosphates	0.800970827	0.785132566	0.323065732	1	0.163418873	1	0.813413785	1	0.000885957	0.732765559	0.291625241	0.080981668
Synthesis And Processing Of GAG, GAGPOL Polyproteins	1	0.589227878	1	1	1	1	0.621435751	0.494018052	1	0.433329416	0.472541964	1
Synthesis of (16-20)-hydroxyeicosatetraenoic acids (HETE)	1	0.51704777	1	1	1	1	1	1	1	0.718005353	1	0.395602006
Synthesis of 12-eicosatetraenoic acid derivatives	1	1	1	1	1	1	1	1	0.469756826	1	1	1
Synthesis of 5-eicosatetraenoic acids	1	0.332508952	1	1	1	1	1	1	0.469756826	1	1	1
Synthesis of bile acids and bile salts	0.800970827	0.785132566	0.05584403	1	0.163418873	1	0.813413785	1	0.910495446	0.732765559	1	0.654859365
Synthesis of bile acids and bile salts via 24-hydroxycholesterol	0.572175206	1	0.016544806	1	1	1	0.586457372	1	0.718983191	0.75503284	1	0.428512105
Synthesis of bile acids and bile salts via 27-hydroxycholesterol	1	1	1	1	1	1	1	1	0.53297087	1	1	1
Synthesis of bile acids and bile salts via 7alpha-hydroxycholesterol	0.720304983	0.702881764	0.26504449	1	0.131358841	1	0.73419859	1	0.851142305	0.878857452	1	1
Synthesis of diphthamide-EEF2	0.447991087	0.432212711	1	1	1	1	0.016200967	1	0.588656977	0.626339106	1	1
Synthesis of D1	0.895461577	0.757526315	8.81E-22	0.616863474	2.35E-06	1	3.89E-10	0.980817504	1.36E-31	0.973713705	0.086786906	0.257885239
Synthesis of Dolichyl-phosphate	1	1	1	1	1	1	1	1	1	1	1	0.243951185
Synthesis of dolichyl-phosphate mannose	1	1	1	1	1	1	1	1	0.03915817	1	1	1
Synthesis of epoxy (EET) and dihydroxyeicosatrienoic acids (DHET)	1	1	1	1	1	1	1	1	1	1	1	0.360802184
Synthesis of GDP-mannose	0.345809399	0.332508952	1	1	1	1	1	0.266200128	0.469756826	0.504919861	0.252210066	1
Synthesis of glycosylphosphatidylinositol (GPI)	0.155557619	1	0.294647102	1	1	1	0.16855453	1	0.33019506	0.389207274	0.248827847	0.613907635
Synthesis of IP2, IP, and Ins in the cytosol	0.60702842	0.589227878	1	1	1	1	0.236673579	0.494018052	1	0.433329416	0.124857688	0.459634832
Synthesis of IP3 and IP4 in the cytosol	0.657471917	0.015438308	1	0.787927162	1	1	0.908116524	0.812545742	0.640046012	0.480380957	0.792383008	0.179094914
Synthesis of IPs in the nucleus	1	1	1	1	1	1	1	0.2193249	1	1	1	0.200446965
Synthesis of Ketone Bodies	0.28784448	0.276285626	1	1	1	1	1	1	1	0.085966373	0.207441373	0.200446965
Synthesis of Leukotrienes (LT) and Eoxins (EX)	0.764054234	1.62E-05	1	1	1	1	1	1	1	0.000689168	1	1
Synthesis of Lipoxins (LX)	1	0.384372135	1	1	1	1	1	1	0.53297087	1	1	1
Synthesis of PA	0.677185116	0.896451303	1	1	1	1	0.697749566	0.823839847	1	0.73035213	1	0.791702663
Synthesis of PC	0.436947604	0.766993282	1	0.644123821	1	1	0.796151304	0.294525407	0.650206474	0.920623317	1	1
Synthesis of PE	0.254823705	0.621172757	1	1	1	1	0.269165368	0.524431037	1	0.47975631	0.502367063	1
Synthesis of PG	0.492941086	0.476342129	0.151386428	0.367981868	1	1	1	1	1	0.282994515	1	0.360802184
Synthesis of PI	1	1	1	1	1	1	1	1	1	0.017178334	1	0.10580746
Synthesis of PIPs at the early endosome membrane	0.668461188	0.650637722	1	0.525690453	1	1	0.090651031	0.553020235	0.195351636	0.237705218	0.530509878	0.51690023
Synthesis of PIPs at the ER membrane	1	1	1	1	1	1	1	1	1	0.344104792	1	1
Synthesis of PIPs at the Golgi membrane	1	0.384816336	0.294647102	0.244067449	1	1	0.049433938	1	0.61846547	0.174659377	1	0.061507077
Synthesis of PIPs at the late endosome membrane	0.572175206	1	1	0.436525984	1	1	0.161792394	1	0.106698339	0.75503284	1	0.428512105
Synthesis of PIPs at the plasma membrane	0.047313612	0.478082885	0.492569613	0.034224141	1	1	0.302729306	0.597561751	0.77073161	0.000605092	0.112904083	0.031261685
Synthesis of Prostaglandins (PG) and Thromboxanes (TX)	1	0.650637722	1	1	1	1	0.682780149	0.553020235	0.469904645	1	1	1
Synthesis of PS	1	1	1	1	1	1	0.161792394	1	0.224081409	1	1	1
Synthesis of pyrophosphates in the cytosol	0.572175206	0.179124518	1	1	1	1	0.20441637	1	0.338360693	0.384757969	1	1
Synthesis of substrates in N-glycan biosythesis	0.401364283	0.914984208	1	1	1	1	0.635405001	0.819838464	0.743085686	0.350969712	0.555889934	0.530030131
Synthesis of UDP-N-acetyl-glucosamine	0.055984803	1	1	1	1	1	1	0.266200128	1	0.504919861	0.028366599	1
Synthesis of very long-chain fatty acyl-CoAs	0.743107561	0.356082041	1	0.600777012	1	1	1	0.62890407	0.295800573	0.148025041	0.605764899	0.591649405
Synthesis, secretion, and deacylation of Ghrelin	1	1	1	1	1	1	0.20441637	1	1	0.75503284	1	1
Synthesis, secretion, and i1ctivation of Glucagon-like Peptide-1 (GLP-1)	1	1	1	1	1	1	0.112532871	1	1	0.626339106	1	1
Synthesis, secretion, and i1ctivation of Glucose-dependent Insulinotropic Polypeptide (GIP)	1	1	1	1	1	1	0.112532871	1	1	0.626339106	1	1
T41 mutants of beta-catenin aren't phosphorylated	1	1	1	0.027668124	1	1	1	0.001958678	1	0.018303108	1	1
TAK1 activates NFkB by phosphorylation and activation of IKKs complex	0.8458191	0.518462292	1	1	1	1	0.282952567	0.744276071	0.756456618	0.56535132	0.72208725	1
Tandem of pore domain in a weak inwardly rectifying K+ channels (TWIK)	1	1	1	0.158019413	1	1	1	0.169463141	1	0.344104792	0.159999921	1
Tandem pore domain potassium channels	1	1	1	0.497653919	1	1	1	0.159475224	1	0.201194949	0.502367063	1
Tat-mediated elongation of the HIV-1 transcript	0.050595491	0.966801907	0.209455714	0.417296511	1	1	0.059789545	0.926269825	0.384373236	0.478636702	0.210872871	0.401957538
Tat-mediated HIV elongation arrest and recovery	0.44582695	0.911969256	0.12320814	0.821565741	1	1	0.244691324	0.844432101	0.13903941	0.773035653	0.511492522	0.221719593
TCF dependent sig1ling in response to WNT	0.012580099	0.122899273	0.468423908	0.031137373	3.91E-10	1	0.018951224	0.055020231	3.54E-06	0.25533362	0.865213749	0.231155107
TCF7L2 mutants don't bind CTBP	1	1	1	0.003096026	1	1	1	1	0.224081409	1	1	1
TCR sig1ling	0.604461591	0.226260521	0.732530939	0.974939845	0.45286528	1	0.638524869	0.036406983	0.893164859	0.016418097	0.7091147	0.870558627
Telomere C-strand (Lagging Strand) Synthesis	0.568994824	1	3.37E-15	1	0.001201729	1	0.00038524	1	8.44E-12	1	0.00807317	0.724221001
Telomere C-strand synthesis initiation	0.399064239	1	0.000156516	1	0.00125579	1	0.08500947	1	0.000128328	1	0.00314106	1
Telomere Extension By Telomerase	1	1	1	1	1	1	1	1	0.224081409	1	1	1
Telomere Mainte1nce	6.03E-09	0.062338973	5.65E-15	1	4.26E-24	1	0.013320566	0.772566776	4.05E-07	0.998480124	0.013730561	0.10263041
Termi1l pathway of complement	1	0.432212711	1	1	1	1	1	1	0.588656977	0.626339106	0.334321575	1
Termi1tion of O-glycan biosynthesis	0.869959752	0.566272266	1	0.747966999	0.201860294	1	0.880147236	1	1	0.198496893	1	1
Termi1tion of translesion D1 synthesis	0.677185116	0.651329252	1.01E-06	0.799789611	0.231357118	1	0.026750618	0.507604903	0.000201635	0.302166882	0.018715875	0.454887016
TET1,2,3 and TDG demethylate D1	1	1	1	0.20494866	1	1	1	0.2193249	0.072176261	1	1	1
Tetrahydrobiopterin (BH4) synthesis, recycling, salvage and regulation	1	0.060412923	0.218312979	1	0.106523231	1	0.269165368	1	0.001372737	1	0.502367063	0.48906701
TGF-beta receptor sig1ling activates SMADs	0.113920211	0.722578091	1	0.030377111	1	1	0.514990231	0.040038168	0.078333267	0.116682971	0.269340712	0.251158873
TGF-beta receptor sig1ling in EMT (epithelial to mesenchymal transition)	0.743107561	0.726001746	1	1	1	1	0.756697373	0.62890407	0.295800573	0.148025041	0.605764899	0.591649405
TGFBR1 KD Mutants in Cancer	1	0.432212711	1	1	1	1	0.460953007	0.351694215	0.198854226	0.231182186	1	0.324004443
TGFBR1 LBD Mutants in Cancer	1	0.276285626	1	1	1	1	0.29744644	1	0.397998618	1	1	0.200446965
TGFBR2 Ki1se Domain Mutants in Cancer	1	0.276285626	1	1	1	1	0.29744644	1	0.397998618	1	1	0.200446965
The activation of arylsulfatases	1	1	1	1	1	1	1	1	1	0.839435172	1	0.155068362
The AIM2 inflammasome	0.22475373	0.21533636	1	1	1	1	1	1	1	1	1	1
The canonical retinoid cycle in rods (twilight vision)	1	0.726001746	0.279996807	0.600777012	1	1	0.396716848	0.62890407	1	0.894778325	1	1
The citric acid (TCA) cycle and respiratory electron transport	0.787563857	0.983833252	0.524844947	0.99651229	1	1	1.98E-05	0.998000372	0.00114868	0.976191703	0.996829612	0.757239785
The fatty acid cycling model	0.345809399	1	1	1	1	1	1	1	1	0.504919861	1	1
The IPAF inflammasome	0.156084772	1	1	1	1	1	1	1	1	1	1	1
The NLRP1 inflammasome	1	1	1	1	1	1	1	1	0.316543029	1	0.159999921	1
The NLRP3 inflammasome	0.639047031	1	1	1	1	0.036735879	1	0.524431037	0.42766572	0.201194949	0.502367063	1
The phototransduction cascade	0.279090398	0.478082885	1	0.849880554	1	1	0.946017315	0.597561751	0.192826453	0.439231389	0.563470603	0.842705711
The proton buffering model	0.345809399	1	1	1	1	1	1	1	1	0.504919861	1	1
The role of Nef in HIV-1 replication and disease pathogenesis	1	0.372141601	1	0.067437915	1	1	0.697749566	0.234615764	0.863274095	0.510083303	1	0.193054714
Thrombin sig1lling through protei1se activated receptors (PARs)	0.407960794	1	1	1	1	1	1	0.651226044	0.61846547	0.061463452	0.628073465	1
Thromboxane sig1lling through TP receptor	0.492941086	1	1	1	1	1	1	1	0.245281341	0.675388334	0.371940009	1
TICAM1 deficiency - HSE	1	0.149264731	1	1	1	1	1	1	1	1	1	1
Tie2 Sig1ling	0.176066314	0.766993282	0.309001432	0.644123821	1	1	1	0.672208434	1	0.005572486	1	0.634955749
Tight junction interactions	0.465145318	0.785132566	1	1	1	1	0.813413785	0.317194244	0.679810182	0.232084698	0.668983758	1
TNF sig1ling	1	0.51704777	1	1	1	1	0.548253272	1	0.680920941	0.102892679	5.83E-05	1
TNFR1-mediated proapoptotic sig1ling	1	0.432212711	1	1	1	1	0.460953007	1	0.588656977	0.231182186	0.000305385	1
Toll-Like Receptors Cascades	0.691531617	0.047492242	0.188372318	0.590198569	1	1	0.731470088	0.348781582	0.785774074	0.084461614	0.880359226	0.255971442
Toll Like Receptor 10 (TLR10) Cascade	0.466106199	0.072800555	0.154568747	0.317218468	1	1	0.829198411	0.105262686	0.701072716	0.092789171	0.980020138	0.299467835
Toll Like Receptor 2 (TLR2) Cascade	0.565280391	0.117740086	0.062935688	0.39583314	1	1	0.882109575	0.154132514	0.794538563	0.165239278	0.986755641	0.37589927
Toll Like Receptor 3 (TLR3) Cascade	0.617802077	0.078220868	0.47269232	0.440566898	1	1	0.654884471	0.186026925	0.726579634	0.043611777	0.649640814	0.619898895
Toll Like Receptor 4 (TLR4) Cascade	0.674264933	0.033589067	0.13048262	0.447009572	1	1	0.712479719	0.353735893	0.722111931	0.119009697	0.799226759	0.60444047
Toll Like Receptor 5 (TLR5) Cascade	0.466106199	0.072800555	0.154568747	0.317218468	1	1	0.829198411	0.105262686	0.701072716	0.092789171	0.980020138	0.299467835
Toll Like Receptor 7/8 (TLR7/8) Cascade	0.495199516	0.08434999	0.164378687	0.339583575	1	1	0.84604011	0.11825643	0.730315572	0.061248678	0.982233799	0.321134253
Toll Like Receptor 9 (TLR9) Cascade	0.523742579	0.096936559	0.174369846	0.362064588	1	1	0.727663462	0.132041041	0.622122954	0.074696085	0.984202771	0.342975122
Toll Like Receptor TLR1:TLR2 Cascade	0.565280391	0.117740086	0.062935688	0.39583314	1	1	0.882109575	0.154132514	0.794538563	0.165239278	0.986755641	0.37589927
Toll Like Receptor TLR6:TLR2 Cascade	0.565280391	0.117740086	0.062935688	0.39583314	1	1	0.882109575	0.154132514	0.794538563	0.165239278	0.986755641	0.37589927
Toxicity of botulinum toxin type A (BoNT/A)	1	0.276285626	1	1	1	1	1	1	0.397998618	1	1	1
Toxicity of botulinum toxin type B (BoNT/B)	1	1	1	1	1	1	0.232605843	1	1	1	1	1
Toxicity of botulinum toxin type C (BoNT/C)	1	1	1	1	1	1	1	0.169463141	1	1	1	1
Toxicity of botulinum toxin type D (BoNT/D)	1	0.332508952	1	1	1	1	0.356817163	1	0.469756826	0.504919861	1	0.243951185
Toxicity of botulinum toxin type E (BoNT/E)	1	0.21533636	1	1	1	1	1	1	0.316543029	1	1	1
Toxicity of botulinum toxin type F (BoNT/F)	1	0.332508952	1	1	1	1	0.356817163	1	0.469756826	0.504919861	1	0.243951185
Toxicity of botulinum toxin type G (BoNT/G)	1	1	1	1	1	1	0.232605843	1	1	0.344104792	1	0.154446657
TP53 Regulates Metabolic Genes	0.664966136	0.627735443	0.677783991	0.083814901	1	1	0.178931149	0.422014086	0.487421673	0.434976971	0.607797884	0.009138998
TRAF3-dependent IRF activation pathway	1	1	1	1	1	1	0.333819476	1	0.830963316	0.027704322	1	1
TRAF3 deficiency - HSE	1	0.21533636	1	1	1	1	1	1	0.316543029	1	1	1
TRAF6 mediated induction of NFkB and MAP ki1ses upon TLR7/8 or 9 activation	0.480713922	0.07844552	0.159450193	0.328381493	1	1	0.837801975	0.111659016	0.71594749	0.101678694	0.981159367	0.310274406
TRAF6 Mediated Induction of proinflammatory cytokines	0.483185814	0.266199753	0.315086408	0.380383506	1	1	0.863392153	0.048699765	0.813479392	0.026426001	0.961910935	0.363111306
TRAF6 mediated induction of TAK1 complex	0.720304983	0.326879617	1	1	1	1	1	0.605157214	1	0.603957056	1	1
TRAF6 mediated IRF7 activation	1	1	1	1	1	1	0.716218855	0.834455062	1	0.171347515	0.815252954	1
TRAF6 mediated IRF7 activation in TLR7/8 or 9 sig1ling	0.743107561	0.030850152	1	1	1	1	0.756697373	0.62890407	0.295800573	0.35134588	1	1
TRAF6 mediated NF-kB activation	1	0.726001746	0.279996807	1	1	1	0.147533249	1	0.868915039	0.148025041	0.227477921	1
Trafficking and processing of endosomal TLR	0.639047031	0.237834213	1	1	1	1	1	0.524431037	1	0.201194949	1	0.024304648
Trafficking of AMPA receptors	0.922002331	0.68862463	1	0.082855452	1	0.089439068	0.929567532	0.102218577	0.977941526	0.356895579	0.825727452	0.813831322
Trafficking of dietary sterols	1	0.21533636	1	1	1	1	1	1	1	1	1	1
Trafficking of GluR2-containing AMPA receptors	0.743107561	0.356082041	1	0.223028429	1	1	0.756697373	0.067082718	0.868915039	0.894778325	1	0.591649405
Trafficking of myristoylated proteins to the cilium	0.345809399	0.332508952	1	1	1	1	1	0.031823987	0.469756826	1	1	0.026430085
TRAIL sig1ling	1	0.073193034	1	1	1	1	0.411178702	1	0.53297087	0.569888118	0.040979369	0.285094411
trans-Golgi Network Vesicle Budding	0.467738865	0.857867415	0.587135249	0.216174405	1	1	0.025457307	0.73927858	0.900924102	0.331141569	1	0.027524963
Transcription	0.016689305	0.874817153	0.101676144	0.16985656	0.182656276	1	0.003256784	0.964999938	0.00604668	0.415554343	0.000197424	0.764140241
Transcription-coupled NER (TC-NER)	0.076151231	0.704484574	3.37E-05	0.476709096	0.068295092	1	2.86E-06	0.772566776	0.000174914	0.738994912	0.260302407	0.460535708
Transcription from mitochondrial promoters	1	0.276285626	1	1	1	1	1	1	0.397998618	0.430150932	0.017675568	1
Transcription of the HIV genome	0.039297243	0.995304332	0.388969867	0.50576181	1	1	0.101508534	0.913296213	0.536048312	0.649916758	0.16723289	0.147876494
Transcriptio1l activation of cell cycle inhibitor p21	1	0.149264731	1	1	1	1	1	1	1	1	1	0.10580746
Transcriptio1l activation of mitochondrial biogenesis	0.085666824	0.81729158	1	0.328260499	0.179009306	1	0.843683479	1	0.031570212	0.293274933	1.02E-05	1
Transcriptio1l activation of p53 responsive genes	1	0.149264731	1	1	1	1	1	1	1	1	1	0.10580746
Transcriptio1l activity of SMAD2/SMAD3:SMAD4 heterotrimer	0.467738865	0.969395585	0.587135249	0.030537396	0.332719017	1	0.296009373	0.000837589	0.132386064	0.194489115	0.707306511	1
Transcriptio1l regulation by small R1s	1.15E-09	0.009836051	0.060445101	0.220198278	1.52E-18	1	0.04134244	0.272853445	0.001813319	0.930199352	0.11641746	0.364914954
Transcriptio1l Regulation by TP53	0.664966136	0.627735443	0.677783991	0.083814901	1	1	0.178931149	0.422014086	0.487421673	0.434976971	0.607797884	0.009138998
Transcriptio1l regulation of pluripotent stem cells	0.713831595	0.415309483	1	0.821565741	1	1	0.471050044	0.54512094	0.487191935	0.773035653	0.511492522	0.221719593
Transcriptio1l regulation of white adipocyte differentiation	0.178068122	0.457260292	0.690838996	0.003909915	1	0.163374205	0.019639791	0.673737131	0.973000015	0.000707326	0.840490302	0.959266648
Transferrin endocytosis and recycling	0.907508179	0.651329252	1	0.467641018	1	1	0.42539735	1	0.235344674	0.898417685	0.804150648	0.00058132
Translation	0.298910785	0.008722621	0.174956903	0.712678679	1	1	0.249598737	0.006269376	0.061923357	0.649071896	0.99069371	0.813767313
Translation initiation complex formation	0.514876638	0.472702716	0.33007416	0.406049028	1	1	0.733825258	0.057083363	0.002584442	0.790257493	0.966124265	0.61829415
Translesion Synthesis by POLH	0.465145318	0.785132566	0.000496976	1	0.163418873	1	0.070493902	0.691931445	1.83E-05	0.732765559	0.291625241	0.654859365
Translesion synthesis by POLI	0.764054234	1	0.000314944	0.62307136	0.147537169	1	0.427138491	0.651226044	0.002191988	0.389207274	0.013231044	0.613907635
Translesion synthesis by POLK	0.764054234	1	0.000314944	0.244067449	0.147537169	1	0.427138491	0.271752484	0.002191988	0.673489312	0.067353476	0.613907635
Translesion synthesis by REV1	0.743107561	1	0.000244673	0.600777012	0.139485421	1	0.396716848	0.62890407	0.001435398	0.640044366	0.057802458	0.591649405
Translesion synthesis by Y family D1 polymerases bypasses lesions on D1 template	0.550652204	0.518138323	5.10E-06	0.588488623	0.280416777	1	0.007488394	0.629929217	2.16E-05	0.492808825	0.044886435	0.574984822
Translocation of GLUT4 to the plasma membrane	0.025634761	0.226512705	0.664181903	0.008419649	1	1	0.001247339	0.836148291	0.044855437	0.711642718	0.582353335	0.325399218
Translocation of ZAP-70 to Immunological sy1pse	1	0.159513344	1	1	1	1	0.796151304	0.672208434	0.898354117	0.202768593	1	1
Transmission across Chemical Sy1pses	0.980691962	0.173163293	1	0.855232517	1	0.021240981	0.994403401	0.187268635	0.978748888	0.138125088	0.996103526	0.910355837
Transmission across Electrical Sy1pses	1	1	1	1	1	1	1	1	0.469756826	1	1	1
Transport and synthesis of PAPS	0.399064239	1	1	1	1	1	0.411178702	0.310267292	1	0.180078578	1	0.285094411
Transport of fatty acids	1	1	1	1	1	1	0.356817163	0.266200128	0.469756826	1	1	1
Transport of gamma-carboxylated protein precursors from the endoplasmic reticulum to the Golgi apparatus	1	1	1	1	1	1	1	1	0.637710639	0.282994515	1	0.360802184
Transport of glucose and other sugars, bile salts and organic acids, metal ions and amine compounds	0.242412585	0.944187388	1	0.972256658	1	0.257806051	0.702077259	0.115288469	0.813787943	0.999113165	0.973955593	0.896927358
Transport of glycerol from adipocytes to the liver by Aquaporins	1	0.006017533	1	1	1	1	1	1	1	1	1	1
Transport of inorganic cations/anions and amino acids/oligopeptides	0.956663111	0.316782972	1	0.972256658	1	1	0.912993749	0.209355164	0.976616592	0.942902768	0.792508052	0.595037194
Transport of Mature mR1 derived from an Intron-Containing Transcript	0.047634665	0.588862451	0.401678728	0.047412807	0.022412378	1	0.89030576	1	8.93E-06	0.419064809	0.002201469	1
Transport of Mature mR1 Derived from an Intronless Transcript	1	0.476342129	1	0.069346847	1	1	0.141938249	1	0.637710639	0.675388334	0.371940009	1
Transport of Mature mR1s Derived from Intronless Transcripts	1	0.51704777	1	0.085959832	0.080989126	1	0.172712724	1	0.292028222	0.718005353	0.407437836	1
Transport of Mature Transcript to Cytoplasm	0.081742782	0.67040362	0.448981455	0.074945334	0.002382592	1	0.448414172	1	9.63E-06	0.329420916	0.004877266	1
Transport of nucleosides and free purine and pyrimidine bases across the plasma membrane	1	1	0.133784602	1	1	1	0.460953007	0.351694215	1	0.626339106	1	1
Transport of nucleotide sugars	0.162574263	1	1	0.403234622	1	1	0.034227584	1	1	0.334452182	1	0.395602006
Transport of organic anions	1	1	1	1	1	1	1	1	0.752510052	1	1	1
Transport of Ribonucleoproteins into the Host Nucleus	0.156084772	1	1	1	1	1	1	1	0.224081409	0.245082742	1	1
Transport of the SLBP Dependant Mature mR1	1	0.384372135	1	0.039990225	0.054737205	1	1	1	0.153686606	1	0.294456206	1
Transport of the SLBP independent Mature mR1	1	0.332508952	1	0.027668124	1	1	1	1	0.469756826	1	0.252210066	1
Transport of vitamins, nucleosides, and related molecules	0.79038039	1	0.513062163	0.866220287	1	1	0.070150291	0.629929217	0.804641848	0.855864295	1	0.859428107
Transport to the Golgi and subsequent modification	0.803333164	0.781143848	1	0.604000892	1	1	0.028553521	0.892883252	0.939464602	0.184772054	1	0.043536264
TRIF-mediated programmed cell death	1	0.036986943	1	1	1	1	0.586457372	1	0.718983191	1	0.105969638	1
TRIF-mediated TLR3/TLR4 sig1ling	0.605006934	0.072987691	0.465971165	0.429440006	1	1	0.642335865	0.177808101	0.712940564	0.072734398	0.639509396	0.609633955
Triglyceride Biosynthesis	0.392947062	0.817675815	1	0.89376911	1	1	0.651567637	0.688521563	0.859880412	0.130017123	0.896981002	0.356880647
Tristetraprolin (TTP) destabilizes mR1	1	0.747325834	0.294647102	0.244067449	0.147537169	1	0.777294803	0.077968546	0.01088828	0.908608888	0.628073465	0.613907635
TRKA activation by NGF	1	0.149264731	1	1	1	1	1	1	1	1	1	1
tR1 Aminoacylation	0.0181795	1	0.578526045	0.082072732	0.326391699	1	0.139176083	0.727293103	0.022875759	0.997322733	0.085752987	1
TRP channels	0.615177549	0.867910267	0.401678728	0.762058361	1	1	0.89030576	0.787744892	0.347203487	0.419064809	1	0.39777857
truncated APC mutants destabilize the destruction complex	1	1	1	0.027668124	1	1	1	0.001958678	1	0.018303108	1	1
truncations of AMER1 destabilize the destruction complex	1	1	1	0.017231672	1	1	1	0.00082001	1	0.00811091	1	1
Tryptophan catabolism	1	1	1	1	1	1	1	1	0.752510052	0.787203182	1	1
TWIK-releated acid-sensitive K+ channel (TASK)	1	1	1	1	1	1	1	0.116425073	1	0.245082742	1	1
Type I hemidesmosome assembly	0.572175206	1	1	0.436525984	1	1	1	1	0.338360693	1	1	1
Ubiquinol biosynthesis	0.105503154	1	1	1	1	1	0.460953007	1	0.588656977	1	0.334321575	1
Ubiquitin-dependent degradation of Cyclin D	0.922731302	0.34692769	1	0.303178198	1	1	4.30E-05	0.811150259	5.74E-15	0.80303121	1	0.287975652
Ubiquitin-dependent degradation of Cyclin D1	0.922731302	0.34692769	1	0.303178198	1	1	4.30E-05	0.811150259	5.74E-15	0.80303121	1	0.287975652
Ubiquitin Mediated Degradation of Phosphorylated Cdc25A	0.932731918	0.582679561	1	0.161775657	1	1	1.55E-05	0.828167234	2.38E-14	0.693730831	0.951852194	0.312873536
Unblocking of NMDA receptor, glutamate binding and activation	1	0.747325834	1	0.244067449	1	1	1	1	1	0.174659377	1	1
Unfolded Protein Response (UPR)	0.551621454	0.054298268	1	0.110590975	1	1	0.749994731	0.64597046	0.994567772	9.95E-06	0.597123841	0.001793492
Unwinding of D1	1	1	3.68E-12	0.467964808	2.67E-08	1	0.000112958	1	5.38E-09	1	0.472541964	0.459634832
Uptake and actions of bacterial toxins	1	0.831521546	0.363576056	0.34900815	1	1	0.565575758	0.744276071	0.496836241	0.804359423	1	0.028886956
Uptake and function of anthrax toxins	1	1	0.168633136	0.403234622	1	1	0.548253272	1	1	0.718005353	1	0.01047852
Uptake and function of diphtheria toxin	1	1	1	0.158019413	1	1	1	1	0.03915817	1	1	1
Urea cycle	1	1	1	1	1	1	0.548253272	0.42724921	0.680920941	0.334452182	1	0.395602006
Utilization of Ketone Bodies	0.22475373	1	1	1	1	1	1	1	1	0.344104792	0.159999921	1
Vasopressin-like receptors	1	1	1	1	1	1	1	0.310267292	0.53297087	1	1	1
Vasopressin regulates re1l water homeostasis via Aquaporins	1	1	0.41386939	0.775363842	1	1	0.899604647	1	0.83362462	0.681599571	0.779910275	0.165429166
VEGF binds to VEGFR leading to receptor dimerization	1	0.476342129	1	0.069346847	1	1	1	0.390638719	1	0.282994515	1	1
VEGF ligand-receptor interactions	1	0.476342129	1	0.069346847	1	1	1	0.390638719	1	0.282994515	1	1
VEGFA-VEGFR2 Pathway	0.212920847	0.174798215	0.286855127	0.7621733	1	1	0.898417286	0.021163451	0.871999341	0.050973904	0.419096719	0.964165642
VEGFR2 mediated cell proliferation	0.378499033	0.153142505	0.103323914	0.787927162	1	1	0.908116524	0.020481106	0.640046012	0.054445168	0.792383008	0.436184709
VEGFR2 mediated vascular permeability	0.568994824	0.098072234	1	0.73304347	1	1	0.590219535	0.156689989	0.130112225	0.824134223	0.375801435	1
Vesicle-mediated transport	0.007262655	0.182416286	0.727382738	0.088089484	1	1	0.000701768	0.673855663	0.704978935	0.035858102	0.953108849	0.022002949
Vif-mediated degradation of APOBEC3G	0.635776873	0.394464772	1	0.341714901	1	1	0.000345501	0.836148291	4.16E-13	0.55342105	1	0.325399218
Viral Messenger R1 Synthesis	0.378499033	1	1	0.015273187	0.025912215	1	0.072221956	0.812545742	2.38E-05	0.706751898	0.016098255	1
Viral mR1 Translation	0.71120708	8.20E-05	0.096886317	0.957013443	1	1	0.999518625	0.001697261	0.900902416	0.706895969	1	0.695736644
Visual phototransduction	0.741901231	0.387078176	0.84076217	0.962819253	1	1	0.774211558	0.625325577	0.847658399	0.747118103	0.570127897	0.354830792
Vitamin B1 (thiamin) metabolism	0.28784448	1	1	1	1	1	0.29744644	1	0.397998618	0.430150932	1	1
Vitamin B2 (riboflavin) metabolism	1	0.332508952	1	1	1	1	0.356817163	1	0.110965787	1	1	0.243951185
Vitamin B5 (pantothe1te) metabolism	1	1	1	0.436525984	1	1	0.006996283	1	0.338360693	0.384757969	1	0.428512105
Vitamin C (ascorbate) metabolism	0.447991087	1	1	0.33065249	1	1	1	0.061705749	1	0.231182186	1	1
Vitamin D (calciferol) metabolism	1	0.432212711	1	1	1	1	0.460953007	1	0.588656977	0.626339106	0.334321575	1
Vitamins	1	0.384372135	1	1	1	1	0.411178702	0.310267292	1	1	0.040979369	1
Vitamins B6 activation to pyridoxal phosphate	1	1	1	1	1	1	1	1	0.316543029	1	1	0.154446657
Voltage gated Potassium channels	1	0.449069549	1	1	0.338987836	1	0.979665906	1	1	1	1	0.431518473
Vpr-mediated induction of apoptosis by mitochondrial outer membrane permeabilization	1	1	1	1	1	1	1	1	0.316543029	0.344104792	1	1
Vpr-mediated nuclear import of PICs	0.467645456	0.918834579	1	0.026814167	0.03352226	1	0.115753772	0.563117921	2.33E-05	0.792212749	0.006872959	1
Vpu mediated degradation of CD4	0.927895041	0.56698269	1	0.152707433	1	1	0.000228885	0.819838464	1.15E-13	0.675095271	1	0.30039406
VxPx cargo-targeting to cilium	0.07388912	1	1	0.022569534	1	1	0.022520369	0.710470489	0.921188115	0.940125539	0.68772331	0.297256742
WNT ligand biogenesis and trafficking	1	0.610567092	1	0.429421329	1	1	1	0.468131126	0.613825771	0.873104773	1	0.41714102
WNT mediated activation of DVL	0.534236939	0.150697003	1	1	1	1	0.548253272	1	0.680920941	0.102892679	1	1
WNT5A-dependent inter1lization of FZD2, FZD5 and ROR2	1	1	1	1	1	1	1	1	1	1	1	0.200446965
WNT5A-dependent inter1lization of FZD4	1	0.554594798	1	0.436525984	1	1	0.586457372	0.461665244	0.718983191	0.384757969	1	0.428512105
XAV939 inhibits tankyrase, stabilizing AXIN	1	1	1	0.108327889	1	1	1	0.116425073	1	0.245082742	1	1
XBP1(S) activates chaperone genes	0.467074206	0.024450007	1	0.190208582	1	1	0.500955963	0.967215281	0.992292215	9.97E-06	0.825572536	0.002587571
Xenobiotics	1	0.140574832	1	0.62307136	1	0.051660001	1	1	1	0.673489312	1	1
YAP1- and WWTR1 (TAZ)-stimulated gene expression	0.60702842	1	1	1	1	1	0.621435751	0.024659747	0.752510052	0.787203182	0.472541964	1
ZBP1(DAI) mediated induction of type I IFNs	1	0.650637722	1	1	1	1	0.090651031	1	0.808052747	0.839435172	0.530509878	1
Zinc efflux and compartmentalization by the SLC30 family	1	0.097328682	1	1	1	1	0.016200967	1	1	1	1	1
Zinc influx into cells by the SLC39 gene family	0.041701179	1	1	1	1	1	0.586457372	1	0.106698339	1	1	1
Zinc transporters	0.155557619	0.384816336	1	1	1	1	0.049433938	1	0.33019506	1	1	1
