# Supplementary material for: Therapy-induced stress response is associated with downregulation of pre-mRNA splicing in cancer cells
Source: Genome Med. 2018 Jun 27;10:49. doi: 10.1186/s13073-018-0557-y (PMC6020472; doi:10.1186/s13073-018-0557-y)
Supplement: Supplementary file 6 — Description of gene clusters identified by the time clusterization analysis. (XLSX 415 kb) [file 13073_2018_557_MOESM6_ESM.xlsx]

## Sheet: (A) E-GEOD-8057
Therapy-induced stress response is associated with downregulation of pre-mRNA splicing in cancer cells
Corresponding author: Anufrieva Ksenia, anufrieva@phystech.edu
Additional file 6. Description of gene clusters identified by the time clusterization analysis
E-GEOD-8057 - IC90 for A2780 cell line
by columns
ID - gene symbol
cl.cluster - name of cluster
Entrez.Gene - Entrez gene id
ID	cl.cluster	Entrez.Gene
AASS	7	10157
ABAT	7	18
ABCA2	7	20
ABCA3	3	21
ABCB6	6	10058
ABCC1	1	4363
ABCC5	7	10057
ABCC8	4	6833
ABCE1	15	6059
ABCF2	15	10061
ABCF3	13	55324
ABHD3	10	171586
ABL1	8	25
ABLIM1	7	3983
ABTB2	10	25841
ACADVL	6	37
ACAN	4	176
ACAT2	6	39
ACIN1	3	22985
ACOT13	6	55856
ACSL3	2	2181
ACTA2	6	59
ACTN4	10	81
ACTR1A	6	10121
ACVR1B	9	91
ACVR2A	15	92
ACYP1	6	97
ADA	10	100
ADAM22	9	53616
ADAMTS3	5	9508
ADARB1	7	104
ADCY1	9	107
ADCY6	10	112
ADCY9	7	115
ADD3	10	120
ADK	1	132
ADORA2B	6	136
ADRA1B	4	147
AFAP1	13	60312
AFF1	7	4299
AGFG1	8	3267
AGRN	10	375790
AGT	4	183
AHCTF1	12	25909
AHNAK	10	79026
AHNAK2	10	113146
AHSA1	2	10598
AHSA2	6	130872
AIF1	8	199
AIMP1	15	9255
AIMP2	15	7965
AK1	10	203
AKAP13	8	11214
AKAP9	7	10142
ALAS1	6	211
ALDH1A3	10	220
ALDH3B1	9	221
ALDH7A1	10	501
ALG3	8	10195
ALMS1	15	7840
AMBP	4	259
AMD1	15	262
AMOTL2	6	51421
AMT	10	275
ANK1	14	286
ANKLE2	4	23141
ANKRD17	8	26057
ANKRD28	5	23243
ANKRD40	2	91369
ANPEP	4	290
ANXA3	12	306
ANXA4	10	307
AP1G2	7	8906
AP1S2	12	8905
AP2M1	7	1173
AP3B1	1	8546
AP3S1	6	1176
APAF1	9	317
APLP1	7	333
APLP2	1	334
APOBEC3C	10	27350
APOBEC3F	6	200316
AQP3	6	360
AQP9	12	366
ARAP1	10	116985
ARC	11	23237
AREG	10	374
AREL1	1	9870
ARF3	5	377
ARF6	4	382
ARFGAP3	6	26286
ARFGEF2	7	10564
ARHGAP11A	8	9824
ARHGAP19	5	84986
ARHGAP22	8	58504
ARHGAP35	3	2909
ARHGAP4	1	393
ARHGEF10	3	9639
ARHGEF18	13	23370
ARHGEF2	13	9181
ARID4A	7	5926
ARL3	2	403
ARL4C	4	10123
ARPC2	11	10109
ARPC3	11	10094
ARPC5	14	10092
ARSA	10	410
ARSB	12	411
ASAP2	13	8853
ASB1	7	51665
ASB4	9	51666
ASCC3	7	10973
ASPHD1	15	253982
ASTN2	10	23245
ASXL3	13	80816
ATAD2B	5	54454
ATF1	2	466
ATF4	15	468
ATF5	12	22809
ATF6	12	22926
ATN1	3	1822
ATP10D	7	57205
ATP11A	8	23250
ATP4A	4	495
ATP5B	4	506
ATP5G2	9	517
ATP6AP2	6	10159
ATP6V0A2	8	23545
ATP6V1D	6	51382
ATP6V1G2	4	534
ATP7B	1	540
ATP8A1	8	10396
ATP9A	5	10079
ATP9B	1	374868
ATPAF2	6	91647
ATRN	7	8455
ATXN3	7	4287
AURKA	2	6790
AURKB	13	9212
AUTS2	2	26053
AXIN1	12	8312
AXL	6	558
AZIN1	2	51582
B2M	6	567
BARD1	15	580
BAZ1B	8	9031
BBS4	6	585
BBS9	10	27241
BCL2	8	596
BCL6	6	604
BCL7A	13	605
BCL7B	5	9275
BCL9	8	607
BCR	8	613
BEX4	6	56271
BFSP2	9	8419
BHLHE40	10	8553
BIK	6	638
BIRC2	6	329
BIRC3	6	330
BIRC5	8	332
BLCAP	6	10904
BLVRA	6	644
BLVRB	6	645
BLZF1	7	8548
BMP1	10	649
BMP5	3	653
BMPR2	7	659
BNIP3L	10	665
BRCA2	8	675
BRD1	12	23774
BRD2	11	6046
BRD8	7	10902
BRE	5	9577
BST1	8	683
BTG1	6	694
BTG2	11	7832
BTG3	6	10950
BTN3A2	10	11118
BTRC	13	8945
BUB1	5	699
BUB1B	8	701
BYSL	14	705
C17orf75	14	64149
C19orf10	2	56005
C1S	6	716
C2orf27A	14	29798
C5orf30	15	90355
C5orf45	4	51149
C6orf62	6	81688
CACNB1	4	782
CACNG1	4	786
CAD	3	790
CALCA	4	796
CALCOCO1	10	57658
CALD1	10	800
CALM1	4	801
CAMK1	10	8536
CAMK1G	4	57172
CAMK2B	11	816
CAMK2G	10	818
CAMKK2	8	10645
CAMLG	7	819
CAP2	1	10486
CAPN1	10	823
CAPZA2	3	830
CAPZB	7	832
CARD10	11	29775
CARM1	12	10498
CASK	1	8573
CASP10	10	843
CAST	10	831
CAV1	6	857
CBLB	7	868
CBS	1	875
CCDC106	8	29903
CCDC28A	6	25901
CCDC85B	4	11007
CCDC86	12	79080
CCDC94	8	55702
CCHCR1	6	54535
CCL21	4	6366
CCL3	11	6348
CCL5	14	6352
CCL7	4	6354
CCNB1	15	891
CCNF	13	899
CCNG2	10	901
CCP110	6	9738
CCS	7	9973
CD14	9	929
CD180	12	4064
CD24	3	100133941
CD27	9	939
CD300C	4	10871
CD4	14	920
CD46	6	4179
CD48	14	962
CD7	4	924
CD70	10	970
CD79A	12	973
CD83	6	9308
CDC14B	7	8555
CDC20	8	991
CDC25A	12	993
CDC25C	7	995
CDC27	13	996
CDC42BPA	1	8476
CDC5L	14	988
CDH18	4	1016
CDH3	10	1001
CDIPT	12	10423
CDK14	1	5218
CDK5R2	4	8941
CDK7	15	1022
CDKN1A	11	1026
CDKN2B	4	1030
CDKN3	15	1033
CDV3	15	55573
CEACAM1	10	634
CEACAM7	4	1087
CEBPA	12	1050
CEBPG	15	1054
CEBPZ	12	10153
CECR7	10	100130418
CEL	6	1056
CELF3	12	11189
CELSR1	1	9620
CELSR2	13	1952
CENPE	2	1062
CENPF	5	1063
CEP112	5	201134
CEP170B	6	283638
CERS6	7	253782
CES2	6	8824
CFD	6	1675
CFLAR	6	8837
CFTR	1	1080
CHD1	15	1105
CHD3	13	1107
CHD5	11	26038
CHEK1	2	1111
CHEK2	7	11200
CHERP	8	10523
CHKA	8	1119
CHKB	10	1120
CHN1	15	1123
CHPF	3	79586
CHRNA1	9	1134
CHRNA5	15	1138
CHST10	15	9486
CHSY1	15	22856
CIR1	6	9541
CITED1	15	4435
CLASP1	1	23332
CLCA2	10	9635
CLCN2	12	1181
CLDN10	4	9071
CLEC16A	1	23274
CLEC2B	14	9976
CLIC5	5	53405
CLIP1	7	6249
CLK3	6	1198
CLOCK	3	9575
CLP1	6	10978
CLUAP1	5	23059
CLUH	2	23277
CMKLR1	4	1240
COASY	2	80347
COG2	15	22796
COG5	5	10466
COL11A1	7	1301
COL17A1	11	1308
COL4A5	7	1287
COL6A1	10	1291
COL8A1	14	1295
COL9A3	11	1299
COLQ	4	8292
COMP	12	1311
COPA	1	1314
COPS7A	7	50813
COX10	8	1352
CPB2	9	1361
CPE	6	1363
CPEB3	13	22849
CPSF4	6	10898
CRADD	8	8738
CREM	7	1390
CROT	7	54677
CRTAP	10	10491
CRYAA	4	1409
CRYM	14	1428
CRYZ	15	1429
CSDC2	10	27254
CSF2	4	1437
CSHL1	14	1444
CSNK1G2	10	1455
CSNK2B	10	1460
CSPG5	8	10675
CSRNP2	6	81566
CST3	6	1471
CST6	4	1474
CSTA	10	1475
CTAGE5	3	4253
CTBP1	1	1487
CTCF	2	10664
CTF1	10	1489
CTGF	11	1490
CTNNA1	7	1495
CTNNAL1	15	8727
CTNNBIP1	10	56998
CTRL	12	1506
CTSA	15	5476
CTSC	15	1075
CTSF	10	8722
CTSK	11	1513
CTSL	6	1514
CTSZ	4	1522
CUL1	12	8454
CUL5	13	8065
CUL7	10	9820
CUX1	8	1523
CX3CR1	12	1524
CYBA	9	1535
CYCS	4	54205
CYFIP1	7	23191
CYFIP2	10	26999
CYP17A1	4	1586
CYP2A13	8	1553
CYP2A6	8	1548
CYP2A7	4	1549
CYR61	11	3491
CYTH2	10	9266
DAG1	8	1605
DAXX	8	1616
DCHS1	4	8642
DCLRE1A	15	9937
DCTN3	6	11258
DDB2	6	1643
DDIT4	6	54541
DDN	12	23109
DDR2	1	4921
DEAF1	7	10522
DECR1	6	1666
DENND3	9	22898
DENND4B	13	9909
DEPDC5	3	9681
DFFB	2	1677
DFNA5	10	1687
DGAT1	10	8694
DGCR2	8	9993
DGCR5	4	26220
DGCR9	12	25787
DGKA	10	1606
DHCR24	12	1718
DHCR7	12	1717
DHH	4	50846
DHRS3	11	9249
DHRS7	6	51635
DHX38	7	9785
DIAPH2	8	1730
DICER1	12	23405
DIP2C	1	22982
DIRAS3	3	9077
DMC1	1	11144
DMPK	10	1760
DNA2	3	1763
DNAH7	9	56171
DNAJB5	10	25822
DNAJC11	8	55735
DNAJC13	13	23317
DNAJC16	3	23341
DNM3	1	26052
DNTT	4	1791
DOCK1	5	1793
DOCK9	5	23348
DPT	4	1805
DPY19L4	7	286148
DPYSL4	10	10570
DST	5	667
DTNA	4	1837
DTNB	5	1838
DTX4	6	23220
DUSP14	6	11072
DUSP7	15	1849
DYNC1H1	7	1778
DYNLT1	11	6993
DYRK2	12	8445
DZIP1	7	22873
DZIP3	10	9666
E2F1	12	1869
E2F2	9	1870
E2F4	2	1874
E2F5	8	1875
EAPP	11	55837
ECRP	12	643332
EEA1	5	8411
EEF1A1	4	1915
EEF1A2	6	1917
EEF1E1	15	9521
EFNA4	8	1945
EFNA5	8	1946
EFNB1	11	1947
EFS	4	10278
EGF	4	1950
EGFR	10	1956
EGR2	10	1959
EGR3	9	1960
EHBP1	3	23301
EI24	11	9538
EIF1	9	10209
EIF1AX	4	1964
EIF3A	5	8661
EIF3D	6	8664
EIF3F	11	8665
EIF3H	11	8667
EIF3J	12	8669
EIF4B	7	1975
EIF4G3	1	8672
EIF5B	13	9669
ELF5	9	2001
ELOVL2	8	54898
ELOVL6	8	79071
EML2	7	24139
EMP1	11	2012
EN2	4	2020
ENDOG	4	2021
ENO2	7	2026
ENOX2	1	10495
ENPP1	15	5167
ENSA	7	2029
EP300	13	2033
EPHA2	10	1969
EPHA3	4	2042
EPHA5	9	2044
EPHB6	4	2051
ERBB3	8	2065
ERC1	5	23085
ERCC1	7	2067
EREG	3	2069
ERF	8	2077
ESPL1	3	9700
ESR1	9	2099
ESRRG	3	2104
ETF1	12	2107
ETFB	6	2109
ETS2	12	2114
ETV3	4	2117
ETV4	10	2118
EVI2B	9	2124
EXD2	13	55218
EXO1	14	9156
EXOG	4	9941
EXPH5	13	23086
EXT1	5	2131
EXT2	10	2132
EZH1	7	2145
F10	4	2159
F2	8	2147
F2R	6	2149
F8	11	2157
FAAH	9	2166
FABP4	4	2167
FADD	2	8772
FADS2	8	9415
FAM127A	7	8933
FAM134C	7	162427
FAM149A	11	25854
FAM149B1	4	317662
FAM155B	12	27112
FAM168A	7	23201
FAM168B	12	130074
FAM171A1	2	221061
FAM189B	3	10712
FAM193A	3	8603
FAM208A	13	23272
FAM214B	9	80256
FAM50B	12	26240
FAM53B	3	9679
FAM65B	10	9750
FAM69A	4	388650
FANCC	1	2176
FARP1	1	10160
FARS2	5	10667
FAS	6	355
FASN	3	2194
FBLN2	4	2199
FBLN5	6	10516
FBP1	9	2203
FBXL14	12	144699
FBXL2	7	25827
FBXO46	3	23403
FCHSD2	7	9873
FCN2	8	2220
FDXR	6	2232
FEM1C	12	56929
FEZ1	10	9638
FGF12	5	2257
FGF18	4	8817
FGF2	6	2247
FGF8	4	2253
FGFR2	4	2263
FGFR3	6	2261
FGFR4	8	2264
FHIT	12	2272
FKBP2	13	2286
FKBP4	8	2288
FLNB	13	2317
FLNC	10	2318
FLOT1	1	10211
FLT1	4	2321
FLT3LG	4	2323
FMO6P	4	388714
FN1	9	2335
FNBP1L	13	54874
FOS	11	2353
FOSB	9	2354
FOXF2	15	2295
FOXK2	13	3607
FRAT2	4	23401
FRMPD1	4	22844
FRYL	13	285527
FSCN2	12	25794
FTH1	6	2495
FTO	1	79068
FUCA1	6	2517
FUT8	5	2530
FXN	4	2395
FXR1	13	8087
FYN	6	2534
FZD2	8	2535
G3BP1	13	10146
GAA	10	2548
GABARAPL1	6	23710
GABARAPL2	6	11345
GABBR1	13	2550
GABPB1	15	2553
GADD45A	6	1647
GADD45B	11	4616
GALR2	4	8811
GALR3	4	8484
GAMT	7	2593
GAPDHS	4	26330
GAPVD1	7	26130
GAS6	10	2621
GATA2	4	2624
GBE1	10	2632
GCLM	4	2730
GDE1	11	51573
GDF10	12	2662
GDF11	8	10220
GDF15	6	9518
GEM	11	2669
GEMIN4	15	50628
GH1	4	2688
GIGYF2	3	26058
GIP	4	2695
GJA5	4	2702
GJB5	10	2709
GJC2	4	57165
GK	8	2710
GLB1L2	8	89944
GLDC	7	2731
GLI1	8	2735
GLI2	5	2736
GLIPR1	14	11010
GLP1R	8	2740
GLS2	6	27165
GLTSCR1L	13	23506
GM2A	10	2760
GMDS	8	2762
GMPS	15	8833
GNA11	7	2767
GNAI1	6	2770
GNAO1	4	2775
GNAQ	1	2776
GNAZ	8	2781
GNB2L1	4	10399
GNG7	8	2788
GOLGB1	10	2804
GOSR1	7	9527
GPC1	10	2817
GPC5	8	2262
GPD1L	7	23171
GPLD1	12	2822
GPR107	7	57720
GPR18	4	2841
GPR19	8	2842
GPR39	4	2863
GPR56	10	9289
GRAMD1B	13	57476
GRAMD4	7	23151
GRIA1	9	2890
GRIN2C	11	2905
GRIN2D	4	2906
GRIP1	4	23426
GRIP2	10	80852
GRK5	1	2869
GRM1	9	2911
GRM5	8	2915
GRN	10	2896
GSE1	5	23199
GSPT1	15	2935
GSTM3	8	2947
GSTO1	6	9446
GSTP1	6	2950
GSTT1	6	2952
GTF2B	6	2959
GTF3C1	3	2975
GTPBP6	2	8225
GTSE1	5	51512
GUCA1B	9	2979
GUCY1A2	4	2977
GUCY1A3	12	2982
GUSB	6	2990
GUSBP11	4	91316
GYS1	5	2997
H1F0	1	3005
HABP4	15	22927
HAGH	7	3029
HBP1	10	26959
HCFC1	12	3054
HDAC1	10	3065
HDAC4	5	9759
HDAC5	6	10014
HDAC9	7	9734
HDDC2	12	51020
HDLBP	7	3069
HES1	10	3280
HES2	10	54626
HEXA	7	3073
HIBCH	7	26275
HINFP	7	25988
HIPK3	14	10114
HIRA	15	7290
HIST1H1A	12	3024
HIST1H1E	4	3008
HIST1H4L	4	8368
HIST2H2BE	6	8349
HIVEP2	3	3097
HK2	8	3099
HLA-A	6	3105
HLA-DQB1	9	3119
HLA-F	10	3134
HLA-G	6	3135
HLA-J	11	3137
HMBS	2	3145
HMGCL	10	3155
HMGN4	6	10473
HMHA1	8	23526
HMMR	8	3161
HMOX1	9	3162
HMX1	9	3166
HNF4A	4	3172
HNRNPAB	12	3182
HOXA4	4	3201
HOXB2	1	3212
HOXB6	5	3216
HOXD10	9	3236
HPGD	5	3248
HRAS	6	3265
HRH1	8	3269
HRSP12	15	10247
HS3ST1	4	9957
HSD17B4	7	3295
HSDL2	12	84263
HSF2	2	3298
HSP90AB1	4	3326
HSPA2	9	3306
HSPA4L	6	22824
HSPA6	9	3310
HSPBP1	12	23640
HSPG2	10	3339
HSPH1	8	10808
HTR3A	4	3359
HTR6	8	3362
HUWE1	8	10075
HYAL3	10	8372
HYOU1	5	10525
IAH1	9	285148
ICMT	12	23463
ICT1	15	3396
ID1	4	3397
ID3	11	3399
IER2	11	9592
IER3	6	8870
IFI35	10	3430
IFIT1	6	3434
IFNA5	9	3442
IFNG	14	3458
IFRD1	15	3475
IFT20	6	90410
IFT27	7	11020
IGBP1	6	3476
IGF1	4	3479
IGF1R	3	3480
IGF2R	1	3482
IGFBP4	6	3487
IGFBP5	8	3488
IGHD	9	3495
IGKC	12	3514
IGLC1	9	3537
IGLL1	4	3543
IGLV1-44	9	28823
IGSF1	9	3547
IK	6	3550
IL10RB	6	3588
IL11RA	6	3590
IL27RA	6	9466
IL4R	6	3566
IMP4	2	92856
IMPA2	15	3613
INPP1	6	3628
INPP5D	10	3635
INPP5F	13	22876
INVS	1	27130
IQCK	2	124152
IQGAP1	6	8826
IRF1	11	3659
IRF6	9	3664
IRF8	4	3394
ISCU	6	23479
ISG15	6	9636
ISG20L2	15	81875
ITGA3	10	3675
ITGA4	4	3676
ITGB1BP1	2	9270
ITGB2	4	3689
ITIH1	9	3697
ITM2A	6	9452
ITM2B	11	9445
ITPK1	8	3705
ITPKB	10	3707
ITPKC	9	80271
ITPR1	1	3708
ITSN1	12	6453
IVNS1ABP	13	10625
JAG2	6	3714
JAK1	7	3716
JARID2	3	3720
JMJD6	2	23210
JTB	12	10899
JUNB	11	3726
JUND	11	3727
JUP	10	3728
KALRN	5	8997
KANK3	9	256949
KAT2A	7	2648
KAT6B	13	23522
KAT8	8	84148
KAZN	7	23254
KBTBD2	14	25948
KCNAB1	9	7881
KCNC4	4	3749
KCNH2	12	3757
KCNJ8	4	3764
KCNK1	4	3775
KCNN4	11	3783
KCNS1	4	3787
KCTD17	7	79734
KDELR2	2	11014
KDM3A	6	55818
KDM3B	1	51780
KDM4C	13	23081
KHK	8	3795
KHSRP	13	8570
KIAA0020	2	9933
KIAA0100	3	9703
KIAA0101	11	9768
KIAA0141	6	9812
KIAA0247	6	9766
KIAA0368	2	23392
KIAA0430	7	9665
KIAA0586	5	9786
KIAA0895	15	23366
KIAA0922	2	23240
KIAA1024	12	23251
KIAA1109	13	84162
KIF11	15	3832
KIF17	9	57576
KIF20B	7	9585
KIF2C	7	11004
KIF3B	7	9371
KISS1	4	3814
KLF10	9	7071
KLHL20	6	27252
KLHL21	4	9903
KLHL35	12	283212
KLK10	4	5655
KLK3	4	354
KNG1	9	3827
KNTC1	7	9735
KPNA3	15	3839
KPNA4	12	3840
KRAS	15	3845
KRIT1	13	889
KRT10	14	3858
KRT14	9	3861
KRT16	9	3868
KRT7	12	3855
KRT8	10	3856
KYNU	9	8942
LAG3	9	3902
LAMB2	7	3913
LAMC1	10	3915
LAMP2	6	3920
LAMP3	10	27074
LAPTM4B	11	55353
LARP1	3	23367
LARP4	13	113251
LARP4B	8	23185
LCAT	11	3931
LDLR	9	3949
LDOC1	10	23641
LECT2	9	3950
LEPREL4	4	10609
LETMD1	10	25875
LFNG	4	3955
LGALS3	6	3958
LGMN	7	5641
LHFPL2	13	10184
LHX2	4	9355
LIG1	10	3978
LIG3	15	3980
LIMK2	6	3985
LINC01278	1	92249
LITAF	10	9516
LLGL1	4	3996
LMNA	6	4000
LMNB2	5	84823
LMO4	6	8543
LOC100508689	12	100508689
LOC101929952	15	101929952
LOC103344931	5	103344931
LONRF1	8	91694
LPCAT1	13	79888
LPCAT3	7	10162
LPP	12	4026
LPXN	10	9404
LRBA	5	987
LRIG1	4	26018
LRP1	10	4035
LRP10	10	26020
LRP8	15	7804
LRPAP1	6	4043
LRRC32	9	2615
LRRC8B	12	23507
LRRFIP1	13	9208
LSM3	6	27258
LSM4	4	25804
LSM5	5	23658
LTBP1	8	4052
LTBP2	4	4053
LYN	15	4067
LYRM9	6	201229
LYZL6	9	57151
MAFF	11	23764
MAGEA10	12	4109
MAGI2	13	9863
MAK16	15	84549
MAML1	12	9794
MAN2B1	10	4125
MANBA	7	4126
MAOA	9	4128
MAP1B	15	4131
MAP2	8	4133
MAP2K2	4	5605
MAP2K5	1	5607
MAP2K6	1	5608
MAP3K14	11	9020
MAP4	1	4134
MAPRE2	2	10982
MAPRE3	10	22924
MAPT	9	4137
2017-03-03	7	115123
MASP2	9	10747
MAST1	4	22983
MAST3	7	23031
MATK	15	4145
MATN3	4	4148
MAU2	6	23383
MAZ	3	4150
MBD1	6	4152
MBL2	5	4153
MBOAT2	3	129642
MBOAT7	10	79143
MBTPS1	7	8720
MCM2	12	4171
MCM3	15	4172
MCM6	15	4175
MDM2	6	4193
MECOM	4	2122
MED12	10	9968
MED20	7	9477
MED6	11	10001
MEF2C	12	4208
MEF2D	7	4209
MEIS2	2	4212
MEN1	10	4221
MEOX1	2	4222
MERTK	7	10461
METTL1	2	4234
METTL18	13	92342
MFGE8	10	4240
MFI2	4	4241
MFNG	4	4242
MFSD5	4	84975
MFSD9	8	84804
MGA	3	23269
MGRN1	7	23295
MICA	6	100507436
MICAL3	13	57553
MICB	6	4277
MICU1	10	10367
MINA	15	84864
MIR15A	2	406948
MIR483	4	619552
MISP	4	126353
MKI67	8	4288
MKL1	3	57591
MLEC	13	9761
MLF2	10	8079
MMACHC	8	25974
MMP16	8	4325
MMRN1	15	22915
MN1	9	4330
MNAT1	5	4331
MOAP1	11	64112
MOGS	13	7841
MON2	6	23041
MORC2	13	22880
MORF4L2	5	9643
MOS	4	4342
MPHOSPH6	15	10200
MPP6	15	51678
MPPE1	6	65258
MPV17	1	4358
MR1	10	3140
MRE11A	7	4361
MRPL28	7	10573
MRPL3	15	11222
MRPL49	6	740
MRPS12	12	6183
MSI1	9	4440
MSL1	2	339287
MT1A	11	4489
MTOR	1	2475
MTSS1	12	9788
MTUS2	9	23281
MUC2	4	4583
MVP	10	9961
MXI1	10	4601
MXRA7	6	439921
MYBL1	6	4603
MYCBP2	13	23077
MYH11	8	4629
MYL3	4	4634
MYL5	6	4636
MYLK	8	4638
MYO6	7	4646
MYO7A	10	4647
MYRF	11	745
NAB2	9	4665
NACA	14	4666
NACC2	13	138151
NAGA	1	4668
NAGLU	12	4669
NAGPA	12	51172
NBAS	1	51594
NBR1	6	4077
NCAM1	4	4684
NCAPD2	13	9918
NCAPH	2	23397
NCF4	9	4689
NCOA2	13	10499
NCOA4	11	8031
NCOR2	1	9612
NCR1	9	9437
NCSTN	1	23385
NDN	6	4692
NDRG4	10	65009
NDUFAF3	15	25915
NDUFS2	7	4720
NDUFS5	6	4725
NEBL	12	10529
NEK9	7	91754
NEU1	7	4758
NFATC4	10	4776
NFIB	5	4781
NFX1	13	4799
NFYB	2	4801
NGDN	8	25983
NINJ1	6	4814
NISCH	7	11188
NIT1	7	4817
NKG7	9	4818
NKX2-1	4	7080
NKX2-2	9	4821
NKX2-5	6	1482
NLGN1	1	22871
NMB	10	4828
NME1	6	4830
NMU	15	10874
NOL7	8	51406
NOP16	15	51491
NOS3	3	4846
NOTCH3	10	4854
NOVA1	8	4857
NOX1	9	27035
NPR2	10	4882
NPRL2	8	10641
NPTXR	13	23467
NR0B2	4	8431
NR1H3	13	10062
NR2E3	12	10002
NR2F1	1	7025
NR2F6	4	2063
NR4A1	11	3164
NR4A2	4	4929
NR4A3	4	8013
NRCAM	4	4897
NRF1	12	4899
NRL	4	4901
NRTN	12	4902
NSDHL	13	50814
NSG1	10	27065
NTRK2	4	4915
NTSR1	9	4923
NUDT4	12	11163
NUMA1	7	4926
NUP210	4	23225
NUP88	15	4927
NUPR1	6	26471
OAZ3	4	51686
ODC1	15	4953
OGFR	13	11054
OGG1	15	4968
OPTN	7	10133
ORC4	2	5000
OS9	7	10956
OSM	9	5008
OTC	4	5009
P2RX4	6	5025
P2RY2	9	5029
P2RY6	4	5031
P4HA1	13	5033
P4HB	4	5034
PAFAH1B1	2	5048
PALLD	6	23022
PAM	7	5066
PAPD7	2	11044
PAPPA	4	5069
PAQR4	12	124222
PARD3	1	56288
PARN	1	5073
PARP3	11	10039
PART1	4	25859
PAWR	3	5074
PAX1	9	5075
PAXIP1	8	22976
PBX1	5	5087
PCBP2	12	5094
PCBP4	10	57060
PCDH1	9	5097
PCDH9	4	5101
PCGF1	7	84759
PCMTD2	6	55251
PCNA	11	5111
PCP4	12	5121
PCYT2	5	5833
PDCD2	15	5134
PDE3B	8	5140
PDE6C	6	5146
PDPN	14	10630
PEA15	11	8682
PEPD	2	5184
PEX1	7	5189
PEX10	12	5192
PEX5	2	5830
PFKFB3	12	5209
PFKM	13	5213
PGAP1	7	80055
PGAP2	13	27315
PHB	15	5245
PHF2	13	5253
PHF20	13	51230
PHF21A	7	51317
PHGDH	12	26227
PHKA1	3	5255
PHLDA2	4	7262
PHLPP1	8	23239
PHLPP2	15	23035
PHYH	6	5264
PIBF1	5	10464
PIEZO1	13	9780
PIK3R3	7	8503
PINK1	11	65018
PINK1-AS	4	100861548
PIP4K2A	13	5305
PKM	4	5315
PKP4	2	8502
PLA2G16	7	11145
PLA2G2A	4	5320
PLAGL2	8	5326
PLAU	10	5328
PLCD1	10	5333
PLCE1	12	51196
PLCH1	5	23007
PLCL2	6	23228
PLEKHB1	4	58473
PLIN2	11	123
PLIN3	10	10226
PLK1	8	5347
PLK2	11	10769
PLK3	11	1263
PLK4	2	10733
PLLP	8	51090
PLOD3	10	8985
PLTP	10	5360
PLXNB2	10	23654
PLXNC1	8	10154
PML	10	5371
PMM2	15	5373
PMS1	3	5378
PMS2P1	7	5379
PNO1	15	56902
PNPLA6	7	10908
PNRC1	6	10957
PODXL	10	5420
POLD4	10	57804
POLE2	2	5427
POLE3	15	54107
POLG	4	5428
POLR2C	15	5432
POLR2G	6	5436
POLR3G	15	10622
POM121L1P	4	25812
POP1	13	10940
POU1F1	1	5449
POU2F1	8	5451
POU3F2	9	5454
POU3F4	8	5456
POU6F1	4	5463
PP14571	8	100130449
PPAT	12	5471
PPFIA3	3	8541
PPIL6	4	285755
PPIP5K1	1	9677
PPL	6	5493
PPM1A	11	5494
PPM1D	6	8493
PPM1H	5	57460
PPP1CA	11	5499
PPP1R12B	7	4660
PPP1R13B	13	23368
PPP1R1A	4	5502
PPP1R26	3	9858
PPP1R37	4	284352
PPP1R3C	6	5507
PPP2R5A	12	5525
PPP3CB	13	5532
PPRC1	15	23082
PPY	9	5539
PRAF2	7	11230
PRCP	10	5547
PRDX1	14	5052
PRDX6	14	9588
PREP	8	5550
PRF1	9	5551
PRKAB1	6	5564
PRKAB2	6	5565
PRKAR1B	8	5575
PRKCA	5	5578
PRKCD	6	5580
PRKD1	5	5587
PRKD2	7	25865
PRKD3	15	23683
PRKX	10	5613
PRKY	6	5616
PRLR	9	5618
PRMT2	6	3275
PROCR	10	10544
PRPF18	6	8559
PRPF31	4	26121
PRPF4	15	9128
PRPS1	15	5631
PRPSAP2	6	5636
PRR4	12	11272
PRRC2A	3	7916
PRRG1	6	5638
PRSS12	11	8492
PRUNE	13	58497
PSAP	7	5660
PSD3	7	23362
PSG9	14	5678
PSMC3IP	14	29893
PSMC4	11	5704
PSMD11	4	5717
PSMD12	12	5718
PSMD5	3	5711
PSMG1	15	8624
PTDSS1	15	9791
PTGER3	4	5733
PTGER4	4	5734
PTGES	10	9536
PTGS2	10	5743
PTK2	1	5747
PTMS	7	5763
PTN	14	5764
PTOV1	5	53635
PTP4A1	11	7803
PTPN13	5	5783
PTPN21	8	11099
PTPN6	11	5777
PTPRC	4	5788
PTPRD	1	5789
PTPRG	5	5793
PTPRH	11	5794
PTPRO	4	5800
PTPRU	11	10076
PUM1	13	9698
PUM2	8	23369
PVALB	4	5816
PWP1	2	11137
PXDC1	11	221749
PYGL	7	5836
PYGO1	3	26108
R3HDM2	1	22864
RAB13	6	5872
RAB1A	6	5861
RAB3A	4	5864
RAB5B	10	5869
RAB9BP1	14	9366
RABEPK	15	10244
RABGAP1L	5	9910
RABGGTA	10	5875
RAC2	4	5880
RAD23A	3	5886
RAD50	5	10111
RAD51B	5	5890
RAD51C	6	5889
RAD52	7	5893
RALA	6	5898
RALB	6	5899
RALGAPB	7	57148
RALGPS1	8	9649
RAMP1	9	10267
RANBP2	8	5903
RANBP6	2	26953
RANGAP1	7	5905
RARG	4	5916
RARRES2	9	5919
RARS	2	5917
RASGRP2	12	10235
RASSF2	9	9770
RB1	6	5925
RBFADN	12	100506070
RBL1	3	5933
RBM12	8	10137
RBM19	7	9904
RBM38	10	55544
RBM5	7	10181
RCAN1	7	1827
RCOR1	7	23186
RECK	13	8434
REEP2	10	51308
RELB	10	5971
RER1	11	11079
RERE	3	473
RFC5	14	5985
RFK	6	55312
RFNG	10	5986
RFX5	10	5993
RGL1	7	23179
RGS16	11	6004
RGS19	13	10287
RGS20	6	8601
RHOC	10	389
RHOQ	4	23433
RIN1	6	9610
RIOK3	6	8780
RNF19B	6	127544
RNF4	12	6047
RNF44	10	22838
RNPEP	10	6051
RNPS1	12	10921
ROCK2	2	9475
ROM1	6	6094
ROS1	4	6098
RP2	7	6102
RPA1	6	6117
RPA2	4	6118
RPE	5	6120
RPGR	15	6103
RPL15	11	6138
RPP40	15	10799
RPS12	11	6206
RPS19	6	6223
RPS25	13	6230
RPS27A	14	6233
RPS6KA1	10	6195
RPS6KA2	8	6196
RPS6KA3	8	6197
RPS6KA5	10	9252
RQCD1	15	9125
RRAD	10	6236
RRAGD	6	58528
RRP15	15	51018
RRP7A	13	27341
RRS1	15	23212
RSL1D1	2	26156
RSU1	5	6251
RTCA	6	8634
RUNDC3A	11	10900
RUNX1T1	14	862
RUVBL1	15	8607
RXRG	4	6258
S100A10	10	6281
S100A13	6	6284
S100A2	6	6273
SAA1	6	6288
SAG	9	6295
SAMM50	7	25813
SAP30	15	8819
SARDH	9	1757
SARS	6	6301
SAT1	6	6303
SCAF11	6	9169
SCAMP5	10	192683
SCAND2P	14	54581
SCAPER	1	49855
SCNN1G	4	6340
SCRIB	7	23513
SCTR	4	6344
SDC4	6	6385
SDHA	6	6389
SEC14L1	7	6397
SEC22B	4	9554
SEC24C	7	9632
SECISBP2L	13	9728
SECTM1	6	6398
SEL1L3	6	23231
SELPLG	4	6404
SEMA3C	8	10512
SEMA3D	15	223117
SEMA3F	4	6405
SEPHS1	2	22929
2017-09-11	7	55752
2017-09-04	11	5414
2017-09-06	15	23157
2017-09-08	7	23176
2017-09-09	5	10801
SERINC3	6	10955
SERINC5	6	256987
SETD1B	8	23067
SETDB1	13	9869
SF1	5	7536
SFMBT1	3	51460
SFN	10	2810
SFPQ	15	6421
SFRP1	15	6422
SGCA	9	6442
SGSH	6	6448
SGSM3	6	27352
SH2B3	6	10019
SH2D2A	6	9047
SHB	9	6461
SHBG	4	6462
SHC1	10	6464
SIAH2	2	6478
SIK2	3	23235
SIK3	3	23387
SIKE1	6	80143
SIN3B	13	23309
SIPA1L1	1	26037
SIPA1L3	5	23094
SKAP1	15	8631
SKIL	11	6498
SKP1	11	6500
SKP2	15	6502
SLC12A4	6	6560
SLC15A1	9	6564
SLC1A1	2	6505
SLC1A5	15	6510
SLC22A5	15	6584
SLC23A2	5	9962
SLC24A1	7	9187
SLC25A12	15	8604
SLC25A13	5	10165
SLC25A16	6	8034
SLC25A3	11	5250
SLC25A4	4	291
SLC25A5	11	292
SLC27A2	15	11001
SLC29A2	5	3177
SLC30A1	11	7779
SLC33A1	13	9197
SLC35A1	13	10559
SLC38A6	2	145389
SLC39A14	15	23516
SLC3A2	8	6520
SLC5A6	15	8884
SLC6A4	10	6532
SLC7A1	15	6541
SLC9A3R1	10	9368
SLCO3A1	4	28232
SLIT2	5	9353
SLITRK5	13	26050
SMAD3	10	4088
SMAD5	6	4090
SMARCC2	5	6601
SMARCD1	5	6602
SMPD1	6	6609
SMTN	10	6525
SMYD5	12	10322
SNCB	9	6620
SND1	5	27044
SNRNP27	6	11017
SNRPA1	15	6627
SNRPD1	15	6632
SNRPE	14	6635
SNTB2	6	6645
SNX1	7	6642
SNX17	5	9784
SNX2	10	6643
SOCS3	4	9021
SORBS1	9	10580
SORBS3	8	10174
SOS1	13	6654
SOX11	9	6664
SOX2	4	6657
SOX3	9	6658
SP110	6	3431
SPAG1	6	6674
SPARCL1	9	8404
SPEF1	4	25876
SPI1	4	6688
SPIDR	1	23514
SPRED2	5	200734
SPTAN1	7	6709
SPTBN1	13	6711
SQLE	15	6713
SRGAP3	6	9901
SRM	12	6723
SRP14	14	6727
SRP72	11	6731
SRPK2	1	6733
SRPX	6	8406
SRSF10	15	10772
SRSF3	15	6428
SRSF4	15	6429
SRSF5	1	6430
SRSF8	6	10929
SRY	4	6736
SSBP2	1	23635
SSTR2	4	6752
SSTR5	4	6755
ST5	5	6764
ST6GAL1	7	6480
STAG1	5	10274
STAM2	7	10254
STARD7	12	56910
STAT3	10	6774
STAT6	7	6778
STC2	12	8614
STEAP1	15	26872
STK10	7	6793
STK17A	6	9263
STK25	6	10494
STK4	13	6789
STON1	13	11037
STX12	6	23673
STX16	7	8675
STX2	3	2054
STX5	10	6811
STX6	7	10228
STX8	15	9482
STXBP3	6	6814
SUGP2	13	10147
SULT1A1	10	6817
SUMO1	14	7341
SUOX	7	6821
SUPT3H	12	8464
SUPT5H	7	6829
SUPT6H	1	6830
SURF1	10	6834
SVIL	7	6840
SYF2	6	25949
SYN2	7	6854
SYNCRIP	12	10492
SYNE2	1	23224
SYNGR2	8	9144
TADA3	13	10474
TAGLN2	6	8407
TAP1	6	6890
TAP2	15	6891
TARBP1	2	6894
TBC1D22A	5	25771
TBC1D30	12	23329
TBC1D4	8	9882
TBC1D8	7	11138
TBC1D9	7	23158
TBL2	15	26608
TCEB2	6	6923
TCF12	13	6938
TCF15	4	6939
TCF3	2	6929
TCIRG1	7	10312
TCOF1	4	6949
TCTN3	13	26123
TEAD3	10	7005
TEAD4	2	7004
TENM4	9	26011
TERF2	13	7014
TERF2IP	6	54386
TFAP4	8	7023
TFCP2	13	7024
TFEB	4	7942
TFPI	15	7035
TG	4	7038
TGM2	4	7052
THBS1	4	7057
THUMPD1	14	55623
TIAL1	15	7073
TIAM1	5	7074
TICAM1	6	148022
TIMM17B	3	10245
TIMM44	15	10469
TIMP1	6	7076
TIMP4	4	7079
TLE1	8	7088
TLN1	13	7094
TLN2	8	83660
TLR3	10	7098
TM7SF2	10	7108
TM9SF4	13	9777
TMCC1	3	23023
TMEM109	12	79073
TMEM11	14	8834
TMEM131	7	23505
TMEM158	15	25907
TMEM159	6	57146
TMEM187	6	8269
TMEM194A	6	23306
TMEM246	8	84302
TMEM59	6	9528
TMEM8B	10	51754
TMF1	7	7110
TMX4	4	56255
TNFAIP1	6	7126
TNFAIP8	6	25816
TNFRSF10B	6	8795
TNFRSF14	10	8764
TNFRSF21	12	27242
TNFRSF25	10	8718
TNFRSF4	12	7293
TNFSF9	10	8744
TNIP1	10	10318
TNKS	13	8658
TNNC2	11	7125
TNP1	9	7141
TNP2	9	7142
TNRC6B	1	23112
TOB1	6	10140
TOR1A	6	1861
TP53I11	10	9537
TP53I3	6	9540
TP53TG1	6	11257
TPM2	6	7169
TPX2	2	22974
TRAF3IP2	10	10758
TRAK1	2	22906
TRAK2	7	66008
TRAM2	13	9697
TRBC1	8	28639
TRDMT1	5	1787
TRIAP1	6	51499
TRIM2	7	23321
TRIM21	6	6737
TRIM22	10	10346
TRIM28	13	10155
TRIM3	10	10612
TRIM32	6	22954
TRIP11	13	9321
TRIP13	15	9319
TROAP	3	10024
TRPC2	4	7221
TRPM1	4	4308
TRPM2	4	7226
TRRAP	3	8295
TSC22D1	6	8848
TSFM	2	10102
TSHR	4	7253
TSPAN4	13	7106
TSPAN5	6	10098
TSR1	15	55720
TSSK2	4	23617
TST	10	7263
TTC28	1	23331
TTI1	3	9675
TTLL5	1	23093
TUBA1A	6	7846
TUBB	12	203068
TUG1	1	55000
TULP3	10	7289
TUSC2	6	11334
TWIST1	13	7291
TWISTNB	12	221830
TXK	8	7294
TXLNA	11	200081
TXN2	6	25828
TXNIP	7	10628
TXNRD1	12	7296
TYR	4	7299
TYROBP	11	7305
TYRP1	6	7306
U2SURP	8	23350
UBA1	7	7317
UBC	9	7316
UBE2C	5	11065
UBE2H	10	7328
UBE2J1	15	51465
UBE2V2	15	7336
UBE3B	7	89910
UBE3C	1	9690
UBR2	13	23304
UBR5	1	51366
UBTF	2	7343
UBXN7	7	26043
UFD1L	6	7353
UGDH	12	7358
ULK1	11	8408
ULK2	13	9706
UNC5C	5	8633
UPF3A	6	65110
UQCRC2	11	7385
URB2	8	9816
URI1	2	8725
USP24	8	23358
USP46	3	64854
USP5	13	8078
USP9X	10	8239
UST	5	10090
UTP18	15	51096
UTP20	8	27340
VAMP1	4	6843
VAMP2	10	6844
VAMP4	7	8674
VAMP5	11	10791
VAMP7	11	6845
VAMP8	7	8673
VARS	3	7407
VCAN	10	1462
VCL	6	7414
VEGFB	12	7423
VGLL4	7	9686
VPS13A	3	23230
VPS13B	5	157680
VPS39	10	23339
VPS45	7	11311
WASF3	15	10810
WBP1L	7	54838
WBP2	7	23558
WDFY3	13	23001
WDR37	6	22884
WDR45	6	11152
WDR47	7	22911
WDR62	8	284403
WDR7	1	23335
WDR73	4	84942
WDR82	2	80335
WHAMM	9	123720
WIF1	15	11197
WNT8B	12	7479
WSB1	6	26118
WT1	4	7490
WWC1	2	23286
WWOX	12	51741
WWP1	7	11059
WWTR1	11	25937
XPC	6	7508
XPO6	8	23214
XRCC5	12	7520
XRCC6	8	2547
YARS	15	8565
YARS2	11	51067
YBX3	6	8531
YIPF4	6	84272
ZBTB14	15	7541
ZBTB17	6	7709
ZBTB20	5	26137
ZBTB24	15	9841
ZBTB25	13	7597
ZBTB5	6	9925
ZCCHC14	8	23174
ZER1	10	10444
ZFC3H1	7	196441
ZFHX3	8	463
ZFP36	9	7538
ZFP36L2	15	678
ZFR	4	51663
ZFR2	14	23217
ZFX	3	7543
ZFYVE9	2	9372
ZHX3	13	23051
ZKSCAN1	6	7586
ZMYM3	13	9203
ZMYM4	3	9202
ZNF132	4	7691
ZNF133	13	7692
ZNF141	3	7700
ZNF142	12	7701
ZNF146	12	7705
ZNF165	5	7718
ZNF195	6	7748
ZNF200	12	7752
ZNF217	7	7764
ZNF230	6	7773
ZNF239	13	8187
ZNF267	8	10308
ZNF271	13	10778
ZNF337	6	26152
ZNF33B	1	7582
ZNF423	10	23090
ZNF428	7	126299
ZNF473	2	25888
ZNF529	7	57711
ZNF592	12	9640
ZNF629	2	23361
ZNF75D	7	7626
ZNF79	11	7633
ZSCAN26	3	7741

## Sheet: (B) E-GEOD-18494
Therapy-induced stress response is associated with downregulation of pre-mRNA splicing in cancer cells
Corresponding author: Anufrieva Ksenia, anufrieva@phystech.edu
Additional file 6. Description of gene clusters identified by the time clusterization analysis
E-GEOD-18494 - reduction of oxygen in U87 cell line (0.5%)
by columns
ID - gene symbol
cl.cluster - name of cluster
Entrez.Gene - Entrez gene id
ID	cl.cluster	Entrez.Gene
A1BG-AS1	3	503538
A4GALT	8	53947
AADAC	8	13
AADACP1	9	201651
AADAT	6	51166
AAGAB	11	79719
AAK1	2	22848
AAMDC	15	28971
AAMP	12	14
AAR2	1	25980
AARS2	12	57505
AASDH	15	132949
AASDHPPT	6	60496
AATF	1	26574
AATK	13	9625
ABAT	11	18
ABCA1	4	19
ABCA11P	13	79963
ABCA13	2	154664
ABCA2	13	20
ABCA4	8	24
ABCA5	4	23461
ABCB1	6	5243
ABCB10	6	23456
ABCB6	13	10058
ABCB9	2	23457
ABCC1	4	4363
ABCC10	14	89845
ABCC13	4	150000
ABCC2	1	1244
ABCC4	6	10257
ABCC5	2	10057
ABCC9	11	10060
ABCD3	6	5825
ABCE1	1	6059
ABCF1	11	23
ABCF2	1	10061
ABCG1	8	9619
ABCG4	8	64137
ABCG5	8	64240
ABHD1	8	84696
ABHD10	11	55347
ABHD11	1	83451
ABHD13	11	84945
ABHD14B	15	84836
ABHD15	1	116236
ABHD16A	8	7920
ABHD17B	11	51104
ABHD17C	1	58489
ABHD2	1	11057
ABHD3	6	171586
ABHD5	1	51099
ABHD6	1	57406
ABI1	14	10006
ABI2	11	10152
ABI3BP	11	25890
ABL1	4	25
ABL2	10	27
ABLIM2	11	84448
ABLIM3	15	22885
ABO	12	28
ABR	11	29
ABRACL	6	58527
ABTB1	13	80325
ABTB2	13	25841
ACAA1	15	30
ACACA	6	31
ACACB	9	32
ACAD10	4	80724
ACAD8	1	27034
ACAD9	6	28976
ACADM	6	34
ACADVL	15	37
ACAP1	4	9744
ACAP2	14	23527
ACAP3	4	116983
ACAT2	11	39
ACBD3	15	64746
ACBD4	15	79777
ACBD5	2	91452
ACD	1	65057
ACE	3	1636
ACE2	4	59272
ACER1	15	125981
ACER3	14	55331
ACHE	8	43
ACIN1	12	22985
ACKR3	4	57007
ACN9	6	57001
ACO1	13	48
ACO2	3	50
ACOT13	10	55856
ACOX1	6	51
ACOX2	1	8309
ACOX3	6	8310
ACP2	1	53
ACP6	11	51205
ACPP	15	55
ACPT	9	93650
ACR	15	49
ACRC	15	93953
ACSBG1	13	23205
ACSL1	6	2180
ACSL4	6	2182
ACSM1	9	116285
ACSM5	4	54988
ACSS1	13	84532
ACSS2	1	55902
ACSS3	6	79611
ACTL6A	6	86
ACTN1	8	87
ACTN4	10	81
ACTR1A	1	10121
ACTR1B	13	10120
ACTR2	2	10097
ACTR3	11	10096
ACTR3B	12	57180
ACTR3C	15	653857
ACTR5	1	79913
ACVR1	11	90
ACVR1B	11	91
ACVR1C	14	130399
ACVR2B	5	93
ACYP1	11	97
ADAM10	7	102
ADAM12	2	8038
ADAM19	14	8728
ADAM23	6	8745
ADAM28	15	10863
ADAM30	3	11085
ADAM33	13	80332
ADAM7	5	8756
ADAM8	5	101
ADAM9	13	8754
ADAMTS1	1	9510
ADAMTS10	8	81794
ADAMTS12	1	81792
ADAMTS16	5	170690
ADAMTS17	7	170691
ADAMTS18	4	170692
ADAMTS19	13	171019
ADAMTS2	8	9509
ADAMTS3	1	9508
ADAMTS4	10	9507
ADAMTS5	1	11096
ADAMTS6	2	11174
ADAMTS7	15	11173
ADAMTS9-AS2	13	100507098
ADAMTSL2	8	9719
ADAP1	4	11033
ADAT1	1	23536
ADAT2	1	134637
ADCK2	11	90956
ADCK4	8	79934
ADCY1	5	107
ADCY10	3	55811
ADCY10P1	15	221442
ADCY2	5	108
ADCY3	6	109
ADCY7	14	113
ADCY8	2	114
ADD2	13	119
ADD3	4	120
ADD3-AS1	2	100505933
ADH1C	9	126
ADH4	5	127
ADH6	13	130
ADHFE1	8	137872
ADI1	11	55256
ADIPOR2	12	79602
ADK	6	132
ADM	4	133
ADNP	1	23394
ADNP2	10	22850
ADO	11	84890
ADORA1	12	134
ADORA2A-AS1	3	646023
ADORA2B	4	136
ADPGK	1	83440
ADPRM	10	56985
ADRA1A	8	148
ADRA1B	11	147
ADRA1D	5	146
ADRB3	5	155
ADRBK2	13	157
ADRM1	12	11047
ADSL	1	158
ADSS	11	159
ADSSL1	2	122622
ADTRP	11	84830
AEN	12	64782
AFAP1	1	60312
AFAP1L1	2	134265
AFF1	6	4299
AFF2	3	2334
AFF3	2	3899
AFF4	4	27125
AFG3L1P	6	172
AFG3L2	11	10939
AFTPH	11	54812
AGA	14	175
AGAP1	2	116987
AGAP2	8	116986
AGAP3	6	116988
AGBL4	13	84871
AGFG1	13	3267
AGFG2	10	3268
AGGF1	14	55109
AGK	11	55750
AGL	7	178
AGMAT	13	79814
AGO1	5	26523
AGO2	1	27161
AGO3	14	192669
AGO4	2	192670
AGPAT3	11	56894
AGPAT4	2	56895
AGPAT4-IT1	4	79992
AGPAT5	4	55326
AGPAT6	3	137964
AGPAT9	14	84803
AGPS	6	8540
AGR2	5	10551
AGR3	8	155465
AGRN	8	375790
AGT	9	183
AGTPBP1	2	23287
AGTR1	2	185
AGTRAP	1	57085
AHCTF1	11	25909
AHCYL1	11	10768
AHDC1	8	27245
AHI1	1	54806
AHNAK	12	79026
AHNAK2	2	113146
AHR	12	196
AHRR	12	57491
AHSA1	1	10598
AHSA2	13	130872
AHSP	3	51327
AIDA	14	64853
AIF1	5	199
AIM1	1	202
AIM1L	5	55057
AIM2	10	9447
AIMP1	11	9255
AIMP2	1	7965
AIPL1	8	23746
AJAP1	13	55966
AJUBA	5	84962
AK2	2	204
AK3	6	50808
AK6	12	102157402
AK7	13	122481
AK8	8	158067
AK9	14	221264
AKAP1	1	8165
AKAP10	13	11216
AKAP11	9	11215
AKAP12	2	9590
AKAP13	4	11214
AKAP17A	15	8227
AKAP3	13	10566
AKAP4	8	8852
AKAP7	11	9465
AKAP9	7	10142
AKIP1	11	56672
AKIRIN1	11	79647
AKIRIN2	12	55122
AKNA	10	80709
AKNAD1	5	254268
AKR1A1	12	10327
AKR1B1	1	231
AKR1B10	1	57016
AKR1C1	1	1645
AKR7A2	13	8574
AKR7A3	13	22977
AKT1	14	207
AKT2	12	208
AKT3	7	10000
AKTIP	11	64400
ALAD	15	210
ALAS1	12	211
ALB	3	213
ALCAM	14	214
ALDH18A1	4	5832
ALDH1A3	2	220
ALDH1B1	11	219
ALDH1L2	13	160428
ALDH2	15	217
ALDH3A2	1	224
ALDH3B1	2	221
ALDH3B2	3	222
ALDH4A1	4	8659
ALDH6A1	15	4329
ALDH9A1	12	223
ALDOB	7	229
ALDOC	13	230
ALG10	6	84920
ALG12	3	79087
ALG13	6	79868
ALG14	1	199857
ALG2	1	85365
ALG3	1	10195
ALG5	11	29880
ALG6	6	29929
ALG9	7	79796
ALK	2	238
ALKBH1	12	8846
ALKBH2	12	121642
ALKBH3-AS1	12	100507300
ALKBH5	4	54890
ALKBH6	12	84964
ALKBH8	6	91801
ALMS1	2	7840
ALOX12B	8	242
ALOX15B	8	247
ALOX5	4	240
ALOXE3	10	59344
ALPI	15	248
ALPK1	15	80216
ALPK2	11	115701
ALPL	5	249
ALPP	2	250
ALS2	10	57679
ALYREF	14	10189
AMACR	8	23600
AMBP	8	259
AMBRA1	12	55626
AMD1	1	262
AMELX	10	265
AMELY	15	266
AMER3	8	205147
AMHR2	8	269
AMIGO1	10	57463
AMIGO2	12	347902
AMMECR1	11	9949
AMMECR1L	11	83607
AMN1	12	196394
AMOTL1	1	154810
AMOTL2	12	51421
AMPD2	2	271
AMPD3	13	272
AMZ1	13	155185
AMZ2P1	13	201283
ANAPC10	11	10393
ANAPC13	1	25847
ANAPC16	2	119504
ANAPC4	11	29945
ANAPC5	1	51433
ANAPC7	6	51434
ANG	2	283
ANGEL1	11	23357
ANGEL2	1	90806
ANGPT2	8	285
ANGPTL2	11	23452
ANGPTL3	8	27329
ANGPTL4	4	51129
ANGPTL6	2	83854
ANK1	4	286
ANK3	13	288
ANKAR	9	150709
ANKEF1	6	63926
ANKH	11	56172
ANKIB1	2	54467
ANKLE1	8	126549
ANKLE2	6	23141
ANKMY2	10	57037
ANKRA2	2	57763
ANKRD1	7	27063
ANKRD10	15	55608
ANKRD10-IT1	4	100505494
ANKRD11	8	29123
ANKRD12	4	23253
ANKRD13A	2	88455
ANKRD13C	11	81573
ANKRD13D	12	338692
ANKRD16	4	54522
ANKRD17	11	26057
ANKRD18A	5	253650
ANKRD2	8	26287
ANKRD22	11	118932
ANKRD23	3	200539
ANKRD24	3	170961
ANKRD26	6	22852
ANKRD27	11	84079
ANKRD28	11	23243
ANKRD31	3	256006
ANKRD32	6	84250
ANKRD33B	15	651746
ANKRD34A	3	284615
ANKRD34C	13	390616
ANKRD35	1	148741
ANKRD36	7	375248
ANKRD36B	4	57730
ANKRD36BP2	7	645784
ANKRD37	4	353322
ANKRD39	11	51239
ANKRD40	11	91369
ANKRD44	14	91526
ANKRD46	1	157567
ANKRD49	1	54851
ANKRD50	14	57182
ANKRD52	11	283373
ANKRD54	1	129138
ANKRD60	8	140731
ANKRD65	5	441869
ANKRD9	11	122416
ANKS1A	1	23294
ANKS6	13	203286
ANKUB1	13	389161
ANKZF1	4	55139
ANLN	6	54443
ANO2	4	57101
ANO4	8	121601
ANO5	6	203859
ANO6	2	196527
ANP32A	2	8125
ANP32A-IT1	13	80035
ANP32B	12	10541
ANP32E	4	81611
ANPEP	10	290
ANTXR1	15	84168
ANTXR2	12	118429
ANXA1	1	301
ANXA11	12	311
ANXA13	13	312
ANXA2R	3	389289
ANXA6	15	309
ANXA7	6	310
AOX1	2	316
AP1AR	6	55435
AP1G2	15	8906
AP1M1	11	8907
AP1M2	4	10053
AP1S1	12	1174
AP1S3	6	130340
AP2A1	5	160
AP3B2	14	8120
AP3M1	1	26985
AP3M2	11	10947
AP3S1	2	1176
AP4B1	1	10717
AP4E1	6	23431
AP4M1	10	9179
AP4S1	8	11154
AP5M1	6	55745
APAF1	4	317
APBA1	13	320
APBA3	2	9546
APBB1	10	322
APBB1IP	2	54518
APBB2	13	323
APC	11	324
APC2	15	10297
APCDD1L	15	164284
APCDD1L-AS1	5	149773
APEH	11	327
APEX1	1	328
APEX2	11	27301
APH1A	12	51107
APH1B	14	83464
API5	6	8539
APIP	11	51074
APLN	2	8862
APLP1	15	333
APLP2	2	334
APOA1BP	1	128240
APOA4	8	337
APOA5	5	116519
APOBEC3B	1	9582
APOBEC4	4	403314
APOC1	8	341
APOH	15	350
APOL2	8	23780
APOL6	1	80830
APOLD1	4	81575
APOO	4	79135
APPBP2	14	10513
APPL1	7	26060
APPL2	11	55198
APTR	12	100505854
APTX	6	54840
AQP1	13	358
AQP11	1	282679
AQP3	2	360
AQP9	1	366
AQPEP	15	206338
AQR	1	9716
AR	1	367
ARAP1	13	116985
ARC	1	23237
ARCN1	11	372
AREL1	14	9870
ARF3	10	377
ARF4	11	378
ARF5	10	381
ARF6	2	382
ARFGAP2	10	84364
ARFGEF2	14	10564
ARFIP1	14	27236
ARFIP2	12	23647
ARG1	9	383
ARG2	5	384
ARGLU1	6	55082
ARHGAP1	12	392
ARHGAP11A	14	9824
ARHGAP17	11	55114
ARHGAP18	1	93663
ARHGAP19	5	84986
ARHGAP20	1	57569
ARHGAP22	1	58504
ARHGAP22-IT1	4	100689073
ARHGAP23	10	57636
ARHGAP24	1	83478
ARHGAP25	3	9938
ARHGAP26	1	23092
ARHGAP27	3	201176
ARHGAP28	15	79822
ARHGAP29	11	9411
ARHGAP30	8	257106
ARHGAP31	12	57514
ARHGAP32	15	9743
ARHGAP35	2	2909
ARHGAP42	14	143872
ARHGAP44	7	9912
ARHGAP5	6	394
ARHGDIA	11	396
ARHGEF1	5	9138
ARHGEF10	2	9639
ARHGEF12	6	23365
ARHGEF17	15	9828
ARHGEF2	15	9181
ARHGEF26	11	26084
ARHGEF26-AS1	13	100507524
ARHGEF28	1	64283
ARHGEF3	15	50650
ARHGEF37	2	389337
ARHGEF4	5	50649
ARHGEF40	12	55701
ARHGEF6	13	9459
ARHGEF7	4	8874
ARHGEF9	6	23229
ARID1A	14	8289
ARID1B	6	57492
ARID2	9	196528
ARID3A	4	1820
ARID4A	14	5926
ARID4B	13	51742
ARID5A	13	10865
ARID5B	10	84159
ARIH1	6	25820
ARIH2	1	10425
ARL10	2	285598
ARL13B	11	200894
ARL15	14	54622
ARL2BP	1	23568
ARL3	14	403
ARL4A	12	10124
ARL4C	4	10123
ARL4D	10	379
ARL5B	10	221079
ARL6	7	84100
ARL6IP1	11	23204
ARL6IP4	15	51329
ARL6IP5	11	10550
ARL6IP6	6	151188
ARL8A	14	127829
ARMC1	6	55156
ARMC10	11	83787
ARMC6	3	93436
ARMC7	3	79637
ARMC8	14	25852
ARMC9	6	80210
ARMCX1	14	51309
ARMCX2	1	9823
ARMCX3	7	51566
ARMCX4	11	100131755
ARMCX5	12	64860
ARMCX6	12	54470
ARNT2	1	9915
ARNTL	2	406
ARNTL2	1	56938
ARPC1B	12	10095
ARPC4	10	10093
ARPC5	1	10092
ARPC5L	12	81873
ARPIN	6	348110
ARPP19	11	10776
ARPP21	11	10777
ARRB1	12	408
ARRDC2	13	27106
ARRDC3	4	57561
ARRDC4	10	91947
ARSA	8	410
ARSB	6	411
ARSD	8	414
ARSE	15	415
ARSF	5	416
ARSG	13	22901
ARSI	9	340075
ARSJ	7	79642
ARSK	7	153642
ARTN	2	9048
ARV1	1	64801
ARVCF	8	421
ASAH1	9	427
ASAH2B	1	653308
ASAP1	15	50807
ASAP2	2	8853
ASAP3	5	55616
ASB1	14	51665
ASB13	11	79754
ASB15	9	142685
ASB16-AS1	1	339201
ASB6	12	140459
ASB8	11	140461
ASCC3	6	10973
ASCL3	3	56676
ASF1A	11	25842
ASF1B	1	55723
ASGR2	8	433
ASH1L	9	55870
ASH2L	11	9070
ASIC1	8	41
ASIC4	15	55515
ASL	15	435
ASMTL	14	8623
ASMTL-AS1	9	80161
ASNS	15	440
ASNSD1	14	54529
ASPDH	5	554235
ASPG	15	374569
ASPH	4	444
ASPHD1	12	253982
ASPHD2	4	57168
ASPM	11	259266
ASPSCR1	14	79058
ASTE1	3	28990
ASTN2	11	23245
ASUN	4	55726
ASXL1	12	171023
ASXL2	6	55252
ASXL3	13	80816
ATAD1	1	84896
ATAD2	11	29028
ATAD2B	3	54454
ATAD3A	6	55210
ATAD3B	11	83858
ATE1	6	11101
ATF1	7	466
ATF3	13	467
ATF4	15	468
ATF5	1	22809
ATF6	1	22926
ATF7	6	11016
ATF7IP	11	55729
ATG101	12	60673
ATG14	2	22863
ATG16L1	1	55054
ATG16L2	15	89849
ATG2A	10	23130
ATG2B	6	55102
ATG3	11	64422
ATG4A	1	115201
ATG4D	3	84971
ATG5	1	9474
ATG7	11	10533
ATG9A	2	79065
ATIC	1	471
ATL1	2	51062
ATL2	12	64225
ATL3	12	25923
ATM	4	472
ATMIN	6	23300
ATN1	10	1822
ATOX1	10	475
ATP10D	11	57205
ATP11A	6	23250
ATP11A-AS1	15	100874205
ATP11B	2	23200
ATP11C	6	286410
ATP13A3	6	79572
ATP13A4	5	84239
ATP1A1-AS1	5	84852
ATP1A4	8	480
ATP1B1	11	481
ATP1B3	11	483
ATP2A1	8	487
ATP2A2	1	488
ATP2A3	8	489
ATP2B1	1	490
ATP2B2	8	491
ATP2B4	15	493
ATP2C1	2	27032
ATP2C2	8	9914
ATP4A	4	495
ATP4B	3	496
ATP5A1	12	498
ATP5B	12	506
ATP5C1	13	509
ATP5D	3	513
ATP5F1	1	515
ATP5G1	11	516
ATP5G3	11	518
ATP5I	8	521
ATP5J	12	522
ATP5O	15	539
ATP5S	14	27109
ATP5SL	1	55101
ATP6	14	4508
ATP6AP2	2	10159
ATP6V0A1	1	535
ATP6V0A2	1	23545
ATP6V0B	11	533
ATP6V0C	10	527
ATP6V0D2	11	245972
ATP6V0E2	14	155066
ATP6V0E2-AS1	1	401431
ATP6V1B1	15	525
ATP6V1B2	1	526
ATP6V1C1	7	528
ATP6V1D	9	51382
ATP6V1E1	3	529
ATP6V1H	10	51606
ATP7A	2	538
ATP7B	9	540
ATP8A1	1	10396
ATP8B2	14	57198
ATP8B3	7	148229
ATP9B	3	374868
ATPAF1	11	64756
ATPAF2	4	91647
ATPIF1	4	93974
ATR	6	545
ATRN	4	8455
ATRNL1	9	26033
ATXN1	2	6310
ATXN10	6	25814
ATXN1L	14	342371
ATXN2	12	6311
ATXN3	2	4287
ATXN7	9	6314
ATXN7L3	12	56970
ATXN7L3B	15	552889
AUH	15	549
AUNIP	1	79000
AUP1	1	550
AURKA	11	6790
AURKAIP1	12	54998
AURKB	1	9212
AUTS2	5	26053
AVL9	14	23080
AVP	8	551
AVPI1	4	60370
AVPR1A	8	552
AVPR2	13	554
AWAT1	13	158833
AXIN1	12	8312
AXIN2	5	8313
AXL	2	558
AZGP1	5	563
AZI2	4	64343
AZIN1	11	51582
AZIN2	8	113451
AZU1	13	566
B3GALNT1	6	8706
B3GALNT2	6	148789
B3GALT5	9	10317
B3GALT6	6	126792
B3GAT2	4	135152
B3GAT3	12	26229
B3GNT2	11	10678
B3GNT5	11	84002
B3GNT7	3	93010
B3GNT8	13	374907
B3GNT9	12	84752
B3GNTL1	14	146712
B4GALNT4	2	338707
B4GALT1	4	2683
B4GALT2	1	8704
B4GALT3	12	8703
B4GALT4	15	8702
B4GALT5	11	9334
B4GALT6	6	9331
B4GALT7	13	11285
B9D1	10	27077
B9D2	13	80776
BAALC	13	79870
BAALCOS	13	157556
BACE2	13	25825
BACH1	2	571
BAD	3	572
BAG1	1	573
BAG2	1	9532
BAG4	11	9530
BAG5	14	9529
BAG6	15	7917
BAHCC1	13	57597
BAHD1	14	22893
BAI2	3	576
BAIAP2	1	10458
BAIAP2-AS1	8	440465
BAIAP2L2	15	80115
BAK1	3	578
BAMBI	12	25805
BANF1	12	8815
BANK1	9	55024
BANP	5	54971
BAP1	14	8314
BARD1	1	580
BASP1	2	10409
BATF2	3	116071
BATF3	1	55509
BAZ1A	11	11177
BAZ1B	1	9031
BAZ2A	10	11176
BAZ2B	14	29994
BBS1	8	582
BBS10	14	79738
BBS12	14	166379
BBS4	12	585
BBS5	14	129880
BBS7	1	55212
BBX	2	56987
BCAN	8	63827
BCAP31	15	10134
BCAR1	5	9564
BCAR3	12	8412
BCAS1	5	8537
BCAS2	12	10286
BCAS4	5	55653
BCAT1	15	586
BCAT2	2	587
BCDIN3D	12	144233
BCHE	6	590
BCKDHA	13	593
BCKDK	13	10295
BCL10	7	8915
BCL11B	2	64919
BCL2	13	596
BCL2A1	14	597
BCL2L1	1	598
BCL2L11	9	10018
BCL2L12	12	83596
BCL2L13	1	23786
BCL2L14	13	79370
BCL2L2	2	599
BCL6	15	604
BCL7B	11	9275
BCL7C	15	9274
BCL9	12	607
BCL9L	2	283149
BCLAF1	6	9774
BCO2	13	83875
BCOR	4	54880
BCORL1	15	63035
BCR	6	613
BCRP3	8	644165
BCS1L	6	617
BDH1	13	622
BDH2	14	56898
BDKRB1	4	623
BDKRB2	15	624
BDNF	12	627
BDNF-AS	6	497258
BDP1	6	55814
BEAN1	6	146227
BEGAIN	3	57596
BEND3	6	57673
BEND5	2	79656
BEND6	14	221336
BEND7	9	222389
BEST1	15	7439
BEST2	9	54831
BEST3	1	144453
BEST4	15	266675
BET1L	10	51272
BEX1	14	55859
BEX2	7	84707
BEX4	10	56271
BFAR	11	51283
BFSP1	3	631
BHLHE40	4	8553
BHLHE41	4	79365
BHMT	9	635
BHMT2	2	23743
BICC1	9	80114
BICD1	14	636
BICD2	11	23299
BIN1	1	274
BIN3	5	55909
BIRC2	10	329
BIRC3	12	330
BIRC5	1	332
BIRC6	14	57448
BIRC7	5	79444
BIVM	6	54841
BLM	1	641
BLMH	1	642
BLOC1S2	11	282991
BLOC1S3	12	388552
BLOC1S6	2	26258
BLVRA	14	644
BLVRB	8	645
BLZF1	4	8548
BMP1	13	649
BMP2	12	650
BMP2K	1	55589
BMP5	9	653
BMP6	1	654
BMP7	13	655
BMPER	2	168667
BMPR1A	6	657
BMPR1B	12	658
BMPR2	2	659
BMS1P20	13	96610
BNC2	11	54796
BNIP1	12	662
BNIP2	14	663
BNIP3	13	664
BNIP3L	2	665
BOC	4	91653
BOD1L1	2	259282
BOK	5	666
BOLA1	4	51027
BOLA2	11	552900
BOLA3	15	388962
BOLA3-AS1	13	100507171
BORA	6	79866
BPGM	11	669
BPIFA3	13	128861
BPIFA4P	7	317716
BPNT1	14	10380
BPTF	6	2186
BRAF	7	673
BRAP	10	8315
BRAT1	1	221927
BRCA1	6	672
BRCA2	1	675
BRCC3	2	79184
BRD1	12	23774
BRD2	12	6046
BRD3	14	8019
BRD4	8	23476
BRD7	6	29117
BRD8	14	10902
BRE-AS1	2	100302650
BRF1	14	2972
BRF2	10	55290
BRI3BP	6	140707
BRINP2	7	57795
BRIP1	6	83990
BRIX1	11	55299
BRK1	2	55845
BRMS1	6	25855
BRMS1L	6	84312
BROX	10	148362
BRPF1	12	7862
BRS3	8	680
BRSK1	8	84446
BRWD1	9	54014
BRWD3	4	254065
BSND	8	7809
BSPRY	10	54836
BST1	3	683
BST2	5	684
BTAF1	4	9044
BTBD10	12	84280
BTBD11	2	121551
BTBD3	14	22903
BTBD7	11	55727
BTC	1	685
BTD	15	686
BTF3	6	689
BTF3L4	12	91408
BTG1	13	694
BTG3	12	10950
BTK	8	695
BTN1A1	4	696
BTN2A1	15	11120
BTN2A2	12	10385
BTN3A3	6	10384
BTNL8	3	79908
BTNL9	3	153579
BUB1	7	699
BUB1B	1	701
BUB3	1	9184
BUD13	11	84811
BUD31	12	8896
BYSL	1	705
BZRAP1-AS1	10	100506779
BZW1	6	9689
BZW2	11	28969
C10orf10	4	11067
C10orf11	15	83938
C10orf12	7	26148
C10orf128	2	170371
C10orf2	12	56652
C10orf32	11	119032
C10orf54	8	64115
C10orf76	6	79591
C10orf88	11	80007
C10orf90	2	118611
C10orf99	6	387695
C11orf1	6	64776
C11orf16	15	56673
C11orf21	15	29125
C11orf24	4	53838
C11orf30	8	56946
C11orf31	15	280636
C11orf45	2	219833
C11orf53	4	341032
C11orf54	6	28970
C11orf57	2	55216
C11orf58	11	10944
C11orf73	6	51501
C11orf83	10	790955
C11orf84	6	144097
C11orf85	5	283129
C11orf96	15	387763
C11orf97	5	643037
C12orf10	11	60314
C12orf29	1	91298
C12orf4	6	57102
C12orf40	9	283461
C12orf43	1	64897
C12orf45	11	121053
C12orf49	11	79794
C12orf5	6	57103
C12orf50	8	160419
C12orf60	14	144608
C12orf65	12	91574
C12orf66	1	144577
C12orf73	1	728568
C12orf74	8	338809
C14orf1	13	11161
C14orf105	4	55195
C14orf119	12	55017
C14orf132	13	56967
C14orf142	11	84520
C14orf166	11	51637
C14orf169	11	79697
C14orf182	2	283551
C14orf28	7	122525
C14orf37	7	145407
C14orf39	9	317761
C14orf64	4	388011
C14orf80	3	283643
C15orf39	1	56905
C15orf40	14	123207
C15orf41	6	84529
C15orf56	3	644809
C15orf57	1	90416
C15orf59	8	388135
C15orf61	12	145853
C15orf62	15	643338
C15orf65	6	145788
C16orf13	15	84326
C16orf46	7	123775
C16orf58	10	64755
C16orf59	1	80178
C16orf72	13	29035
C16orf80	11	29105
C16orf86	8	388284
C16orf87	14	388272
C16orf91	12	283951
C16orf95	6	100506581
C17orf51	1	339263
C17orf58	2	284018
C17orf59	8	54785
C17orf62	11	79415
C17orf70	1	80233
C17orf75	6	64149
C17orf80	12	55028
C17orf82	13	388407
C17orf85	14	55421
C17orf89	13	284184
C17orf97	12	400566
C18orf21	12	83608
C18orf25	7	147339
C18orf54	6	162681
C18orf8	1	29919
C19orf12	11	83636
C19orf18	13	147685
C19orf24	15	55009
C19orf25	11	148223
C19orf26	3	255057
C19orf33	8	64073
C19orf40	3	91442
C19orf43	11	79002
C19orf44	3	84167
C19orf52	12	90580
C19orf53	3	28974
C19orf66	2	55337
C19orf68	13	374920
C19orf70	10	125988
C19orf82	3	284385
C1D	14	10438
C1GALT1	2	56913
C1GALT1C1	11	29071
C1orf109	1	54955
C1orf112	6	55732
C1orf116	15	79098
C1orf122	12	127687
C1orf123	3	54987
C1orf131	1	128061
C1orf158	5	93190
C1orf174	11	339448
C1orf198	12	84886
C1orf204	8	284677
C1orf21	2	81563
C1orf213	13	148898
C1orf216	11	127703
C1orf226	9	400793
C1orf228	5	339541
C1orf35	3	79169
C1orf43	6	25912
C1orf52	14	148423
C1orf56	12	54964
C1orf68	8	100129271
C1orf85	15	112770
C1orf94	12	84970
C1orf95	8	375057
C1QBP	11	708
C1QTNF1	15	114897
C1QTNF1-AS1	8	100507410
C1QTNF2	11	114898
C1QTNF6	13	114904
C1R	13	715
C1RL-AS1	13	283314
C1S	2	716
C20orf197	9	284756
C20orf27	11	54976
C20orf62	8	140834
C21orf128	9	150147
C21orf2	13	755
C21orf49	9	54067
C21orf59	11	56683
C21orf91	11	54149
C22orf23	3	84645
C22orf24	4	25775
C22orf39	3	128977
C2CD2	4	25966
C2CD2L	1	9854
C2CD3	6	26005
C2CD4B	5	388125
C2CD5	1	9847
C2orf42	1	54980
C2orf43	1	60526
C2orf44	1	80304
C2orf47	12	79568
C2orf50	5	130813
C2orf68	6	388969
C2orf69	11	205327
C2orf72	13	257407
C2orf73	13	129852
C2orf76	6	130355
C2orf81	5	388963
C2orf82	8	389084
C3	13	718
C3orf14	11	57415
C3orf17	6	25871
C3orf18	13	51161
C3orf33	14	285315
C3orf38	11	285237
C3orf52	11	79669
C3orf58	4	205428
C3orf65	7	646600
C3orf67	7	200844
C3orf80	7	401097
C4orf19	7	55286
C4orf26	6	152816
C4orf27	12	54969
C4orf3	2	401152
C4orf32	11	132720
C4orf33	10	132321
C4orf46	11	201725
C4orf47	7	441054
C4orf48	15	401115
C5orf15	4	56951
C5orf22	1	55322
C5orf24	6	134553
C5orf27	8	202299
C5orf28	1	64417
C5orf30	6	90355
C5orf34	1	375444
C5orf45	15	51149
C5orf47	10	133491
C5orf51	14	285636
C5orf56	12	441108
C5orf58	5	133874
C5orf63	1	401207
C6orf1	12	221491
C6orf106	4	64771
C6orf120	15	387263
C6orf123	5	26238
C6orf136	11	221545
C6orf141	11	135398
C6orf164	3	63914
C6orf195	8	154386
C6orf201	5	404220
C6orf203	14	51250
C6orf211	6	79624
C6orf223	2	221416
C6orf25	3	80739
C6orf47	10	57827
C6orf48	12	50854
C6orf52	12	347744
C6orf57	10	135154
C6orf62	11	81688
C6orf89	12	221477
C7	13	730
C7orf26	1	79034
C7orf31	13	136895
C7orf43	1	55262
C7orf49	1	78996
C7orf55	10	154791
C7orf60	2	154743
C7orf73	12	647087
C8orf22	2	492307
C8orf33	1	65265
C8orf4	12	56892
C8orf44	8	56260
C8orf46	11	254778
C8orf48	11	157773
C8orf58	4	541565
C8orf59	11	401466
C8orf76	11	84933
C8orf82	10	414919
C9orf114	11	51490
C9orf135	13	138255
C9orf135-AS1	15	494558
C9orf142	3	286257
C9orf156	8	51531
C9orf16	10	79095
C9orf172	8	389813
C9orf24	8	84688
C9orf40	1	55071
C9orf41	6	138199
C9orf43	8	257169
C9orf47	2	286223
C9orf50	8	375759
C9orf53	3	51198
C9orf64	6	84267
C9orf66	9	157983
C9orf69	2	90120
C9orf72	11	203228
C9orf78	11	51759
C9orf85	11	138241
C9orf89	12	84270
CA1	3	759
CA11	7	770
CA12	2	771
CA3	2	761
CA4	9	762
CA5B	13	11238
CA5BP1	14	340591
CA8	13	767
CA9	13	768
CAAP1	6	79886
CAB39	1	51719
CAB39L	8	81617
CABIN1	13	23523
CABP1	2	9478
CABP2	5	51475
CABS1	9	85438
CABYR	7	26256
CACFD1	5	11094
CACHD1	5	57685
CACNA1B	13	774
CACNA1C	8	775
CACNA1D	3	776
CACNA1E	4	777
CACNA1G	15	8913
CACNA1H	5	8912
CACNA1I	8	8911
CACNA2D1	9	781
CACNA2D2	15	9254
CACNA2D3	12	55799
CACNB1	2	782
CACNB3	4	784
CACNG6	13	59285
CACTIN	6	58509
CACYBP	6	27101
CAD	1	790
CADM1	13	23705
CADM3	8	57863
CADPS	4	8618
CADPS2	6	93664
CAHM	5	100526820
CALB2	15	794
CALCA	5	796
CALCB	4	797
CALCOCO1	2	57658
CALCOCO2	4	10241
CALD1	15	800
CALHM2	11	51063
CALM1	4	801
CALML4	12	91860
CALN1	8	83698
CALU	12	813
CALY	2	50632
CAMK1	14	8536
CAMK1D	13	57118
CAMK2D	11	817
CAMK2G	11	818
CAMK2N1	15	55450
CAMK4	7	814
CAMKK1	3	84254
CAMKK2	11	10645
CAMKMT	7	79823
CAMLG	10	819
CAMSAP1	12	157922
CAMSAP2	1	23271
CAMSAP3	13	57662
CAMTA1	8	23261
CAND1	6	55832
CAND1.11	15	100130460
CAND2	3	23066
CANT1	15	124583
CANX	15	821
CAP1	11	10487
CAPG	10	822
CAPN1	4	823
CAPN10	1	11132
CAPN15	6	6650
CAPN2	6	824
CAPN3	3	825
CAPN7	4	23473
CAPN9	13	10753
CAPNS2	2	84290
CAPRIN1	12	4076
CAPRIN2	12	65981
CAPS	8	828
CAPSL	1	133690
CAPZA1	6	829
CAPZB	15	832
CARD10	1	29775
CARD11	8	84433
CARD14	13	79092
CARD6	11	84674
CARD8	7	22900
CARF	9	79800
CARM1	11	10498
CARNS1	2	57571
CARS	15	833
CARS-AS1	5	100852407
CARS2	15	79587
CASC10	7	399726
CASC15	8	401237
CASC16	3	643714
CASC17	9	101928165
CASC2	12	255082
CASC4	5	113201
CASC5	7	57082
CASC6	4	101929083
CASD1	9	64921
CASK	15	8573
CASKIN1	13	57524
CASKIN2	1	57513
CASP1	12	834
CASP10	5	843
CASP2	11	835
CASP3	11	836
CASP4	11	837
CASP6	11	839
CASP7	11	840
CASP8	11	841
CASP8AP2	11	9994
CASP9	11	842
CASS4	13	57091
CAST	15	831
CASZ1	8	54897
CAT	15	847
CATX-1	9	100506513
CAV1	2	857
CAV2	14	858
CBFA2T2	2	9139
CBFB	1	865
CBL	1	867
CBLB	4	868
CBLC	5	23624
CBLL1	6	79872
CBR3	3	874
CBR4	6	84869
CBS	13	875
CBX1	2	10951
CBX2	8	84733
CBX3	11	11335
CBX5	1	23468
CBX6	1	23466
CBX7	15	23492
CBX8	9	57332
CC2D1A	11	54862
CC2D2A	1	57545
CCAR1	6	55749
CCAR2	12	57805
CCBE1	1	147372
CCBL1	1	883
CCDC101	8	112869
CCDC102A	2	92922
CCDC105	15	126402
CCDC106	10	29903
CCDC107	13	203260
CCDC108	13	255101
CCDC112	12	153733
CCDC115	2	84317
CCDC117	1	150275
CCDC12	12	151903
CCDC120	15	90060
CCDC122	9	160857
CCDC124	15	115098
CCDC125	1	202243
CCDC126	11	90693
CCDC127	11	133957
CCDC129	15	223075
CCDC132	6	55610
CCDC134	1	79879
CCDC137	11	339230
CCDC138	1	165055
CCDC14	6	64770
CCDC15	1	80071
CCDC150	6	284992
CCDC154	8	645811
CCDC157	13	550631
CCDC168	4	643677
CCDC169	6	728591
CCDC174	2	51244
CCDC176	8	80127
CCDC178	11	374864
CCDC181	12	57821
CCDC184	4	387856
CCDC186	1	55088
CCDC23	10	374969
CCDC28A	2	25901
CCDC28B	12	79140
CCDC33	8	80125
CCDC34	2	91057
CCDC36	5	339834
CCDC40	8	55036
CCDC42B	11	387885
CCDC43	3	124808
CCDC47	7	57003
CCDC50	6	152137
CCDC51	3	79714
CCDC53	15	51019
CCDC59	14	29080
CCDC6	6	8030
CCDC64	4	92558
CCDC66	1	285331
CCDC67	9	159989
CCDC68	8	80323
CCDC71	8	64925
CCDC71L	10	168455
CCDC77	12	84318
CCDC80	13	151887
CCDC82	8	79780
CCDC85A	5	114800
CCDC85B	1	11007
CCDC86	6	79080
CCDC88A	2	55704
CCDC90B	14	60492
CCDC91	7	55297
CCDC92	10	80212
CCDC93	11	54520
CCDC94	12	55702
CCDC96	14	257236
CCDC97	1	90324
CCIN	8	881
CCL2	12	6347
CCL20	15	6364
CCL22	13	6367
CCL23	13	6368
CCL27	8	10850
CCL28	15	56477
CCL5	15	6352
CCL8	4	6355
CCM2L	5	140706
CCNA2	1	890
CCNB1	1	891
CCNB1IP1	1	57820
CCNB2	1	9133
CCNC	11	892
CCND1	1	595
CCND3	1	896
CCNE1	11	898
CCNE2	6	9134
CCNF	11	899
CCNG2	4	901
CCNH	1	902
CCNJ	1	54619
CCNL1	11	57018
CCNL2	15	81669
CCNO	1	10309
CCNT1	12	904
CCNT2	6	905
CCNY	2	219771
CCNYL1	1	151195
CCP110	6	9738
CCPG1	6	9236
CCR10	13	2826
CCRL2	1	9034
CCRN4L	7	25819
CCSAP	4	126731
CCSER1	5	401145
CCT2	1	10576
CCT4	1	10575
CCT5	11	22948
CCT6A	6	908
CCT6B	1	10693
CCT7	1	10574
CCT8	11	10694
CD101	3	9398
CD109	15	135228
CD14	10	929
CD160	15	11126
CD163L1	2	283316
CD164	6	8763
CD1D	5	912
CD22	14	933
CD226	13	10666
CD24	6	100133941
CD274	12	29126
CD276	6	80381
CD28	8	940
CD2AP	6	23607
CD2BP2	12	10421
CD300A	8	11314
CD300LB	8	124599
CD33	12	945
CD36	2	948
CD3EAP	11	10849
CD4	10	920
CD40	2	958
CD44	1	960
CD46	6	4179
CD47	6	961
CD55	11	1604
CD58	1	965
CD59	15	966
CD6	13	923
CD70	1	970
CD74	12	972
CD79B	5	974
CD82	15	3732
CD83	12	9308
CD84	15	8832
CD86	4	942
CD9	12	928
CD93	4	22918
CD97	1	976
CD99	15	4267
CD99P1	5	401577
CDADC1	12	81602
CDC123	1	8872
CDC14B	6	8555
CDC20	1	991
CDC20B	3	166979
CDC23	11	8697
CDC25A	1	993
CDC25B	1	994
CDC25C	10	995
CDC26	11	246184
CDC34	13	997
CDC37L1	12	55664
CDC40	14	51362
CDC42EP1	1	11135
CDC42EP2	12	10435
CDC42EP3	12	10602
CDC42EP4	11	23580
CDC42SE1	1	56882
CDC42SE2	1	56990
CDC45	1	8318
CDC5L	11	988
CDC6	1	990
CDC7	6	8317
CDC73	7	79577
CDCA2	4	157313
CDCA4	11	55038
CDCA5	11	113130
CDCA7	6	83879
CDCA7L	6	55536
CDCA8	11	55143
CDCP1	5	64866
CDH11	11	1009
CDH13	6	1012
CDH16	15	1014
CDH2	12	1000
CDH22	13	64405
CDH26	8	60437
CDH7	4	1005
CDH8	3	1006
CDHR3	7	222256
CDHR5	15	53841
CDIP1	2	29965
CDIPT	11	10423
CDIPT-AS1	13	440356
CDK1	1	983
CDK10	1	8558
CDK12	11	51755
CDK13	6	8621
CDK14	7	5218
CDK16	3	5127
CDK17	1	5128
CDK18	15	5129
CDK19	2	23097
CDK2	12	1017
CDK20	3	23552
CDK4	1	1019
CDK5R1	12	8851
CDK5R2	13	8941
CDK5RAP1	3	51654
CDK6	11	1021
CDK9	10	1025
CDKL1	1	8814
CDKN1A	12	1026
CDKN1B	7	1027
CDKN1C	2	1028
CDKN2AIP	11	55602
CDKN2B	13	1030
CDKN2D	2	1032
CDKN3	1	1033
CDO1	5	1036
CDON	4	50937
CDR2L	12	30850
CDS1	1	1040
CDS2	3	8760
CDSN	13	1041
CDT1	11	81620
CDV3	6	55573
CDYL	1	9425
CDYL2	4	124359
CEACAM1	9	634
CEACAM21	8	90273
CEACAM3	13	1084
CEACAM7	5	1087
CEBPB	4	1051
CEBPD	4	1052
CEBPG	10	1054
CEBPZ	1	10153
CECR5	2	27440
CECR5-AS1	8	100130717
CECR7	9	100130418
CELA2B	13	51032
CELA3A	13	10136
CELF1	14	10658
CELF2	4	10659
CELF4	9	56853
CELSR1	2	9620
CEMIP	1	57214
CENPA	11	1058
CENPB	11	1059
CENPBD1	11	92806
CENPBD1P1	2	65996
CENPF	9	1063
CENPH	6	64946
CENPJ	11	55835
CENPK	6	64105
CENPL	11	91687
CENPM	11	79019
CENPN	6	55839
CENPO	1	79172
CENPQ	6	55166
CENPU	1	79682
CENPV	9	201161
CENPW	11	387103
CEP104	6	9731
CEP120	6	153241
CEP128	2	145508
CEP164	14	22897
CEP250	2	11190
CEP350	2	9857
CEP41	1	95681
CEP55	6	55165
CEP57	6	9702
CEP57L1	11	285753
CEP63	14	80254
CEP68	6	23177
CEP70	13	80321
CEP72	14	55722
CEP76	6	79959
CEP78	11	84131
CEP83	6	51134
CEP83-AS1	15	144486
CEP85	1	64793
CEP85L	4	387119
CEP89	14	84902
CEP95	9
CEP95	9	90799
CEP97	14	79598
CEPT1	4	10390
CERCAM	15	51148
CERS2	1	29956
CERS3	1	204219
CERS5	4	91012
CERS6	14	253782
CES2	15	8824
CES3	5	23491
CFC1	15	55997
CFC1B	8	653275
CFDP1	4	10428
CFL1	3	1072
CFL2	1	1073
CFLAR	14	8837
CGREF1	8	10669
CGRRF1	12	10668
CH25H	2	9023
CHAC1	15	79094
CHAC2	1	494143
CHAF1A	6	10036
CHAF1B	12	8208
CHAMP1	4	283489
CHCHD1	12	118487
CHCHD10	10	400916
CHCHD3	6	54927
CHCHD4	1	131474
CHCHD5	10	84269
CHCHD7	12	79145
CHD1	11	1105
CHD1L	2	9557
CHD2	15	1106
CHD3	2	1107
CHD4	12	1108
CHD6	4	84181
CHD7	11	55636
CHD9	6	80205
CHEK1	6	1111
CHEK2	14	11200
CHERP	11	10523
CHFR	3	55743
CHIC1	6	53344
CHIC2	2	26511
CHID1	8	66005
CHKB-AS1	5	100144603
CHM	4	1121
CHML	6	1122
CHMP1A	12	5119
CHMP2A	15	27243
CHMP2B	14	25978
CHMP4B	14	128866
CHMP6	12	79643
CHMP7	12	91782
CHN1	1	1123
CHORDC1	6	26973
CHRAC1	11	54108
CHRDL1	6	91851
CHRM3-AS2	7	100506915
CHRNA10	15	57053
CHRNA3	8	1136
CHRNA5	1	1138
CHRNA9	11	55584
CHRNB1	15	1140
CHRNB2	5	1141
CHRNE	5	1145
CHRNG	3	1146
CHST1	10	8534
CHST10	1	9486
CHST11	11	50515
CHST14	10	113189
CHST2	1	9435
CHST3	1	9469
CHST7	1	56548
CHST8	5	64377
CHSY1	4	22856
CHTOP	1	26097
CHUK	6	1147
CHURC1	12	91612
CIAO1	1	9391
CIAPIN1	1	57019
CIART	9	148523
CIB2	4	10518
CIC	13	23152
CIITA	12	4261
CINP	1	51550
CIR1	10	9541
CIRBP	1	1153
CIRH1A	1	84916
CISD1	1	55847
CISD2	6	493856
CISD3	6	284106
CITED2	4	10370
CIZ1	14	25792
CKAP2	11	26586
CKAP2L	1	150468
CKAP4	11	10970
CKAP5	1	9793
CKB	7	1152
CKLF	11	51192
CKMT2-AS1	11	100131067
CKS1B	12	1163
CKS2	4	1164
CLASP1	4	23332
CLASP2	6	23122
CLASRP	12	11129
CLCA2	3	9635
CLCA4	3	22802
CLCC1	6	23155
CLCF1	12	23529
CLCN2	13	1181
CLCN3	14	1182
CLCN4	6	1183
CLCN5	6	1184
CLCN7	13	1186
CLCNKB	15	1188
CLDN10	13	9071
CLDN11	9	5010
CLDN12	6	9069
CLDN14	15	23562
CLDN16	13	10686
CLDN18	13	51208
CLDN23	1	137075
CLDN3	8	1365
CLDN7	13	1366
CLDND2	10	125875
CLEC11A	8	6320
CLEC12B	14	387837
CLEC16A	6	23274
CLEC2B	4	9976
CLEC2D	2	29121
CLEC4C	13	170482
CLEC4E	3	26253
CLEC7A	2	64581
CLGN	14	1047
CLIC1	1	1192
CLIC5	8	53405
CLINT1	1	9685
CLIP1	6	6249
CLIP2	10	7461
CLIP3	2	25999
CLIP4	2	79745
CLK1	4	1195
CLK2	13	1196
CLK3	13	1198
CLK4	13	57396
CLMN	4	79789
CLN3	11	1201
CLN5	2	1203
CLN6	6	54982
CLN8	1	2055
CLNK	12	116449
CLNS1A	9	1207
CLOCK	6	9575
CLP1	11	10978
CLPB	10	81570
CLPP	3	8192
CLPTM1L	11	81037
CLPX	4	10845
CLRN1	5	7401
CLSPN	1	63967
CLSTN1	2	22883
CLSTN3	13	9746
CLTA	11	1211
CLTB	7	1212
CLTC	1	1213
CLTC-IT1	5	100506863
CLU	3	1191
CLUAP1	8	23059
CLUH	1	23277
CLYBL	5	171425
CMA1	8	1215
CMAS	14	55907
CMC1	11	152100
CMC2	1	56942
CMIP	2	80790
CMSS1	6	84319
CMTM2	5	146225
CMTM3	5	123920
CMTM4	14	146223
CMTM6	11	54918
CMTR1	12	23070
CMTR2	6	55783
CMYA5	5	202333
CNBD2	9	140894
CNBP	1	7555
CNDP1	10	84735
CNDP2	6	55748
CNEP1R1	14	255919
CNFN	2	84518
CNGA1	8	1259
CNGA3	2	1261
CNGA4	3	1262
CNGB1	15	1258
CNGB3	9	54714
CNIH1	12	10175
CNIH2	15	254263
CNIH3	1	149111
CNIH4	13	29097
CNKSR2	12	22866
CNKSR3	3	154043
CNN3	11	1266
CNNM2	13	54805
CNNM3	4	26505
CNOT10	1	25904
CNOT11	12	55571
CNOT3	12	4849
CNOT4	15	4850
CNOT7	2	29883
CNOT8	4	9337
CNP	11	1267
CNPY2	11	10330
CNPY3	10	10695
CNRIP1	6	25927
CNST	8	163882
CNTF	3	1270
CNTFR-AS1	15	415056
CNTLN	6	54875
CNTN1	8	1272
CNTN3	5	5067
CNTN4	4	152330
CNTN6	15	27255
CNTNAP1	7	8506
CNTNAP4	7	85445
CNTRL	1	11064
CNTROB	13	116840
COA1	13	55744
COA3	11	28958
COA4	12	51287
COA5	10	493753
COA6	1	388753
COA7	12	65260
COASY	3	80347
COBL	8	23242
COBLL1	11	22837
COG1	11	9382
COG2	1	22796
COG3	6	83548
COG5	6	10466
COG7	1	91949
COG8	12	84342
COIL	14	8161
COL10A1	14	1300
COL11A1	13	1301
COL11A2	8	1302
COL12A1	14	1303
COL13A1	2	1305
COL15A1	2	1306
COL18A1	8	80781
COL1A1	11	1277
COL1A2	10	1278
COL22A1	2	169044
COL23A1	5	91522
COL26A1	8	136227
COL27A1	2	85301
COL3A1	9	1281
COL4A1	8	1282
COL4A2	11	1284
COL4A3	5	1285
COL4A3BP	13	10087
COL4A5	1	1287
COL4A6	3	1288
COL5A1	13	1289
COL5A2	2	1290
COL6A1	2	1291
COL6A2	15	1292
COL7A1	13	1294
COL8A1	11	1295
COLCA1	9	399948
COLGALT1	12	79709
COLGALT2	13	23127
COLQ	13	8292
COMMD10	3	51397
COMMD2	11	51122
COMMD5	3	28991
COMMD7	12	149951
COMMD8	6	54951
COMT	5	1312
COMTD1	3	118881
COPA	15	1314
COPB1	8	1315
COPE	8	11316
COPG1	10	22820
COPG2IT1	13	53844
COPRS	13	55352
COPS2	1	9318
COPS3	1	8533
COPS4	1	51138
COPS5	6	10987
COPS7B	11	64708
COPS8	15	10920
COPZ1	12	22818
COPZ2	13	51226
COQ10B	11	80219
COQ3	6	51805
COQ4	12	51117
COQ7	10	10229
COQ9	13	57017
CORIN	8	10699
CORO2A	15	7464
CORO2B	11	10391
CORO6	12	84940
[truncated: 9,004 more rows]

## Sheet: (C) E-GEOD-59861
Therapy-induced stress response is associated with downregulation of pre-mRNA splicing in cancer cells
Corresponding author: Anufrieva Ksenia, anufrieva@phystech.edu
Additional file 6. Description of gene clusters identified by the time clusterization analysis
E-GEOD-59861 - gamma irradiation exposure to skin fibroblasts with a dose of 5 cGy
by columns
ID - gene symbol
cl.cluster - name of cluster
Entrez.Gene - Entrez gene id
ID	cl.cluster	Entrez.Gene
MARCH2	6	51257
MARCH3	7	115123
MARCH4	4	57574
MARCH5	4	54708
MARCH9	6	92979
MARCH10	12	162333
SEPT2	11	4735
SEPT4	1	5414
SEPT8	3	23176
SEPT10	11	151011
SEPT11	7	55752
SEPT12	11	124404
A2LD1	15	87769
AAA1	11	404744
AADAT	4	51166
AAGAB	4	79719
AAK1	8	22848
AANAT	3	15
AASS	14	10157
AATK	12	9625
ABCA1	2	19
ABCA8	7	10351
ABCB4	1	5244
ABCB5	8	340273
ABCB8	14	11194
ABCB9	3	23457
ABCC6	2	368
ABCC9	6	10060
ABCD2	5	225
ABCD3	4	5825
ABCD4	6	5826
ABCE1	15	6059
ABHD10	4	55347
ABHD12B	15	145447
ABHD2	6	11057
ABHD3	4	171586
ABHD4	2	63874
ABHD6	3	57406
ABHD8	2	79575
ABI1	11	10006
ABI2	15	10152
ABI3BP	2	25890
ABL2	7	27
ABLIM1	8	3983
ABR	8	29
ABT1	4	29777
ACAA2	13	10449
ACAD9	15	28976
ACADSB	15	36
ACAP2	9	23527
ACBD3	7	64746
ACBD6	6	84320
ACCN4	8	55515
ACCN5	13	51802
ACCS	7	84680
ACE	9	1636
ACE2	11	59272
ACER1	14	125981
ACER3	7	55331
ACIN1	1	22985
ACLY	15	47
ACN9	5	57001
ACOT11	4	26027
ACOT8	6	10005
ACOT9	7	23597
ACOX1	2	51
ACP6	6	51205
ACPL2	6	92370
ACSF2	2	80221
ACSL1	13	2180
ACSM2A	2	123876
ACSS3	2	79611
ACTA1	9	58
ACTA2	8	59
ACTB	15	60
ACTL7A	8	10881
ACTN1	7	87
ACTN4	12	81
ACTR10	4	55860
ACTR2	7	10097
ACTR3	15	10096
ACTR8	3	93973
ACVR1B	6	91
ACY3	11	91703
ADA	1	100
ADAL	13	161823
ADAM10	2	102
ADAM12	6	8038
ADAM19	14	8728
ADAM22	6	53616
ADAM33	10	80332
ADAM8	10	101
ADAM9	11	8754
ADAMDEC1	12	27299
ADAMTS1	15	9510
ADAMTS18	7	170692
ADAMTS19	6	171019
ADAMTSL1	11	92949
ADAR	12	103
ADARB2	2	105
ADAT2	2	134637
ADC	1	113451
ADCK1	2	57143
ADCK3	6	56997
ADCY1	7	107
ADCY9	2	115
ADCYAP1R1	8	117
ADIPOQ	6	9370
ADM	1	133
ADO	6	84890
ADORA1	8	134
ADORA2B	2	136
ADORA3	12	140
ADPGK	7	83440
ADPRHL1	11	113622
ADRA1B	1	147
ADRA1D	7	146
ADSS	15	159
ADSSL1	6	122622
AEBP1	2	165
AFF1	6	4299
AFF3	2	3899
AFMID	7	125061
AFTPH	9	54812
AGAP1	7	116987
AGAP3	1	116988
AGBL4	1	84871
AGBL5	1	60509
AGER	11	177
AGFG1	4	3267
AGFG2	1	3268
AGGF1	5	55109
AGPAT4	14	56895
AGPAT5	13	55326
AGPS	13	8540
AGRN	9	375790
AGXT2	11	64902
AHCTF1	9	25909
AHCYL1	14	10768
AHI1	5	54806
AHNAK2	2	113146
AHR	13	196
AHRR	6	57491
AHSA1	14	10598
AHSA2	8	130872
AICDA	14	57379
AIDA	15	64853
AIF1	3	199
AIF1L	1	83543
AIFM3	2	150209
AIG1	8	51390
AIM1	6	202
AIM2	11	9447
AIMP1	13	9255
AK2	4	204
AK4	13	205
AKAP1	3	8165
AKAP13	2	11214
AKAP6	9	9472
AKAP8	12	10270
AKAP9	15	10142
AKIRIN1	7	79647
AKNA	3	80709
AKNAD1	7	254268
AKR1C2	1	1646
AKR1C3	2	8644
AKT1S1	10	84335
AKT2	8	208
AKT3	13	10000
AKTIP	14	64400
ALAD	6	210
ALAS1	3	211
ALCAM	7	214
ALDH18A1	7	5832
ALDH1A3	11	220
ALDH1L1	11	10840
ALDH1L2	15	160428
ALDH3B1	2	221
ALDH4A1	1	8659
ALDH5A1	10	7915
ALDH7A1	2	501
ALDH9A1	15	223
ALG13	15	79868
ALG14	4	199857
ALG2	7	85365
ALKBH1	3	8846
ALKBH5	15	54890
ALKBH6	15	84964
ALKBH7	3	84266
ALOX5	11	240
ALOXE3	8	59344
ALPK1	2	80216
ALPK3	9	57538
ALS2CR8	6	79800
AMBP	1	259
AMD1	15	262
AMDHD2	2	51005
AMICA1	13	120425
AMIGO1	9	57463
AMIGO2	4	347902
AMMECR1L	15	83607
AMN1	15	196394
AMOT	11	154796
AMOTL1	7	154810
AMOTL2	4	51421
AMT	6	275
AMZ1	6	155185
ANAPC16	2	119504
ANAPC7	2	51434
ANGEL2	3	90806
ANGPT4	7	51378
ANGPTL2	2	23452
ANGPTL3	12	27329
ANGPTL4	7	51129
ANK1	3	286
ANKDD1A	3	348094
ANKFY1	3	51479
ANKRD1	13	27063
ANKRD10	3	55608
ANKRD11	7	29123
ANKRD12	12	23253
ANKRD13A	8	88455
ANKRD13C	7	81573
ANKRD17	2	26057
ANKRD26	9	22852
ANKRD29	1	147463
ANKRD32	13	84250
ANKRD34A	10	284615
ANKRD36BP2	4	645784
ANKRD56	10	345079
ANKRD6	12	22881
ANKS1A	3	23294
ANKS1B	6	56899
ANKZF1	3	55139
ANO1	4	55107
ANO4	8	121601
ANP32A	8	8125
ANXA2	7	302
ANXA4	2	307
ANXA5	14	308
ANXA8L1	7	728113
AP1G1	8	164
AP1S2	14	8905
AP2B1	6	163
AP2M1	1	1173
AP3B2	11	8120
AP3M1	15	26985
AP3M2	7	10947
AP3S2	15	10239
AP4B1	7	10717
AP4E1	5	23431
AP4M1	11	9179
AP4S1	13	11154
APAF1	10	317
APBB2	13	323
APC	14	324
APCDD1	6	147495
APH1B	1	83464
APITD1	4	378708
APLF	9	200558
APLP2	2	334
APOB	13	338
APOBEC3C	1	27350
APOBEC3F	6	200316
APOBEC3H	9	164668
APOE	1	348
APOL1	9	8542
APOL2	11	23780
APOL3	2	80833
APOL4	12	80832
APOL6	2	80830
APOLD1	3	81575
APOOL	14	139322
APP	10	351
APPBP2	3	10513
APPL1	1	26060
APPL2	7	55198
APTX	4	54840
AQP11	2	282679
AQP3	1	360
AQP4	10	361
AQP7	13	364
AR	15	367
ARAP2	10	116984
ARAP3	1	64411
ARF4	7	378
ARF6	7	382
ARFGAP2	7	84364
ARFGAP3	15	26286
ARFIP1	13	27236
ARGLU1	7	55082
ARHGAP11A	13	9824
ARHGAP18	9	93663
ARHGAP19	3	84986
ARHGAP21	9	57584
ARHGAP23	10	57636
ARHGAP24	13	83478
ARHGAP26	13	23092
ARHGAP32	3	9743
ARHGAP39	8	80728
ARHGAP42	9	143872
ARHGAP5	14	394
ARHGAP6	2	395
ARHGEF10	4	9639
ARHGEF10L	10	55160
ARHGEF18	6	23370
ARHGEF2	3	9181
ARHGEF3	6	50650
ARHGEF38	14	54848
ARHGEF4	8	50649
ARHGEF40	3	55701
ARHGEF7	10	8874
ARHGEF9	2	23229
ARID1A	10	8289
ARID3B	8	10620
ARID4A	5	5926
ARIH1	1	25820
ARL13A	6	392509
ARL13B	13	200894
ARL2BP	15	23568
ARL3	5	403
ARL4C	6	10123
ARL4D	6	379
ARL6IP6	13	151188
ARL8A	2	127829
ARL8B	13	55207
ARL9	4	132946
ARMC1	11	55156
ARMC7	3	79637
ARMC8	8	25852
ARMC9	2	80210
ARMCX1	6	51309
ARNTL	11	406
ARNTL2	4	56938
ARPC2	13	10109
ARPC3	3	10094
ARPC5	15	10092
ARPC5L	7	81873
ARPP21	11	10777
ARR3	1	407
ARRB2	14	409
ARRDC4	13	91947
ARSB	10	411
ART1	1	417
ART5	2	116969
ARTN	11	9048
AS3MT	2	57412
ASAH1	2	427
ASAP1	10	50807
ASAP3	2	55616
ASB13	6	79754
ASB5	5	140458
ASB7	6	140460
ASB8	6	140461
ASCC1	14	51008
ASCC3	13	10973
ASF1B	7	55723
ASGR2	14	433
ASPDH	9	554235
ASPH	13	444
ASPHD2	2	57168
ASTE1	2	28990
ASTN2	15	23245
ASXL1	7	171023
ASXL2	6	55252
ASZ1	8	136991
ATAD2	13	29028
ATAD2B	13	54454
ATAD3C	11	219293
ATF2	2	1386
ATF3	7	467
ATF4	3	468
ATF6	14	22926
ATF6B	1	1388
ATF7	4	11016
ATF7IP2	6	80063
ATG14	6	22863
ATG9B	6	285973
ATL2	5	64225
ATMIN	2	23300
ATOH8	4	84913
ATP10A	15	57194
ATP10D	15	57205
ATP11B	14	23200
ATP1B2	11	482
ATP2B4	7	493
ATP4A	11	495
ATP5A1	15	498
ATP5S	8	27109
ATP6AP1	1	537
ATP6AP1L	2	92270
ATP6V0A1	3	535
ATP6V0A2	6	23545
ATP6V0E2	6	155066
ATP6V1A	14	523
ATP6V1B2	3	526
ATP6V1C1	3	528
ATP8B2	11	57198
ATPAF2	9	91647
ATPBD4	15	89978
ATPIF1	4	93974
ATR	9	545
ATRN	2	8455
ATRNL1	9	26033
ATRX	7	546
ATXN1	12	6310
ATXN2	3	6311
ATXN7L1	6	222255
ATXN7L3B	7	552889
AUH	3	549
AVPI1	6	60370
AVPR1A	3	552
AXIN2	8	8313
AZI2	4	64343
B3GALT4	3	8705
B3GAT2	6	135152
B3GNT1	1	11041
B3GNT2	15	10678
B3GNTL1	1	146712
B4GALNT1	5	2583
B4GALNT4	1	338707
B4GALT4	15	8702
B4GALT5	12	9334
B4GALT6	3	9331
BAG1	3	573
BAG3	7	9531
BAG4	10	9530
BAG5	7	9529
BAIAP2	3	10458
BANF1	4	8815
BANP	3	54971
BARD1	4	580
BASE	11	317716
BAT2L1	1	84726
BAX	2	581
BAZ1B	7	9031
BAZ2B	13	29994
BBC3	3	27113
BBOX1	1	8424
BBS1	2	582
BBS12	2	166379
BBS2	9	583
BBS7	5	55212
BBX	14	56987
BCAM	12	4059
BCAP29	15	55973
BCAR1	12	9564
BCAS1	8	8537
BCAS3	1	54828
BCAT1	7	586
BCDIN3D	3	144233
BCL10	7	8915
BCL11A	1	53335
BCL2A1	7	597
BCL2L1	6	598
BCL2L11	8	10018
BCL2L13	2	23786
BCL2L15	9	440603
BCL3	2	602
BCL6	3	604
BCL7A	7	605
BCL9	7	607
BCLAF1	14	9774
BCOR	7	54880
BCORL1	2	63035
BDH1	3	622
BDH2	15	56898
BDKRB2	6	624
BDNF	15	627
BDP1	12	55814
BECN1	7	8678
BEND3	4	57673
BFAR	6	51283
BFSP1	2	631
BGLAP	4	632
BGN	1	633
BHLHB9	5	80823
BHLHE40	15	8553
BHLHE41	1	79365
BICC1	15	80114
BICD2	15	23299
BIN1	2	274
BIRC2	13	329
BIRC3	15	330
BLCAP	4	10904
BLOC1S3	10	388552
BLVRB	2	645
BLZF1	13	8548
BMF	1	90427
BMP2K	6	55589
BMP4	2	652
BMS1	9	9790
BNC2	2	54796
BOD1	2	91272
BOLA1	3	51027
BOLA3	4	388962
BPGM	4	669
BPHL	6	670
BPTF	2	2186
BRAF	1	673
BRCA1	4	672
BRCC3	5	79184
BRD1	6	23774
BRD2	7	6046
BRD3	2	8019
BRD4	14	23476
BRD7	2	29117
BRD8	3	10902
BRF1	8	2972
BRI3	2	25798
BRI3BP	4	140707
BRIX1	7	55299
BRMS1L	15	84312
BRP44	4	25874
BRWD1	13	54014
BSDC1	15	55108
BSG	6	682
BSN	1	8927
BTAF1	7	9044
BTBD10	15	84280
BTBD11	12	121551
BTBD19	14	149478
BTBD3	15	22903
BTC	2	685
BTG1	11	694
BTG3	4	10950
BTN2A2	15	10385
BTN2A3	9	54718
BTN3A1	14	11119
BTRC	4	8945
BUB3	7	9184
BUD13	8	84811
BYSL	3	705
BZRAP1	5	9256
BZW1	13	9689
BZW2	7	28969
C10orf10	3	11067
C10orf107	2	219621
C10orf108	9	414235
C10orf111	12	221060
C10orf118	15	55088
C10orf119	13	79892
C10orf137	3	26098
C10orf2	11	56652
C10orf25	4	220979
C10orf26	3	54838
C10orf27	12	219793
C10orf28	5	27291
C10orf46	4	143384
C10orf54	1	64115
C10orf58	2	84293
C10orf71	6	118461
C10orf72	6	196740
C10orf81	6	79949
C10orf99	14	387695
C11orf21	1	29125
C11orf30	6	56946
C11orf41	4	25758
C11orf54	11	28970
C11orf59	1	55004
C11orf61	9	79684
C11orf65	13	160140
C11orf71	2	54494
C11orf73	10	51501
C11orf75	7	56935
C11orf87	7	399947
C11orf9	14	745
C11orf90	11	387804
C11orf95	6	65998
C12orf12	6	196477
C12orf23	7	90488
C12orf24	4	29902
C12orf29	5	91298
C12orf32	8	83695
C12orf36	6	283422
C12orf4	15	57102
C12orf49	6	79794
C12orf60	11	144608
C12orf61	8	283416
C12orf62	1	84987
C12orf65	3	91574
C12orf72	3	254013
C12orf73	15	728568
C12orf76	3	400073
C13orf1	4	57213
C13orf18	8	80183
C13orf23	8	80209
C13orf27	4	93081
C13orf28	15	122258
C13orf30	5	144809
C13orf33	15	84935
C13orf36	6	400120
C14orf1	1	11161
C14orf106	13	55320
C14orf109	3	26175
C14orf118	4	55668
C14orf119	2	55017
C14orf138	7	79609
C14orf139	6	79686
C14orf145	3	145508
C14orf148	5	122945
C14orf149	7	112849
C14orf159	2	80017
C14orf162	12	56936
C14orf176	11	643382
C14orf182	7	283551
C14orf45	5	80127
C14orf93	2	60686
C15orf17	3	57184
C15orf32	11	145858
C15orf42	8	90381
C15orf48	7	84419
C15orf52	3	388115
C15orf54	14	400360
C15orf57	15	90416
C15orf61	2	145853
C16orf45	3	89927
C16orf55	8	124045
C16orf61	4	56942
C16orf62	2	57020
C16orf72	14	29035
C16orf73	11	254528
C16orf75	13	116028
C16orf80	7	29105
C16orf86	6	388284
C16orf91	7	283951
C16orf93	12	90835
C17orf100	3	388327
C17orf102	9	400591
C17orf103	3	256302
C17orf104	12	284071
C17orf28	3	283987
C17orf39	6	79018
C17orf60	12	284021
C17orf63	6	55731
C17orf68	6	80169
C17orf76	12	388341
C17orf85	10	55421
C17orf90	3	339229
C17orf91	7	84981
C17orf97	8	400566
C18orf2	7	56651
C18orf21	6	83608
C18orf25	4	147339
C18orf54	12	162681
C19orf12	2	83636
C19orf35	14	374872
C19orf57	14	79173
C19orf6	7	91304
C19orf63	2	284361
C19orf66	2	55337
C19orf71	11	100128569
C1GALT1	14	56913
C1orf103	3	55791
C1orf106	1	55765
C1orf109	8	54955
C1orf112	11	55732
C1orf128	7	57095
C1orf130	6	400746
C1orf135	4	79000
C1orf144	7	26099
C1orf152	1	767846
C1orf158	15	93190
C1orf163	1	65260
C1orf173	11	127254
C1orf174	7	339448
C1orf183	10	55924
C1orf198	7	84886
C1orf21	11	81563
C1orf210	10	149466
C1orf213	8	148898
C1orf216	3	127703
C1orf229	8	388759
C1orf25	9	81627
C1orf38	6	9473
C1orf43	2	25912
C1orf52	4	148423
C1orf54	2	79630
C1orf56	2	54964
C1orf57	9	84284
C1orf69	12	200205
C1orf74	8	148304
C1orf77	4	26097
C1orf83	2	127428
C1orf85	2	112770
C1orf88	9	128344
C1orf89	2	79363
C1orf9	15	51430
C1orf94	5	84970
C1orf96	4	126731
C1QL2	14	165257
C1QTNF6	1	114904
C1QTNF9B	12	387911
C1RL	2	51279
C20orf108	2	116151
C20orf111	2	51526
C20orf112	10	140688
C20orf117	6	140710
C20orf118	12	140711
C20orf12	2	55184
C20orf160	10	140706
C20orf186	6	149954
C20orf24	7	55969
C20orf26	5	26074
C20orf4	10	25980
C20orf7	4	79133
C20orf96	15	140680
C21orf118	11	378829
C21orf45	4	54069
C21orf56	2	84221
C21orf57	2	54059
C21orf58	6	54058
C21orf59	10	56683
C21orf63	8	59271
C22orf15	11	150248
C22orf23	3	84645
C22orf25	15	128989
C22orf28	15	51493
C22orf29	6	79680
C22orf36	6	388886
C22orf39	1	128977
C22orf9	1	23313
C2orf18	9	54978
C2orf24	3	27013
C2orf42	2	54980
C2orf43	10	60526
C2orf44	8	80304
C2orf49	2	79074
C2orf50	4	130813
C2orf54	11	79919
C2orf64	1	493753
C2orf68	3	388969
C2orf7	7	84279
C2orf81	9	388963
C3AR1	1	719
C3orf14	4	57415
C3orf18	1	51161
C3orf23	9	285343
C3orf30	11	152405
C3orf34	3	84984
C3orf35	10	339883
C3orf39	2	84892
C3orf52	7	79669
C3orf54	6	389119
C3orf55	9	152078
C3orf59	15	151963
C3orf62	10	375341
C3orf64	7	285203
C3orf70	4	285382
C3orf71	3	646450
C4orf14	2	84273
C4orf23	3	152992
C4orf32	4	132720
C4orf41	13	60684
C4orf46	4	201725
C4orf49	2	84709
C5orf13	1	9315
C5orf24	4	134553
C5orf25	3	375484
C5orf27	2	202299
C5orf30	13	90355
C5orf33	11	133686
C5orf34	5	375444
C5orf38	11	153571
C5orf4	2	10826
C5orf43	7	643155
C5orf51	3	285636
C5orf55	6	116349
C5orf62	6	85027
C6orf106	7	64771
C6orf118	12	168090
C6orf136	3	221545
C6orf155	10	79940
C6orf201	7	404220
C6orf211	15	79624
C6orf222	9	389384
C6orf226	2	441150
C6orf47	6	57827
C6orf48	2	50854
C6orf52	1	347744
C6orf58	5	352999
C6orf89	6	221477
C7orf10	2	79783
C7orf11	2	136647
C7orf13	3	129790
C7orf31	2	136895
C7orf41	6	222166
C7orf44	5	55744
C7orf47	3	221908
C7orf58	14	79974
C7orf59	2	389541
C7orf63	11	79846
C7orf64	13	84060
C7orf68	7	29923
C7orf70	3	84792
C8G	15	733
C8orf37	5	157657
C8orf38	11	137682
C8orf44	15	56260
C8orf55	13	51337
C8orf59	3	401466
C8orf82	2	414919
C8orf84	3	157869
C9orf100	3	84904
C9orf102	14	375748
C9orf114	9	51490
C9orf123	15	90871
C9orf125	2	84302
C9orf135	10	138255
C9orf150	3	286343
C9orf156	14	51531
C9orf172	10	389813
C9orf23	2	138716
C9orf37	3	85026
C9orf40	3	55071
C9orf43	3	257169
C9orf46	4	55848
C9orf50	5	375759
C9orf64	11	84267
C9orf72	13	203228
C9orf84	1	158401
C9orf86	7	55684
C9orf91	8	203197
CA11	2	770
CA12	5	771
CA13	4	377677
CA2	10	760
CA5B	10	11238
CA8	7	767
CA9	6	768
CAB39	7	51719
CABLES1	7	91768
CACNA1C	6	775
CACNA1E	5	777
CACNA2D3	3	55799
CACNA2D4	6	93589
CACNB2	10	783
CACNB4	15	785
CACYBP	13	27101
CADM1	2	23705
CALCA	9	796
CALCB	14	797
CALCOCO1	6	57658
CALCOCO2	15	10241
CALCR	11	799
CALCRL	10	10203
CALD1	7	800
CALHM1	6	255022
CALM1	4	801
CALML4	6	91860
CALR	7	811
CALU	15	813
CAMK1D	13	57118
CAMK2G	1	818
CAMK2N1	6	55450
CAMKK2	7	10645
CAMLG	2	819
CAMTA1	6	23261
CAP1	7	10487
CAP2	7	10486
CAPN2	13	824
CAPN5	1	726
CAPS	3	828
CAPS2	1	84698
CAPZA1	15	829
CAPZA2	15	830
CARD10	2	29775
CARD6	2	84674
CARD8	1	22900
CARD9	3	64170
CARKD	8	55739
CASC1	13	55259
CASC5	15	57082
CASD1	14	64921
CASK	11	8573
CASKIN2	3	57513
CASP10	3	843
CASP14	14	23581
CASP3	15	836
CASP5	2	838
CASP7	15	840
CASP8	11	841
CASQ1	15	844
CASQ2	8	845
CASS4	14	57091
CAST	2	831
CAT	15	847
CBARA1	2	10367
CBFA2T2	6	9139
CBFA2T3	12	863
CBFB	4	865
CBL	13	867
CBLB	14	868
CBLN2	4	147381
CBR1	10	873
CBX2	15	84733
CBX4	6	8535
CBX7	3	23492
CCDC103	3	388389
CCDC109B	8	55013
CCDC112	2	153733
CCDC115	2	84317
CCDC117	15	150275
CCDC120	3	90060
CCDC129	1	223075
CCDC13	11	152206
CCDC132	13	55610
CCDC142	10	84865
CCDC152	12	100129792
CCDC163P	10	126661
CCDC22	11	28952
CCDC23	2	374969
CCDC24	11	149473
CCDC30	10	728621
CCDC34	7	91057
CCDC38	7	120935
CCDC42	1	146849
CCDC47	15	57003
CCDC50	4	152137
CCDC51	3	79714
CCDC58	13	131076
CCDC64B	11	146439
CCDC68	1	80323
CCDC69	13	26112
CCDC76	11	54482
CCDC8	3	83987
CCDC80	6	151887
CCDC81	4	60494
CCDC82	7	79780
CCDC84	8	338657
CCDC88C	8	440193
CCDC91	14	55297
CCDC93	6	54520
CCDC96	8	257236
CCDC99	13	54908
CCK	1	885
CCL1	11	6346
CCL11	1	6356
CCL13	14	6357
CCL7	1	6354
CCL8	13	6355
CCM2	7	83605
CCNB3	9	85417
CCND1	7	595
CCND2	2	894
CCND3	4	896
CCNE2	13	9134
CCNF	8	899
CCNG2	6	901
CCNJ	7	54619
CCNJL	11	79616
CCNL1	15	57018
CCNT1	5	904
CCNY	3	219771
CCPG1	5	9236
CCR1	1	1230
CCR6	1	1235
CCRL2	3	9034
CCRN4L	7	25819
CCT2	7	10576
CCT3	7	7203
CCT5	7	22948
CD109	3	135228
CD14	2	929
CD1B	6	910
CD1E	11	913
CD27	3	939
CD28	10	940
CD300E	2	342510
CD300LG	10	146894
CD302	3	9936
CD36	1	948
CD3E	2	916
CD4	6	920
CD44	7	960
CD46	15	4179
CD48	13	962
CD5	15	921
CD58	4	965
CD59	6	966
CD5L	5	922
CD6	1	923
CD69	5	969
CD7	11	924
CD79B	13	974
CD80	10	941
CD83	7	9308
CD86	7	942
CD9	15	928
CD99L2	2	83692
CDA	6	978
CDC123	13	8872
CDC14A	14	8556
CDC16	15	8881
CDC20	1	991
CDC23	4	8697
CDC25A	4	993
CDC25B	3	994
CDC25C	8	995
CDC27	15	996
CDC42	13	998
CDC42BPA	15	8476
CDC42EP2	1	10435
CDC42EP5	1	148170
CDC42SE1	7	56882
CDC42SE2	15	56990
CDC45	4	8318
CDC5L	14	988
CDC6	4	990
CDC73	7	79577
CDCA2	7	157313
CDCA3	2	83461
CDCA4	4	55038
CDCA5	4	113130
CDCA7	4	83879
CDCA7L	7	55536
CDH1	9	999
CDH11	14	1009
CDH13	2	1012
CDH23	12	64072
CDH5	5	1003
CDHR1	14	92211
CDHR3	8	222256
CDIPT	1	10423
CDK10	6	8558
CDK11A	1	728642
CDK12	7	51755
CDK13	15	8621
CDK17	3	5128
CDK18	10	5129
CDK19	2	23097
CDK2	15	1017
CDK20	9	23552
CDK3	8	1018
CDK5	2	1020
CDK5R1	13	8851
CDK5R2	9	8941
CDK5RAP2	2	55755
CDK6	15	1021
CDK8	14	1024
CDKL3	15	51265
CDKN1C	2	1028
CDKN2A	12	1029
CDKN2D	3	1032
CDON	2	50937
CDR2	15	1039
CDT1	7	81620
CDYL	12	9425
CEBPD	14	1052
CEBPG	3	1054
CELA2B	14	51032
CELF2	2	10659
CELF3	11	11189
CELF6	8	60677
CELSR1	2	9620
CELSR2	2	1952
CENPA	3	1058
CENPBD1	2	92806
CENPF	2	1063
CENPI	1	2491
CENPL	4	91687
CENPN	4	55839
CENPO	4	79172
CENPP	3	401541
CENPQ	4	55166
CEP110	3	11064
CEP152	5	22995
CEP164	11	22897
CEP170	11	9859
CEP250	3	11190
CEP290	3	80184
CEP57	13	9702
CEP68	3	23177
CEP70	9	80321
CEP78	15	84131
CER1	5	9350
CES2	3	8824
CES4A	1	283848
CETN1	14	1068
CETP	1	1071
CFHR3	13	10878
CFLAR	7	8837
CGNL1	14	84952
CH25H	6	9023
CHAC1	6	79094
CHAF1A	4	10036
CHD1L	4	9557
CHD2	14	1106
CHD3	2	1107
CHD4	7	1108
CHD9	5	80205
CHIA	8	27159
CHN1	2	1123
CHORDC1	11	26973
CHRD	14	8646
CHRDL1	8	91851
CHRM2	13	1129
CHRNA9	2	55584
CHRNB1	3	1140
CHST10	8	9486
CHST11	15	50515
CHST3	7	9469
CHST9	11	83539
CHSY1	11	22856
CHURC1	13	91612
CIAPIN1	15	57019
CIB2	11	10518
CIC	6	23152
CIDEC	10	63924
CIITA	8	4261
CIRBP	4	1153
CITED2	15	10370
CITED4	2	163732
CIZ1	2	25792
CKAP2	9	26586
CKAP2L	14	150468
CKAP4	7	10970
CLASP2	11	23122
CLCF1	7	23529
CLCN3	9	1182
CLCN6	1	1185
CLCN7	2	1186
CLDN1	7	9076
CLDN11	6	5010
CLDN18	14	51208
CLDN19	11	149461
CLDN20	10	49861
CLDN23	6	137075
CLDN9	14	9080
CLEC1A	10	51267
CLEC2A	15	387836
CLEC2B	6	9976
CLEC4A	10	50856
CLEC4C	15	170482
CLEC4F	9	165530
CLEC7A	6	64581
CLIC4	7	25932
CLIP1	11	6249
CLIP3	2	25999
CLIP4	2	79745
CLK2	3	1196
CLK3	4	1198
CLK4	2	57396
CLLU1	14	574028
CLN3	2	1201
CLN8	6	2055
CLNK	10	116449
CLPX	2	10845
CLSPN	13	63967
CLSTN1	6	22883
CLSTN2	5	64084
CLU	6	1191
CLUAP1	2	23059
CMAH	13	8418
CMBL	2	134147
CMKLR1	3	1240
CMPK2	5	129607
CMTM1	15	113540
CMTM2	10	146225
CMTM4	7	146223
CMTM5	3	116173
CNBP	15	7555
CNDP2	4	55748
CNIH3	3	149111
CNKSR1	14	10256
CNKSR2	5	22866
CNN1	7	1264
CNNM1	8	26507
CNOT1	2	23019
CNOT4	12	4850
CNOT8	7	9337
CNP	6	1267
CNPY2	4	10330
CNPY3	1	10695
CNRIP1	11	25927
CNST	7	163882
CNTLN	13	54875
CNTN1	10	1272
CNTN3	14	5067
CNTNAP3	6	79937
COBL	12	23242
COL11A2	1	1302
COL12A1	12	1303
COL13A1	4	1305
COL14A1	2	7373
COL16A1	1	1307
COL18A1	6	80781
COL20A1	2	57642
COL21A1	12	81578
COL22A1	3	169044
COL4A3BP	3	10087
COL4A5	6	1287
COL5A2	10	1290
COL6A2	2	1292
COL8A1	11	1295
COL8A2	1	1296
COL9A3	10	1299
COLEC10	11	10584
COLQ	5	8292
COMMD9	3	29099
COPG2	2	26958
COPS2	5	9318
COPS6	6	10980
COPS7A	7	50813
COQ10A	8	93058
COQ10B	15	80219
COQ3	4	51805
CORO1B	2	57175
CORO1C	15	23603
CORO2A	1	7464
COTL1	4	23406
COX15	5	1355
COX19	6	90639
COX4NB	4	10328
COX6B2	11	125965
COX6C	5	1345
CPA4	6	51200
CPAMD8	2	27151
CPE	1	1363
CPEB1	3	64506
CPEB3	6	22849
CPLX4	12	339302
CPNE1	1	8904
CPOX	14	1371
CPPED1	7	55313
CPSF2	11	53981
CPSF3	3	51692
CPSF4	6	10898
CPSF6	6	11052
CPT1A	3	1374
CPT1C	1	126129
CPT2	6	1376
CPXM2	1	119587
CR1L	1	1379
CRABP2	1	1382
CRAMP1L	2	57585
CRCP	7	27297
CREB3	7	10488
CREB3L4	6	148327
CREB5	4	9586
CREBBP	6	1387
CREBZF	8	58487
CRELD2	7	79174
CREM	4	1390
CRHR2	15	1395
CRIPAK	2	285464
CRIPT	14	9419
CRISPLD1	11	83690
CRISPLD2	6	83716
CRK	13	1398
CRLS1	8	54675
CRMP1	11	1400
CRNKL1	9	51340
CROCC	1	9696
CROT	14	54677
CRP	6	1401
CRTAP	2	10491
CRTC3	6	64784
CRYAA	11	1409
CRYGN	8	155051
CRYM	3	1428
CSE1L	15	1434
CSF1R	12	1436
CSF2RA	10	1438
CSF2RB	5	1439
CSHL1	14	1444
CSMD1	1	64478
CSNK1A1	13	1452
CSNK1D	3	1453
CSNK1G1	7	53944
CSNK2A1	15	1457
CSNK2A2	6	1459
CSPG4	8	1464
CSPP1	2	79848
CSRNP1	15	64651
CSRNP2	8	81566
CSRP1	7	1465
CSRP2BP	3	57325
CST1	1	1469
CST7	14	8530
CSTB	2	1476
CSTF1	6	1477
CSTF2	13	1478
CSTF3	4	1479
CTAG2	1	30848
CTAGE5	10	4253
CTBP1	6	1487
CTDSPL	6	10217
CTDSPL2	13	51496
CTGF	7	1490
CTH	11	1491
CTLA4	12	1493
CTNNB1	15	1499
CTNNBIP1	6	56998
CTNS	2	1497
CTPS	7	1503
CTPS2	2	56474
CTSA	2	5476
CTSC	3	1075
CTSD	1	1509
CTSK	2	1513
CUBN	13	8029
CUEDC2	2	79004
CUL4B	2	8450
CUL7	1	9820
CUL9	1	23113
CUX1	1	1523
CWC22	5	57703
CWC25	14	54883
CWF19L2	9	143884
CXADR	12	1525
CXCL14	11	9547
CXCL2	12	2920
CXCL5	4	6374
CXCR6	3	10663
CXCR7	1	57007
CXorf26	13	51260
CXorf36	9	79742
CXorf38	4	159013
CXorf40A	12	91966
CXorf41	10	139212
CXXC4	10	80319
CYB561D1	1	284613
CYB5A	1	1528
CYB5B	15	80777
CYB5D1	7	124637
CYB5R2	4	51700
CYBASC3	9	220002
CYBB	10	1536
CYBRD1	1	79901
CYCS	13	54205
CYFIP1	13	23191
CYGB	1	114757
CYorf15A	7	246126
CYP11B1	7	1584
CYP11B2	3	1585
CYP1B1	2	1545
CYP24A1	10	1591
CYP27A1	2	1593
CYP27B1	7	1594
CYP2C18	14	1562
CYP2J2	5	1573
CYP2R1	3	120227
CYP2W1	1	54905
CYP39A1	9	51302
CYP4F11	11	57834
CYP4F3	12	4051
CYP4Z2P	10	163720
CYP51A1	7	1595
CYP7A1	2	1581
CYTH1	6	9267
CYTH2	13	9266
CYTH3	4	9265
CYTH4	11	27128
CYTL1	1	54360
D2HGDH	2	728294
DAAM2	1	23500
DAB1	10	1600
DAB2IP	6	153090
DACH1	12	1602
DACT2	6	168002
DACT3	3	147906
DAK	3	26007
DAP	15	1611
DAPK1	2	1612
DAPK2	1	23604
DARS2	15	55157
DBF4	13	10926
DBF4B	8	80174
DBNL	7	28988
DBP	2	1628
DBR1	13	51163
DBT	5	1629
DCAF10	2	79269
DCAF12	12	25853
DCAF13	13	25879
DCAF16	6	54876
DCAF17	9	80067
DCAF4	12	26094
DCAF5	6	8816
DCAF7	7	10238
DCAF8	1	50717
DCBLD1	15	285761
DCBLD2	7	131566
DCHS2	5	54798
DCK	7	1633
DCLK1	2	9201
DCLRE1B	4	64858
DCP1B	6	196513
DCP2	13	167227
DCTD	15	1635
DCTN5	7	84516
DCUN1D1	5	54165
DCUN1D2	8	55208
DCUN1D4	13	23142
DDA1	4	79016
DDAH2	2	23564
DDB1	12	1642
DDHD1	11	80821
DDHD2	14	23259
DDI1	3	414301
DDI2	8	84301
DDIT3	3	1649
DDIT4	6	54541
DDR1	3	780
DDR2	5	4921
DDX17	2	10521
DDX24	1	57062
DDX28	8	55794
DDX3X	11	1654
DDX43	11	55510
DDX46	5	9879
DDX47	11	51202
DDX5	7	1655
DDX53	9	168400
DDX55	7	57696
DDX59	15	83479
DEDD	12	9191
DEFB116	15	245930
DEFB119	11	245932
DEFB125	8	245938
DEFB127	7	140850
DEK	7	7913
DEM1	10	64789
DENND2A	2	27147
DENND3	7	22898
DENND5B	10	160518
DENR	13	8562
DEPDC1	15	55635
DEPDC1B	4	55789
DEPDC6	2	64798
DEPDC7	5	91614
DERL1	7	79139
DET1	2	55070
DFFB	15	1677
DGAT2L6	13	347516
DGCR2	1	9993
DGCR8	4	54487
DGKD	1	8527
DGKE	11	8526
DGKH	6	160851
DGKI	7	9162
DHCR7	1	1717
DHFR	4	1719
DHFRL1	5	200895
DHRS11	6	79154
DHRS3	2	9249
DHRS7B	7	25979
DHRSX	2	207063
DHX16	4	8449
DHX35	12	60625
DHX36	5	170506
DHX40	11	79665
DHX58	3	79132
DHX8	6	1659
DIAPH3	15	81624
DIMT1L	5	27292
DIO3-OS	9	64150
DIP2A	2	23181
DIP2C	6	22982
DIRAS2	9	54769
DIRAS3	4	9077
DIRC2	6	84925
DIS3	11	22894
DIS3L2	14	129563
DISP1	6	84976
DIXDC1	5	85458
DKC1	7	1736
DKK3	11	27122
DLAT	13	1737
DLEU2	4	8847
DLEU7	11	220107
DLG1	11	1739
DLG3	2	1741
DLG5	6	9231
DLGAP1	1	9229
DLGAP2	6	9228
DLL1	8	28514
DLL3	8	10683
DLL4	6	54567
DLST	15	1743
DLX1	7	1745
DLX2	7	1746
DMBT1	2	1755
DMC1	10	11144
DMD	12	1756
DMKN	6	93099
DMPK	1	1760
DMTF1	11	9988
DMXL1	2	1657
DNAH2	1	146754
DNAI1	11	27019
DNAJA1	13	3301
DNAJA3	11	9093
DNAJB1	11	3337
DNAJB4	15	11080
DNAJB5	14	25822
DNAJB6	15	10049
DNAJB9	15	4189
DNAJC1	7	64215
DNAJC11	7	55735
DNAJC12	9	56521
DNAJC14	6	85406
DNAJC15	13	29103
DNAJC16	6	23341
DNAJC18	2	202052
DNAJC24	4	120526
DNAJC3	13	5611
DNAJC6	3	9829
DNAJC9	4	23234
DNAL4	1	10126
DNALI1	6	7802
DNASE1L2	9	1775
DNASE2	2	1777
DND1	1	373863
DNER	6	92737
DNM1	3	1759
DNMBP	10	23268
DNMT1	7	1786
DNMT3A	13	1788
DNMT3B	6	1789
DOCK1	2	1793
DOCK10	9	55619
DOCK3	6	1795
DOCK7	4	85440
DOCK8	6	81704
DOCK9	3	23348
DOK1	3	1796
DONSON	4	29980
DOPEY1	9	23033
DOPEY2	1	9980
DPH3	7	285381
DPH5	9	51611
DPM1	13	8813
DPM3	2	54344
DPP4	2	1803
DPP6	14	1804
DPP8	5	54878
DPRX	12	503834
DPT	2	1805
DPY19L2P2	13	349152
DPY19L3	1	147991
DPYSL2	2	1808
DR1	7	1810
DRD2	11	1813
DRG1	15	4733
DSCAM	13	1826
DSCC1	15	79075
DSCR6	3	53820
DSN1	4	79980
DSP	13	1832
DST	11	667
DTD1	4	92675
DTL	4	51514
DTNA	2	1837
DTNBP1	3	84062
DTX2	2	113878
DUS4L	5	11062
DUSP1	15	1843
DUSP12	8	11266
DUSP14	7	11072
DUSP18	3	150290
DUSP2	15	1844
DUSP21	6	63904
DUSP3	6	1845
DUSP4	1	1846
DUSP6	7	1848
DUSP7	7	1849
DUSP8	10	1850
DUXA	10	503835
DVL2	2	1856
DVL3	9	1857
DYDC1	8	143241
DYDC2	7	84332
DYM	6	54808
DYNC1H1	2	1778
DYNLRB1	6	83658
DYNLRB2	9	83657
DYNLT1	7	6993
DYRK1A	1	1859
DYRK1B	2	9149
DYRK2	7	8445
DZIP1L	4	199221
E2F2	7	1870
E2F5	6	1875
E2F6	15	1876
E2F7	8	144455
E2F8	4	79733
EAF1	4	85403
EARS2	1	124454
EBF1	6	1879
EBF2	8	64641
EBF3	4	253738
EBNA1BP2	4	10969
ECE2	6	9718
ECM1	6	1893
EDA2R	3	60401
EDARADD	14	128178
EDEM1	11	9695
EDIL3	13	10085
EDN1	7	1906
EDNRA	3	1909
EDNRB	12	1910
EEF1A2	10	1917
EEF1E1	13	9521
EEF2K	6	29904
EEPD1	12	80820
EFCAB5	9	374786
EFCAB6	13	64800
EFNA3	6	1944
EFNA4	6	1945
EFNB3	2	1949
EFR3A	15	23167
EFTUD2	7	9343
EGFL7	3	51162
EGFR	10	1956
EGLN1	13	54583
EGR1	14	1958
EGR2	2	1959
EHBP1	11	23301
EHD1	4	10938
EHD4	15	30844
EHHADH	11	1962
EHMT2	2	10919
EID2	8	163126
EID2B	3	126272
EIF1AX	13	1964
EIF1B	2	10289
EIF2AK3	13	9451
EIF2B1	7	1967
EIF2B3	7	8891
EIF2C1	3	26523
EIF2C3	9	192669
EIF2C4	8	192670
EIF2S1	7	1965
EIF2S3	15	1968
EIF3A	11	8661
EIF3B	11	8662
EIF3F	11	8665
EIF3J	15	8669
EIF3L	11	51386
EIF4A1	7	1973
EIF4B	15	1975
EIF4E	15	1977
EIF4EBP2	13	1979
EIF4ENIF1	6	56478
EIF4G1	7	1981
EIF4G2	13	1982
EIF4G3	6	8672
EIF5	4	1983
EIF5AL1	7	143244
EIF5B	9	9669
ELAC1	3	55520
ELANE	9	1991
ELAVL1	8	1994
ELAVL4	13	1996
ELF1	7	1997
ELF2	14	1998
ELF4	6	2000
ELF5	14	2001
ELK4	11	2005
ELL2	15	22936
ELMO1	5	9844
ELMO3	11	79767
ELMOD3	3	84173
ELOVL2	13	54898
ELOVL5	15	60481
ELOVL6	13	79071
ELOVL7	14	79993
ELP2	2	55250
ELP3	15	55140
EMCN	1	51705
EMG1	7	10436
EML1	8	2009
EML5	9	161436
EMP1	7	2012
ENAH	15	55740
ENC1	7	8507
ENDOU	14	8909
ENPP3	2	5169
ENPP4	12	22875
ENTPD7	7	57089
EP400	1	57634
EP400NL	4	347918
EPAS1	2	2034
EPB41	1	2035
EPB41L1	9	2036
EPB41L2	11	2037
EPB41L3	10	23136
EPB41L5	10	57669
EPCAM	8	4072
EPGN	7	255324
EPHA2	11	1969
EPHA3	11	2042
EPHB1	7	2047
EPHB2	6	2048
EPHB3	1	2049
EPHB4	2	2050
EPHX1	3	2052
EPN2	9	22905
EPN3	2	55040
EPPK1	4	83481
EPRS	14	2058
EPS15	13	2060
EPS15L1	11	58513
EPS8	13	2059
EPS8L2	2	64787
EPS8L3	10	79574
EPT1	4	85465
ERBB2	11	2064
ERBB2IP	13	55914
ERC1	15	23085
ERC2	13	26059
ERCC4	3	2072
ERCC5	13	2073
ERCC6L	15	54821
EREG	7	2069
ERG	1	2078
ERGIC1	9	57222
ERGIC2	13	51290
ERI2	11	112479
ERLIN2	12	11160
ERMAP	6	114625
ERMP1	6	79956
ERO1LB	12	56605
ERP29	2	10961
ERVWE1	15	30816
ESCO1	14	114799
ESCO2	13	157570
ESM1	15	11082
ESPL1	8	9700
ESR2	12	2100
ESYT2	2	57488
ESYT3	2	83850
ETF1	15	2107
ETFDH	14	2110
ETNK1	4	55500
ETS1	7	2113
ETV2	3	2116
ETV3	12	2117
ETV5	7	2119
EVC2	8	132884
EVL	1	51466
EWSR1	4	2130
EXD2	2	55218
EXO1	4	9156
EXOC2	11	55770
EXOC4	8	60412
EXOC5	11	10640
EXOG	4	9941
EXOSC2	13	23404
EXOSC3	8	51010
EXOSC8	11	11340
EXOSC9	13	5393
EXPH5	14	23086
EYA1	8	2138
EYA2	7	2139
EYA3	4	2140
EZH1	2	2145
EZH2	5	2146
EZR	15	7430
F10	1	2159
F11	10	2160
F11R	2	50848
F13A1	10	2162
F2R	2	2149
F2RL1	6	2150
F2RL2	2	2151
F3	7	2152
F5	11	2153
FABP1	9	2168
FABP4	4	2167
FABP5	4	2171
FABP6	15	2172
FABP7	14	2173
FAF2	7	23197
FAHD2B	12	151313
FAM104A	9	84923
FAM105A	1	54491
FAM107B	7	83641
FAM108B1	7	51104
FAM108C1	10	58489
FAM110B	15	90362
FAM115C	12	285966
FAM117A	3	81558
FAM117B	3	150864
FAM118B	2	79607
FAM120A	7	23196
FAM120B	10	84498
FAM120C	15	54954
FAM122A	8	116224
FAM122B	6	159090
FAM125B	10	89853
FAM129A	9	116496
FAM129C	9	199786
FAM131A	3	131408
FAM134A	3	79137
FAM135B	8	51059
FAM13B	4	51306
FAM13C	10	220965
FAM153C	10	653316
FAM154A	9	158297
FAM155A	4	728215
FAM160A2	7	84067
FAM161A	3	84140
FAM162B	2	221303
FAM164A	11	51101
FAM164C	3	79696
FAM165B	1	54065
FAM167B	9	84734
FAM168A	2	23201
FAM170A	15	340069
FAM171A1	15	221061
FAM173B	14	134145
FAM177B	5	400823
FAM180A	2	389558
FAM183A	15	440585
FAM184B	6	27146
FAM185A	9	222234
FAM186A	2	121006
FAM189B	2	10712
FAM190B	15	54462
FAM193A	7	8603
FAM194A	2	131831
FAM195A	2	84331
FAM198A	12	729085
FAM198B	3	51313
FAM19A3	4	284467
FAM20A	1	54757
FAM20C	2	56975
FAM26D	10	221301
FAM36A	13	116228
FAM38B	1	63895
FAM3C	6	10447
FAM40B	6	57464
FAM43A	6	131583
FAM46C	3	54855
FAM48A	11	55578
FAM48B1	7	100130302
FAM49B	15	51571
FAM53C	6	51307
FAM54A	4	113115
FAM63A	2	55793
FAM65B	10	9750
FAM65C	6	140876
FAM70B	11	348013
FAM71E2	15	284418
FAM71F2	8	346653
FAM73A	14	374986
FAM76A	6	199870
FAM83B	3	222584
FAM83C	13	128876
FAM98A	11	25940
FAM9C	12	171484
FANCA	15	2175
FANCC	8	2176
FANCD2	7	2177
FANCF	3	2188
FANCL	9	55120
FANK1	1	92565
FAR1	4	84188
FARP1	6	10160
FARP2	4	9855
FARSB	15	10056
FASLG	6	356
FASTKD2	11	22868
FBLN1	1	2192
FBLN2	2	2199
FBLN7	14	129804
FBN2	2	2201
FBRSL1	6	57666
FBXL13	14	222235
FBXL16	6	146330
FBXL17	11	64839
FBXL18	3	80028
FBXL2	2	25827
FBXL20	1	84961
FBXL6	13	26233
FBXL7	2	23194
FBXO10	14	26267
FBXO16	15	157574
FBXO31	6	79791
FBXO39	8	162517
FBXO40	11	51725
FBXO42	8	54455
FBXO44	2	93611
FBXO5	4	26271
FBXO6	1	26270
FBXO9	15	26268
FCAR	14	2204
FCGR2B	10	2213
FCGRT	2	2217
FCHO2	1	115548
FCRL1	9	115350
FCRL2	14	79368
FCRL4	14	83417
FCRL5	13	83416
FCRLB	4	127943
FDFT1	1	2222
FDXACB1	3	91893
FDXR	2	2232
FEM1B	7	10116
FEN1	4	2237
FER	11	2241
FERMT1	4	55612
FERMT2	15	10979
FEZ2	7	9637
FEZF1	10	389549
FGA	13	2243
FGB	5	2244
FGD4	13	121512
FGD5	10	152273
FGF1	7	2246
FGF12	1	2257
FGF14	11	2259
FGF20	12	26281
FGF22	12	27006
FGF23	12	8074
FGF5	7	2250
FGF7	7	2252
FGFBP2	14	83888
FGFBP3	8	143282
FGFR2	1	2263
FGFR3	4	2261
FGFR4	12	2264
FGG	10	2266
FGL1	15	2267
FHIT	7	2272
FHL1	11	2273
FHL3	3	2275
FIBIN	2	387758
FIG4	2	9896
FIGNL1	13	63979
FIP1L1	11	81608
FKBP14	13	55033
FKBP15	7	23307
FKBP4	5	2288
FKBP5	13	2289
FKBP6	14	8468
FKSG29	6	100131561
FKTN	14	2218
FLCN	6	201163
FLI1	4	2313
FLJ11235	12	54508
FLJ14107	10	80094
FLJ16124	15	440867
FLJ39061	10	165057
FLJ41350	2	399806
FLJ41423	3	399886
FLJ42709	13	441094
FLJ45340	1	402483
FLRT2	11	23768
FLT1	7	2321
FLT3LG	6	2323
FLT4	10	2324
FLVCR1	4	28982
FLVCR2	2	55640
FLYWCH1	15	84256
FMN2	13	56776
FMNL1	1	752
FMNL2	2	114793
FMO2	2	2327
FMO3	1	2328
FMO4	1	2329
FMOD	14	2331
FMR1	13	2332
FN3KRP	15	79672
FNBP1	2	23048
FNDC3B	4	64778
FNDC7	13	163479
FNDC8	14	54752
FNIP2	10	57600
FNTB	7	2342
FOS	7	2353
FOSB	7	2354
FOSL2	7	2355
FOXB2	1	442425
FOXC1	7	2296
FOXC2	7	2303
FOXD1	7	2297
FOXF2	6	2295
FOXJ1	12	2302
FOXJ2	14	55810
FOXK1	2	221937
FOXK2	1	3607
FOXL1	7	2300
FOXN1	9	8456
FOXN3	6	1112
FOXO1	15	2308
FOXP1	4	27086
FOXP2	9	93986
[truncated: 4,199 more rows]
