# Supplementary material for: Therapy-induced stress response is associated with downregulation of pre-mRNA splicing in cancer cells
Source: Genome Med. 2018 Jun 27;10:49. doi: 10.1186/s13073-018-0557-y (PMC6020472; doi:10.1186/s13073-018-0557-y)
Supplement: Supplementary file 7 — Proteins and their peptides identified by a proteome analysis of SKOV3 cells prior to and after Cisplatin treatment. (XLSX 8686 kb) [file 13073_2018_557_MOESM7_ESM.xlsx]

## Sheet: Samples Report
Therapy-induced stress response is associated with downregulation of pre-mRNA splicing in cancer cells
Corresponding author: Anufrieva Ksenia, anufrieva@phystech.edu
Additional file 7. Proteins and their peptides identified by a proteome analysis of SKOV3 cells prior to and after Cisplatin treatment
by columns
Identified Proteins - protein names
Accession Number - unique number in UniProt Knowledgebase (http://www.uniprot.org/)
Molecular Weight - weight of identified protein in kDa
V346_01 - V343_03 - unique number of a sample of "Cisplatin" or "Control" group. Total spectrum count is shown in columns.
				Cisplatin			Control
#	Identified Proteins	Accession Number	Molecular Weight	V346_01	V346_02	V346_03	V343_01	V343_02	V343_03
1157	SWI/SNF-related matrix-associated actin-dependent regulator of chromatin subfamily A member 5 OS=Homo sapiens GN=SMARCA5 PE=1 SV=1	O60264	122 kDa	0	0	0	6	5	4
1340	Pumilio homolog 3 OS=Homo sapiens GN=PUM3 PE=1 SV=3	Q15397	74 kDa	0	0	0	7	6	5
1560	E3 ubiquitin-protein ligase LRSAM1 OS=Homo sapiens GN=LRSAM1 PE=1 SV=1	Q6UWE0	84 kDa	0	0	0	2	2	0
1608	Protein ELYS OS=Homo sapiens GN=AHCTF1 PE=1 SV=3	Q8WYP5	253 kDa	0	0	0	1	0	0
1666	Nucleolar complex protein 4 homolog OS=Homo sapiens GN=NOC4L PE=1 SV=1	Q9BVI4	58 kDa	0	0	0	4	4	4
1719	Antigen KI-67 OS=Homo sapiens GN=MKI67 PE=1 SV=2	P46013	359 kDa	0	0	0	3	3	1
1789	Tubulin-specific chaperone E OS=Homo sapiens GN=TBCE PE=1 SV=1	Q15813	59 kDa	0	0	0	3	2	3
1850	Activating signal cointegrator 1 complex subunit 2 OS=Homo sapiens GN=ASCC2 PE=1 SV=3	Q9H1I8	86 kDa	0	0	0	1	5	4
1851	Condensin-2 complex subunit D3 OS=Homo sapiens GN=NCAPD3 PE=1 SV=2	P42695	169 kDa	0	0	0	3	3	1
1854	S1 RNA-binding domain-containing protein 1 OS=Homo sapiens GN=SRBD1 PE=1 SV=2	Q8N5C6	112 kDa	0	0	0	0	1	0
1921	Helicase-like transcription factor OS=Homo sapiens GN=HLTF PE=1 SV=2	Q14527	114 kDa	0	0	0	3	2	4
1922	Isoform 2 of Origin recognition complex subunit 3 OS=Homo sapiens GN=ORC3	Q9UBD5-2	82 kDa	0	0	0	1	2	3
1923	60S acidic ribosomal protein P2 OS=Homo sapiens GN=RPLP2 PE=1 SV=1	P05387	12 kDa	0	0	0	4	3	4
1924	Small subunit processome component 20 homolog OS=Homo sapiens GN=UTP20 PE=1 SV=3	O75691	318 kDa	0	0	0	4	2	3
1925	Mitochondrial inner membrane protein OXA1L OS=Homo sapiens GN=OXA1L PE=1 SV=1	J3KNA0	55 kDa	0	0	0	3	3	3
1926	RNA-binding protein 28 OS=Homo sapiens GN=RBM28 PE=1 SV=3	Q9NW13	86 kDa	0	0	0	2	3	0
1928	Vacuolar protein sorting-associated protein 33A OS=Homo sapiens GN=VPS33A PE=1 SV=1	Q96AX1	68 kDa	0	0	0	1	0	0
2005	Mitogen-activated protein kinase 14 OS=Homo sapiens GN=MAPK14 PE=1 SV=3	Q16539	41 kDa	0	0	0	2	2	3
2011	28S ribosomal protein S22, mitochondrial OS=Homo sapiens GN=MRPS22 PE=1 SV=1	P82650	41 kDa	0	0	0	1	1	3
2012	Putative uncharacterized protein DKFZp686P1551 OS=Homo sapiens GN=DKFZp686P1551 PE=2 SV=1	Q63HP7	66 kDa	0	0	0	1	2	1
2014	RNA 3'-terminal phosphate cyclase-like protein OS=Homo sapiens GN=RCL1 PE=1 SV=3	Q9Y2P8	41 kDa	0	0	0	1	2	3
2016	Protein RRP5 homolog OS=Homo sapiens GN=PDCD11 PE=1 SV=3	Q14690	209 kDa	0	0	0	2	3	3
2017	Rho GTPase-activating protein 18 OS=Homo sapiens GN=ARHGAP18 PE=1 SV=3	Q8N392	75 kDa	0	0	0	3	1	2
2019	39S ribosomal protein L37, mitochondrial OS=Homo sapiens GN=MRPL37 PE=1 SV=2	Q9BZE1	48 kDa	0	0	0	3	0	0
2020	Putative transferase CAF17, mitochondrial OS=Homo sapiens GN=IBA57 PE=1 SV=1	Q5T440	38 kDa	0	0	0	0	3	3
2022	Liprin-alpha-1 OS=Homo sapiens GN=PPFIA1 PE=1 SV=1	Q13136	136 kDa	0	0	0	0	1	1
2023	FAST kinase domain-containing protein 2, mitochondrial OS=Homo sapiens GN=FASTKD2 PE=1 SV=1	Q9NYY8	81 kDa	0	0	0	0	1	0
2114	U6 snRNA-associated Sm-like protein LSm2 OS=Homo sapiens GN=LSM2 PE=1 SV=1	Q9Y333	11 kDa	0	0	0	2	2	1
2119	39S ribosomal protein L45, mitochondrial OS=Homo sapiens GN=MRPL45 PE=1 SV=2	Q9BRJ2	35 kDa	0	0	0	2	2	2
2123	U2 snRNP-associated SURP motif-containing protein OS=Homo sapiens GN=U2SURP PE=1 SV=2	O15042	118 kDa	0	0	0	2	2	1
2124	Bystin OS=Homo sapiens GN=BYSL PE=1 SV=3	Q13895	50 kDa	0	0	0	4	2	2
2126	Ubiquitin carboxyl-terminal hydrolase 10 OS=Homo sapiens GN=USP10 PE=1 SV=2	Q14694	87 kDa	0	0	0	2	1	1
2127	Probable ATP-dependent RNA helicase DDX27 OS=Homo sapiens GN=DDX27 PE=1 SV=2	Q96GQ7	90 kDa	0	0	0	1	3	3
2130	Ribosome biogenesis protein BMS1 homolog OS=Homo sapiens GN=BMS1 PE=1 SV=1	Q14692	146 kDa	0	0	0	2	4	2
2132	Isoform IIa of Prolyl 4-hydroxylase subunit alpha-2 OS=Homo sapiens GN=P4HA2	O15460-2	61 kDa	0	0	0	1	1	0
2134	DNA (cytosine-5)-methyltransferase 1 OS=Homo sapiens GN=DNMT1 PE=1 SV=2	P26358	183 kDa	0	0	0	3	0	2
2135	Ataxin-2-like protein OS=Homo sapiens GN=ATXN2L PE=1 SV=2	Q8WWM7	113 kDa	0	0	0	2	0	1
2136	Phosphatidylinositol 3,4,5-trisphosphate 5-phosphatase 2 OS=Homo sapiens GN=INPPL1 PE=1 SV=2	O15357	139 kDa	0	0	0	0	1	2
2137	Lymphokine-activated killer T-cell-originated protein kinase OS=Homo sapiens GN=PBK PE=1 SV=3	Q96KB5	36 kDa	0	0	0	0	4	2
2138	RNA demethylase ALKBH5 OS=Homo sapiens GN=ALKBH5 PE=1 SV=2	Q6P6C2	44 kDa	0	0	0	0	1	1
2139	Golgin subfamily B member 1 OS=Homo sapiens GN=GOLGB1 PE=1 SV=2	Q14789	376 kDa	0	0	0	1	0	0
2206	C-terminal-binding protein 2 OS=Homo sapiens GN=CTBP2 PE=1 SV=1	P56545	49 kDa	0	0	0	2	2	1
2211	Protein virilizer homolog OS=Homo sapiens GN=KIAA1429 PE=1 SV=2	Q69YN4	202 kDa	0	0	0	1	0	2
2212	ATPase family AAA domain-containing protein 2 OS=Homo sapiens GN=ATAD2 PE=1 SV=1	Q6PL18	159 kDa	0	0	0	1	1	1
2218	Procollagen-lysine,2-oxoglutarate 5-dioxygenase 3 OS=Homo sapiens GN=PLOD3 PE=1 SV=1	O60568	85 kDa	0	0	0	1	1	1
2224	Chromatin assembly factor 1 subunit B OS=Homo sapiens GN=CHAF1B PE=1 SV=1	Q13112	61 kDa	0	0	0	2	1	2
2225	Activating signal cointegrator 1 complex subunit 3 OS=Homo sapiens GN=ASCC3 PE=1 SV=3	Q8N3C0	251 kDa	0	0	0	1	1	1
2226	RNA binding motif protein 19, isoform CRA_a OS=Homo sapiens GN=RBM19 PE=4 SV=1	A0A024RBL4	87 kDa	0	0	0	2	3	2
2227	28S ribosomal protein S35, mitochondrial OS=Homo sapiens GN=MRPS35 PE=1 SV=1	P82673	37 kDa	0	0	0	0	1	1
2229	Exocyst complex component 4 OS=Homo sapiens GN=EXOC4 PE=2 SV=1	Q6NX51	111 kDa	0	0	0	0	1	0
2231	Lysine-specific demethylase 4B (Fragment) OS=Homo sapiens GN=KDM4B PE=1 SV=2	K7EQ54	69 kDa	0	0	0	0	0	1
2234	Serine/threonine-protein kinase N1 OS=Homo sapiens GN=PKN1 PE=1 SV=2	Q16512	104 kDa	0	0	0	2	1	0
2338	DNA-directed RNA polymerase II subunit RPB1 OS=Homo sapiens GN=POLR2A PE=1 SV=2	P24928	217 kDa	0	0	0	1	1	1
2347	Serine/threonine-protein kinase 10 OS=Homo sapiens GN=STK10 PE=1 SV=1	O94804	112 kDa	0	0	0	4	1	1
2355	RNA polymerase II-associated protein 3 OS=Homo sapiens GN=RPAP3 PE=1 SV=2	Q9H6T3	76 kDa	0	0	0	2	1	1
2357	ATP-dependent Clp protease ATP-binding subunit clpX-like, mitochondrial OS=Homo sapiens GN=CLPX PE=1 SV=2	O76031	69 kDa	0	0	0	3	2	1
2359	Ankyrin repeat and KH domain-containing protein 1 OS=Homo sapiens GN=ANKHD1 PE=1 SV=1	Q8IWZ3	269 kDa	0	0	0	1	2	1
2360	Actin-binding protein anillin OS=Homo sapiens GN=ANLN PE=1 SV=2	Q9NQW6	124 kDa	0	0	0	3	2	1
2363	E3 ubiquitin-protein ligase HECTD1 OS=Homo sapiens GN=HECTD1 PE=1 SV=3	Q9ULT8	289 kDa	0	0	0	1	1	1
2365	ATP-dependent RNA helicase DDX50 OS=Homo sapiens GN=DDX50 PE=1 SV=1	Q9BQ39	83 kDa	0	0	0	1	5	2
2372	Centrosomal protein of 170 kDa OS=Homo sapiens GN=CEP170 PE=1 SV=1	Q5SW79	175 kDa	0	0	0	1	0	1
2375	Kinesin-like protein KIF11 OS=Homo sapiens GN=KIF11 PE=1 SV=2	P52732	119 kDa	0	0	0	2	0	1
2377	Leucine-rich repeat protein SHOC-2 OS=Homo sapiens GN=SHOC2 PE=1 SV=2	Q9UQ13	65 kDa	0	0	0	1	1	0
2380	General transcription factor 3C polypeptide 1 OS=Homo sapiens GN=GTF3C1 PE=1 SV=4	Q12789	239 kDa	0	0	0	1	0	0
2381	Protein TASOR OS=Homo sapiens GN=FAM208A PE=1 SV=3	Q9UK61	189 kDa	0	0	0	3	0	0
2382	Dynein heavy chain 7, axonemal OS=Homo sapiens GN=DNAH7 PE=1 SV=2	Q8WXX0	461 kDa	0	0	0	0	1	0
2383	C2 domain-containing protein 2 OS=Homo sapiens GN=C2CD2 PE=1 SV=2	Q9Y426	76 kDa	0	0	0	0	1	0
2384	Beta-1,4-galactosyltransferase 3 OS=Homo sapiens GN=B4GALT3 PE=1 SV=2	O60512	44 kDa	0	0	0	0	1	0
2385	Ataxin-2 (Fragment) OS=Homo sapiens GN=ATXN2 PE=1 SV=1	H0YH87	98 kDa	0	0	0	0	1	0
2454	Programmed cell death protein 4 OS=Homo sapiens GN=PDCD4 PE=1 SV=2	Q53EL6	52 kDa	0	0	0	1	1	3
2456	Protein BUD31 homolog OS=Homo sapiens GN=BUD31 PE=1 SV=2	P41223	17 kDa	0	0	0	1	2	2
2457	Cytochrome P450 20A1 OS=Homo sapiens GN=CYP20A1 PE=1 SV=1	Q6UW02	52 kDa	0	0	0	1	1	1
2464	Ribonuclease P protein subunit p30 OS=Homo sapiens GN=RPP30 PE=1 SV=1	P78346	29 kDa	0	0	0	0	1	1
2466	Armadillo repeat-containing protein 1 OS=Homo sapiens GN=ARMC1 PE=1 SV=1	Q9NVT9	31 kDa	0	0	0	1	2	1
2474	DNA-directed RNA polymerase subunit beta OS=Homo sapiens PE=2 SV=1	B4DH29	125 kDa	0	0	0	1	1	2
2475	DNA-directed RNA polymerase II subunit RPB7 OS=Homo sapiens GN=POLR2G PE=1 SV=1	P62487	19 kDa	0	0	0	1	1	0
2477	ERGIC and golgi 3 (Fragment) OS=Homo sapiens GN=ERGIC3 PE=4 SV=1	Q5JWS0	45 kDa	0	0	0	1	2	1
2478	Kinesin-like protein KIF18B OS=Homo sapiens GN=KIF18B PE=1 SV=3	Q86Y91	94 kDa	0	0	0	1	2	2
2486	Exosome complex component RRP42 OS=Homo sapiens GN=EXOSC7 PE=1 SV=3	Q15024	32 kDa	0	0	0	3	1	2
2488	Synaptosomal-associated protein 29 OS=Homo sapiens GN=SNAP29 PE=1 SV=1	O95721	29 kDa	0	0	0	0	1	2
2490	TELO2-interacting protein 1 homolog OS=Homo sapiens GN=TTI1 PE=1 SV=3	O43156	122 kDa	0	0	0	2	1	0
2492	NADH dehydrogenase [ubiquinone] 1 alpha subcomplex subunit 5 OS=Homo sapiens GN=NDUFA5 PE=1 SV=3	Q16718	13 kDa	0	0	0	3	2	0
2496	TATA-binding protein-associated factor 172 OS=Homo sapiens GN=BTAF1 PE=1 SV=2	O14981	207 kDa	0	0	0	1	0	1
2498	Isoform 2 of CD166 antigen OS=Homo sapiens GN=ALCAM	Q13740-2	64 kDa	0	0	0	2	0	0
2503	Ubiquitin conjugation factor E4 A OS=Homo sapiens GN=UBE4A PE=1 SV=2	Q14139	123 kDa	0	0	0	2	1	0
2504	Kinesin-like protein KIFC1 OS=Homo sapiens GN=KIFC1 PE=1 SV=2	Q9BW19	74 kDa	0	0	0	2	0	2
2507	Ras-related GTP-binding protein C OS=Homo sapiens GN=RRAGC PE=1 SV=1	Q9HB90	44 kDa	0	0	0	1	0	2
2508	Transcription initiation factor TFIID subunit 9 OS=Homo sapiens GN=TAF9 PE=1 SV=1	Q16594	29 kDa	0	0	0	1	1	0
2510	ATP-dependent RNA helicase DHX36 OS=Homo sapiens GN=DHX36 PE=1 SV=2	Q9H2U1	115 kDa	0	0	0	2	2	0
2511	BRISC complex subunit Abro1 OS=Homo sapiens GN=FAM175B PE=1 SV=2	Q15018	47 kDa	0	0	0	1	0	1
2512	Mov10, Moloney leukemia virus 10, homolog (Mouse), isoform CRA_a OS=Homo sapiens GN=MOV10 PE=1 SV=1	Q5JR04	107 kDa	0	0	0	2	1	0
2513	COMM domain-containing protein 2 OS=Homo sapiens GN=COMMD2 PE=1 SV=2	Q86X83	23 kDa	0	0	0	0	1	1
2516	N-alpha-acetyltransferase 25, NatB auxiliary subunit OS=Homo sapiens GN=NAA25 PE=1 SV=1	Q14CX7	112 kDa	0	0	0	1	0	0
2517	Zinc finger FYVE domain-containing protein 16 OS=Homo sapiens GN=ZFYVE16 PE=1 SV=3	Q7Z3T8	169 kDa	0	0	0	1	0	0
2519	Serine/arginine repetitive matrix protein 2 OS=Homo sapiens GN=SRRM2 PE=1 SV=2	Q9UQ35	300 kDa	0	0	0	1	0	0
2520	Tyrosine-protein phosphatase non-receptor type 12 OS=Homo sapiens GN=PTPN12 PE=1 SV=3	Q05209	88 kDa	0	0	0	0	0	1
2523	Meiosis-specific coiled-coil domain-containing protein MEIOC OS=Homo sapiens GN=MEIOC PE=2 SV=3	A2RUB1	108 kDa	0	0	0	0	2	0
2524	Solute carrier family 25 member 40 OS=Homo sapiens GN=SLC25A40 PE=1 SV=1	Q8TBP6	38 kDa	0	0	0	0	0	1
2574	Syntaxin-5 OS=Homo sapiens GN=STX5 PE=1 SV=2	Q13190	40 kDa	0	0	0	1	1	1
2577	Phosphatidate cytidylyltransferase 2 OS=Homo sapiens GN=CDS2 PE=1 SV=1	O95674	51 kDa	0	0	0	1	1	2
2578	La-related protein 4B OS=Homo sapiens GN=LARP4B PE=1 SV=3	Q92615	81 kDa	0	0	0	1	1	1
2579	RNA polymerase II subunit A C-terminal domain phosphatase SSU72 OS=Homo sapiens GN=SSU72 PE=1 SV=1	Q9NP77	23 kDa	0	0	0	1	1	1
2583	DNA dC--dU-editing enzyme APOBEC-3B OS=Homo sapiens GN=APOBEC3B PE=1 SV=1	Q9UH17	46 kDa	0	0	0	2	1	2
2584	ATP-dependent RNA helicase ROK1 isoform a variant (Fragment) OS=Homo sapiens PE=2 SV=1	Q59H21	58 kDa	0	0	0	2	1	1
2585	HIG1 domain family member 2A, mitochondrial OS=Homo sapiens GN=HIGD2A PE=1 SV=1	Q9BW72	12 kDa	0	0	0	1	1	2
2591	Cell division cycle protein 123 homolog OS=Homo sapiens GN=CDC123 PE=1 SV=1	O75794	39 kDa	0	0	0	1	1	3
2593	Mediator of RNA polymerase II transcription subunit 14 OS=Homo sapiens GN=MED14 PE=1 SV=2	O60244	161 kDa	0	0	0	2	1	1
2598	Non-structural maintenance of chromosomes element 4 homolog A OS=Homo sapiens GN=NSMCE4A PE=1 SV=2	Q9NXX6	44 kDa	0	0	0	2	1	1
2599	Cell division cycle protein 20 homolog OS=Homo sapiens GN=CDC20 PE=1 SV=2	Q12834	55 kDa	0	0	0	1	1	1
2601	Tetratricopeptide repeat protein 27 OS=Homo sapiens GN=TTC27 PE=1 SV=1	Q6P3X3	97 kDa	0	0	0	2	1	1
2602	28S ribosomal protein S31, mitochondrial OS=Homo sapiens GN=MRPS31 PE=1 SV=3	Q92665	45 kDa	0	0	0	1	1	3
2608	DNA ligase 1 OS=Homo sapiens GN=LIG1 PE=1 SV=1	P18858	102 kDa	0	0	0	1	2	1
2611	Rho guanine nucleotide exchange factor 1 (Fragment) OS=Homo sapiens GN=ARHGEF1 PE=1 SV=1	M0QYC1	79 kDa	0	0	0	1	1	1
2613	Alpha-ketoglutarate-dependent dioxygenase FTO OS=Homo sapiens GN=FTO PE=1 SV=3	Q9C0B1	58 kDa	0	0	0	1	1	1
2616	Myotubularin-related protein 2 OS=Homo sapiens GN=MTMR2 PE=1 SV=4	Q13614	73 kDa	0	0	0	1	1	2
2617	Cytokine receptor-like factor 3 OS=Homo sapiens GN=CRLF3 PE=1 SV=2	Q8IUI8	50 kDa	0	0	0	1	1	1
2627	Protein Hook homolog 3 OS=Homo sapiens GN=HOOK3 PE=1 SV=2	Q86VS8	83 kDa	0	0	0	1	0	0
2629	L-2-hydroxyglutarate dehydrogenase, mitochondrial OS=Homo sapiens GN=L2HGDH PE=1 SV=3	Q9H9P8	50 kDa	0	0	0	1	0	0
2630	Protein YIF1B (Fragment) OS=Homo sapiens GN=YIF1B PE=1 SV=1	K7EJQ6	11 kDa	0	0	0	0	1	1
2631	Protein AATF OS=Homo sapiens GN=AATF PE=1 SV=1	Q9NY61	63 kDa	0	0	0	0	1	1
2633	Serine/arginine-rich splicing factor 11 OS=Homo sapiens GN=SRSF11 PE=1 SV=1	Q05519	54 kDa	0	0	0	1	0	1
2636	Apoptotic chromatin condensation inducer in the nucleus OS=Homo sapiens GN=ACIN1 PE=1 SV=1	S4R3H4	145 kDa	0	0	0	2	0	0
2637	Ubiquitin-protein ligase E3C OS=Homo sapiens GN=UBE3C PE=1 SV=3	Q15386	124 kDa	0	0	0	0	1	2
2639	POLDIP3 protein (Fragment) OS=Homo sapiens GN=POLDIP3 PE=2 SV=2	Q96DI9	46 kDa	0	0	0	0	2	1
2640	Protein phosphatase Slingshot homolog 3 OS=Homo sapiens GN=SSH3 PE=1 SV=2	Q8TE77	73 kDa	0	0	0	1	1	0
2645	Low-density lipoprotein receptor (Fragment) OS=Homo sapiens GN=LDLR PE=1 SV=1	J3KMZ9	105 kDa	0	0	0	0	1	1
2646	RNA-binding protein PNO1 OS=Homo sapiens GN=PNO1 PE=1 SV=1	Q9NRX1	28 kDa	0	0	0	0	1	1
2647	Isoform 3 of Chloride intracellular channel protein 5 OS=Homo sapiens GN=CLIC5	Q9NZA1-3	23 kDa	0	0	0	1	0	1
2648	Crn-related protein kim1 OS=Homo sapiens PE=2 SV=1	Q71SV8	100 kDa	0	0	0	2	1	0
2649	DCC-interacting protein 13-alpha OS=Homo sapiens GN=APPL1 PE=1 SV=1	Q9UKG1	80 kDa	0	0	0	0	1	0
2650	N-acylneuraminate-9-phosphatase OS=Homo sapiens GN=NANP PE=1 SV=1	Q8TBE9	28 kDa	0	0	0	0	0	1
2653	Serine/threonine-protein kinase 38 OS=Homo sapiens GN=STK38 PE=1 SV=1	Q15208	54 kDa	0	0	0	1	0	0
2654	Cyclin-A2 OS=Homo sapiens GN=CCNA2 PE=1 SV=2	P20248	49 kDa	0	0	0	1	0	0
2655	CD97 antigen OS=Homo sapiens GN=CD97 PE=1 SV=4	P48960	92 kDa	0	0	0	0	1	0
2656	Proteasomal ATPase-associated factor 1 OS=Homo sapiens GN=PAAF1 PE=1 SV=2	Q9BRP4	42 kDa	0	0	0	0	0	1
2657	Myosin-14 OS=Homo sapiens GN=MYH14 PE=1 SV=2	Q7Z406	228 kDa	0	0	0	20	0	25
2661	Dedicator of cytokinesis protein 10 OS=Homo sapiens GN=DOCK10 PE=1 SV=3	Q96BY6	250 kDa	0	0	0	1	0	0
2662	ADP-ribosylation factor-binding protein GGA2 OS=Homo sapiens GN=GGA2 PE=1 SV=3	Q9UJY4	67 kDa	0	0	0	0	0	2
2664	Dimethyladenosine transferase 2, mitochondrial OS=Homo sapiens GN=TFB2M PE=1 SV=1	Q9H5Q4	45 kDa	0	0	0	0	0	1
2686	Histone acetyltransferase KAT8 OS=Homo sapiens GN=KAT8 PE=1 SV=2	Q9H7Z6	52 kDa	0	0	0	1	1	1
2688	Sentrin-specific protease 8 OS=Homo sapiens GN=SENP8 PE=1 SV=1	Q96LD8	24 kDa	0	0	0	1	1	1
2697	Programmed cell death protein 5 OS=Homo sapiens GN=PDCD5 PE=1 SV=3	O14737	14 kDa	0	0	0	2	1	1
2698	Y-box-binding protein 3 OS=Homo sapiens GN=YBX3 PE=1 SV=4	P16989	40 kDa	0	0	0	11	13	14
2699	Methyl-CpG-binding domain protein 2 OS=Homo sapiens GN=MBD2 PE=1 SV=1	Q9UBB5	43 kDa	0	0	0	1	1	1
2704	Cyclin-dependent kinase 13 OS=Homo sapiens GN=CDK13 PE=1 SV=2	Q14004	165 kDa	0	0	0	2	1	1
2712	Acyl-CoA desaturase OS=Homo sapiens GN=SCD PE=1 SV=2	O00767	42 kDa	0	0	0	1	1	1
2713	Peroxisomal membrane protein PEX14 OS=Homo sapiens GN=PEX14 PE=1 SV=1	O75381	41 kDa	0	0	0	2	1	1
2720	Coiled-coil domain-containing protein 144A OS=Homo sapiens GN=CCDC144A PE=1 SV=1	A2RUR9	165 kDa	0	0	0	1	1	1
2726	Codanin-1 OS=Homo sapiens GN=CDAN1 PE=1 SV=4	Q8IWY9	134 kDa	0	0	0	1	1	1
2731	Protein S100-A11 OS=Homo sapiens GN=S100A11 PE=1 SV=2	P31949	12 kDa	0	0	0	1	1	1
2734	Williams-Beuren syndrome chromosomal region 16 protein OS=Homo sapiens GN=WBSCR16 PE=1 SV=2	Q96I51	50 kDa	0	0	0	1	2	1
2738	Metaxin-3 OS=Homo sapiens GN=MTX3 PE=1 SV=2	Q5HYI7	35 kDa	0	0	0	2	1	1
2739	Zinc finger CCHC domain-containing protein 8 OS=Homo sapiens GN=ZCCHC8 PE=1 SV=2	Q6NZY4	79 kDa	0	0	0	1	1	0
2742	Inner nuclear membrane protein Man1 OS=Homo sapiens GN=LEMD3 PE=1 SV=2	Q9Y2U8	100 kDa	0	0	0	1	1	1
2745	Receptor-interacting serine/threonine-protein kinase 1 OS=Homo sapiens GN=RIPK1 PE=1 SV=3	Q13546	76 kDa	0	0	0	1	1	0
2750	Mitogen-activated protein kinase kinase kinase 6 OS=Homo sapiens GN=MAP3K6 PE=1 SV=3	O95382	143 kDa	0	0	0	1	0	1
2752	Dihydrofolate reductase OS=Homo sapiens GN=DHFR PE=1 SV=2	P00374	21 kDa	0	0	0	1	2	0
2753	Protein prenyltransferase alpha subunit repeat-containing protein 1 OS=Homo sapiens GN=PTAR1 PE=1 SV=2	Q7Z6K3	46 kDa	0	0	0	1	0	1
2755	Aminoacylase-1 OS=Homo sapiens GN=ACY1 PE=1 SV=1	Q03154	46 kDa	0	0	0	2	1	0
2761	Nuclear pore complex protein Nup153 OS=Homo sapiens GN=NUP153 PE=1 SV=2	P49790	154 kDa	0	0	0	1	0	1
2762	Serine/threonine-protein kinase PRP4 homolog OS=Homo sapiens GN=PRPF4B PE=1 SV=3	Q13523	117 kDa	0	0	0	0	0	1
2766	Probable dimethyladenosine transferase OS=Homo sapiens GN=DIMT1 PE=1 SV=1	Q9UNQ2	35 kDa	0	0	0	0	2	2
2767	SRSF protein kinase 1 OS=Homo sapiens GN=SRPK1 PE=1 SV=2	Q5R363	92 kDa	0	0	0	0	1	2
2768	Nucleolar GTP-binding protein 2 OS=Homo sapiens GN=GNL2 PE=1 SV=1	Q13823	84 kDa	0	0	0	1	2	0
2772	Ragulator complex protein LAMTOR2 OS=Homo sapiens GN=LAMTOR2 PE=1 SV=1	Q9Y2Q5	14 kDa	0	0	0	1	1	0
2774	Inosine-5'-monophosphate dehydrogenase OS=Homo sapiens GN=DKFZp781N0678 PE=2 SV=1	Q5H9Q6	65 kDa	0	0	0	0	1	1
2775	Glutamine-rich protein 1 OS=Homo sapiens GN=QRICH1 PE=1 SV=1	Q2TAL8	86 kDa	0	0	0	0	2	1
2776	Disintegrin and metalloproteinase domain-containing protein 10 OS=Homo sapiens GN=ADAM10 PE=1 SV=1	O14672	84 kDa	0	0	0	1	0	2
2779	E3 ubiquitin-protein ligase BRE1A OS=Homo sapiens GN=RNF20 PE=1 SV=2	Q5VTR2	114 kDa	0	0	0	1	0	1
2780	Embryonic stem cell-specific 5-hydroxymethylcytosine-binding protein OS=Homo sapiens GN=HMCES PE=1 SV=1	Q96FZ2	41 kDa	0	0	0	0	1	2
2782	Tyrosine-protein kinase BAZ1B OS=Homo sapiens GN=BAZ1B PE=1 SV=2	Q9UIG0	171 kDa	0	0	0	2	1	0
2783	Coiled-coil and C2 domain-containing protein 1A OS=Homo sapiens GN=CC2D1A PE=1 SV=1	Q6P1N0	104 kDa	0	0	0	1	2	0
2784	Spermatid perinuclear RNA-binding protein OS=Homo sapiens GN=STRBP PE=1 SV=1	Q96SI9	74 kDa	0	0	0	7	11	0
2785	Neurolysin, mitochondrial OS=Homo sapiens GN=NLN PE=1 SV=1	Q9BYT8	81 kDa	0	0	0	1	0	1
2786	Death domain-containing protein CRADD OS=Homo sapiens GN=CRADD PE=1 SV=1	P78560	23 kDa	0	0	0	0	1	1
2789	Protein Red OS=Homo sapiens GN=IK PE=1 SV=3	Q13123	66 kDa	0	0	0	1	0	1
2790	RNA-binding motif, single-stranded-interacting protein 1 OS=Homo sapiens GN=RBMS1 PE=1 SV=3	P29558	45 kDa	0	0	0	1	1	0
2795	Pinin OS=Homo sapiens GN=PNN PE=1 SV=4	Q9H307	82 kDa	0	0	0	0	1	1
2796	Amyloid-like protein 2 OS=Homo sapiens GN=APLP2 PE=1 SV=2	Q06481	87 kDa	0	0	0	2	1	0
2799	DEAD (Asp-Glu-Ala-Asp) box polypeptide 56 variant (Fragment) OS=Homo sapiens PE=2 SV=1	Q53HB9	62 kDa	0	0	0	1	0	0
2800	TAF6-like RNA polymerase II p300/CBP-associated factor-associated factor 65 kDa subunit 6L OS=Homo sapiens GN=TAF6L PE=1 SV=1	Q9Y6J9	68 kDa	0	0	0	1	1	0
2801	Methylmalonate-semialdehyde dehydrogenase [acylating], mitochondrial OS=Homo sapiens GN=ALDH6A1 PE=1 SV=2	Q02252	58 kDa	0	0	0	0	1	1
2802	Uveal autoantigen with coiled-coil domains and ankyrin repeats OS=Homo sapiens GN=UACA PE=1 SV=2	Q9BZF9	163 kDa	0	0	0	1	1	0
2803	Protein transport protein Sec24D OS=Homo sapiens GN=SEC24D PE=1 SV=2	O94855	113 kDa	0	0	0	2	0	2
2804	Probable 28S rRNA (cytosine-C(5))-methyltransferase OS=Homo sapiens GN=NSUN5 PE=1 SV=2	Q96P11	47 kDa	0	0	0	0	1	1
2806	Zinc finger protein 540 OS=Homo sapiens GN=ZNF540 PE=1 SV=1	Q8NDQ6	77 kDa	0	0	0	1	1	0
2807	Protein farnesyltransferase subunit beta OS=Homo sapiens GN=FNTB PE=1 SV=1	P49356	49 kDa	0	0	0	1	0	0
2808	tRNA-splicing endonuclease subunit Sen2 OS=Homo sapiens GN=TSEN2 PE=1 SV=2	Q8NCE0	53 kDa	0	0	0	0	1	0
2812	Putative deoxyribonuclease TATDN1 OS=Homo sapiens GN=TATDN1 PE=1 SV=2	Q6P1N9	34 kDa	0	0	0	1	1	0
2813	Peptidyl-prolyl cis-trans isomerase C OS=Homo sapiens GN=PPIC PE=1 SV=1	P45877	23 kDa	0	0	0	0	0	2
2815	Alpha-adducin OS=Homo sapiens GN=ADD1 PE=1 SV=2	P35611	81 kDa	0	0	0	0	0	1
2816	WASH complex subunit FAM21A OS=Homo sapiens GN=FAM21A PE=1 SV=3	Q641Q2	147 kDa	0	0	0	0	0	1
2821	Exocyst complex component 1 OS=Homo sapiens GN=EXOC1 PE=1 SV=4	Q9NV70	102 kDa	0	0	0	0	1	0
2822	Sorting nexin-17 OS=Homo sapiens GN=SNX17 PE=1 SV=1	Q15036	53 kDa	0	0	0	0	2	0
2823	PH-interacting protein OS=Homo sapiens GN=PHIP PE=1 SV=2	Q8WWQ0	207 kDa	0	0	0	0	0	1
2824	Electron transfer flavoprotein-ubiquinone oxidoreductase, mitochondrial OS=Homo sapiens GN=ETFDH PE=1 SV=2	Q16134	68 kDa	0	0	0	0	1	0
2827	Protein O-GlcNAcase OS=Homo sapiens GN=MGEA5 PE=1 SV=2	O60502	103 kDa	0	0	0	0	1	0
2828	Interferon regulatory factor 2-binding protein 2 OS=Homo sapiens GN=IRF2BP2 PE=1 SV=2	Q7Z5L9	61 kDa	0	0	0	0	0	1
2829	Hypoxia-inducible factor prolyl hydroxylase 2 OS=Homo sapiens GN=EGLN1 PE=4 SV=1	R4RYY7	46 kDa	0	0	0	0	1	0
2830	Plexin-B2 OS=Homo sapiens GN=PLXNB2 PE=1 SV=3	O15031	205 kDa	0	0	0	0	2	0
2831	Protein SDA1 homolog OS=Homo sapiens GN=SDAD1 PE=1 SV=3	Q9NVU7	80 kDa	0	0	0	2	0	0
2832	Serine/threonine-protein kinase SMG1 OS=Homo sapiens GN=SMG1 PE=1 SV=3	Q96Q15	410 kDa	0	0	0	1	0	0
2833	Unhealthy ribosome biogenesis protein 2 homolog OS=Homo sapiens GN=URB2 PE=2 SV=2	Q14146	171 kDa	0	0	0	0	2	0
2834	E3 ubiquitin-protein ligase TTC3 OS=Homo sapiens GN=TTC3 PE=1 SV=2	P53804	230 kDa	0	0	0	1	0	0
2835	CTD small phosphatase-like protein 2 OS=Homo sapiens GN=CTDSPL2 PE=1 SV=2	Q05D32	53 kDa	0	0	0	2	0	0
2836	Eukaryotic initiation factor 4A-I (Fragment) OS=Homo sapiens GN=EIF4A1 PE=1 SV=1	J3KT04	9 kDa	0	0	0	11	0	0
2837	Chromosome 11 open reading frame 48, isoform CRA_c OS=Homo sapiens GN=C11orf98 PE=1 SV=1	A0A0B4J220	14 kDa	0	0	0	1	1	1
2838	Snurportin-1 OS=Homo sapiens GN=SNUPN PE=1 SV=1	O95149	41 kDa	0	0	0	1	1	1
2839	Striatin-interacting protein 1 OS=Homo sapiens GN=STRIP1 PE=1 SV=1	Q5VSL9	96 kDa	0	0	0	1	1	1
2840	Nucleolar protein 10 OS=Homo sapiens GN=NOL10 PE=1 SV=1	Q9BSC4	80 kDa	0	0	0	1	1	1
2845	2-oxoisovalerate dehydrogenase subunit beta, mitochondrial OS=Homo sapiens GN=BCKDHB PE=1 SV=2	P21953	43 kDa	0	0	0	1	1	1
2872	LisH domain-containing protein ARMC9 OS=Homo sapiens GN=ARMC9 PE=1 SV=2	Q7Z3E5	92 kDa	0	0	0	1	1	1
2878	Magnesium transporter NIPA1 OS=Homo sapiens GN=NIPA1 PE=1 SV=1	Q7RTP0	35 kDa	0	0	0	1	1	1
2885	WW-domain binding protein 2 OS=Homo sapiens PE=2 SV=1	Q7Z511	28 kDa	0	0	0	1	0	1
2886	Neurofibromin OS=Homo sapiens GN=NF1 PE=1 SV=2	P21359	319 kDa	0	0	0	1	1	0
2887	(E3-independent) E2 ubiquitin-conjugating enzyme OS=Homo sapiens GN=UBE2O PE=1 SV=3	Q9C0C9	141 kDa	0	0	0	0	1	1
2888	DnaJ homolog subfamily B member 12 OS=Homo sapiens GN=DNAJB12 PE=1 SV=4	Q9NXW2	42 kDa	0	0	0	0	1	1
2889	Signal transducing adapter molecule 2 OS=Homo sapiens GN=STAM2 PE=1 SV=1	O75886	58 kDa	0	0	0	1	1	0
2891	Protein FAM98A OS=Homo sapiens GN=FAM98A PE=1 SV=1	Q8NCA5	55 kDa	0	0	0	2	0	1
2892	Sphingosine-1-phosphate lyase 1 (Fragment) OS=Homo sapiens GN=SGPL1 PE=1 SV=1	H7BXL7	23 kDa	0	0	0	1	1	0
2894	Trafficking protein particle complex subunit 5 OS=Homo sapiens GN=TRAPPC5 PE=1 SV=1	Q8IUR0	21 kDa	0	0	0	0	1	1
2895	Lipoma-preferred partner OS=Homo sapiens GN=LPP PE=1 SV=1	Q93052	66 kDa	0	0	0	1	1	0
2896	Protein NOXP20 OS=Homo sapiens GN=FAM114A1 PE=1 SV=2	Q8IWE2	61 kDa	0	0	0	1	0	1
2898	Exosome complex component RRP41 OS=Homo sapiens GN=EXOSC4 PE=1 SV=3	Q9NPD3	26 kDa	0	0	0	1	0	1
2902	Tissue factor OS=Homo sapiens GN=F3 PE=1 SV=1	P13726	33 kDa	0	0	0	1	0	1
2907	Protein FRG1B OS=Homo sapiens GN=FRG1B PE=3 SV=1	Q9BZ01	21 kDa	0	0	0	0	1	1
2909	V-type proton ATPase subunit F OS=Homo sapiens GN=ATP6V1F PE=1 SV=2	Q16864	13 kDa	0	0	0	0	1	1
2911	F-actin-uncapping protein LRRC16A OS=Homo sapiens GN=LRRC16A PE=1 SV=1	Q5VZK9	152 kDa	0	0	0	1	0	1
2913	Serine/threonine-protein phosphatase 6 regulatory ankyrin repeat subunit A OS=Homo sapiens GN=ANKRD28 PE=1 SV=5	O15084	113 kDa	0	0	0	2	1	0
2915	General transcription factor IIE subunit 1 OS=Homo sapiens GN=GTF2E1 PE=1 SV=2	P29083	49 kDa	0	0	0	1	1	0
2917	Ribosome biogenesis protein NSA2 homolog OS=Homo sapiens GN=NSA2 PE=1 SV=1	O95478	30 kDa	0	0	0	1	0	2
2918	HEAT repeat-containing protein 6 OS=Homo sapiens GN=HEATR6 PE=1 SV=1	Q6AI08	129 kDa	0	0	0	1	0	2
2919	Nucleus accumbens-associated protein 1 OS=Homo sapiens GN=NACC1 PE=1 SV=1	Q96RE7	57 kDa	0	0	0	1	1	0
2920	Steroid receptor RNA activator 1 OS=Homo sapiens GN=SRA1 PE=1 SV=1	Q9HD15	26 kDa	0	0	0	1	0	1
2921	Gamma-tubulin complex component OS=Homo sapiens GN=TUBGCP4 PE=2 SV=1	Q9BVR6	39 kDa	0	0	0	0	2	1
2924	General transcription factor 3C polypeptide 2 OS=Homo sapiens GN=GTF3C2 PE=1 SV=2	Q8WUA4	101 kDa	0	0	0	1	1	0
2928	Ephexin-1 OS=Homo sapiens GN=NGEF PE=1 SV=2	Q8N5V2	82 kDa	0	0	0	0	1	1
2930	GRIP1-associated protein 1 OS=Homo sapiens GN=GRIPAP1 PE=1 SV=1	Q4V328	96 kDa	0	0	0	1	1	0
2932	Ribonuclease H2 subunit C (Fragment) OS=Homo sapiens GN=RNASEH2C PE=1 SV=1	H0YCP5	14 kDa	0	0	0	1	0	1
2937	GDP-fucose protein O-fucosyltransferase 2 OS=Homo sapiens GN=POFUT2 PE=1 SV=3	Q9Y2G5	50 kDa	0	0	0	1	1	0
2938	Tyrosine-protein kinase receptor UFO OS=Homo sapiens GN=AXL PE=1 SV=3	P30530	98 kDa	0	0	0	1	0	1
2939	Alpha- and gamma-adaptin-binding protein p34 OS=Homo sapiens GN=AAGAB PE=1 SV=1	Q6PD74	35 kDa	0	0	0	1	0	1
2941	3-phosphoinositide-dependent protein kinase 1 OS=Homo sapiens GN=PDPK1 PE=1 SV=1	O15530	63 kDa	0	0	0	1	0	1
2944	ERBB2IP protein OS=Homo sapiens GN=ERBB2IP PE=2 SV=1	Q1RMC9	154 kDa	0	0	0	1	0	1
2945	MAP7 domain-containing protein 1 OS=Homo sapiens GN=MAP7D1 PE=1 SV=1	Q3KQU3	93 kDa	0	0	0	1	0	1
2949	Protein FAM127C OS=Homo sapiens GN=FAM127C PE=1 SV=1	Q17RB0	13 kDa	0	0	0	0	1	2
2950	cDNA FLJ56751, highly similar to Copper homeostasis protein cutC homolog OS=Homo sapiens PE=2 SV=1	B4DYM2	22 kDa	0	0	0	1	2	0
2951	DNA polymerase alpha subunit B OS=Homo sapiens GN=POLA2 PE=1 SV=2	Q14181	66 kDa	0	0	0	2	1	0
2952	Nitrilase homolog 1 OS=Homo sapiens GN=NIT1 PE=1 SV=2	Q86X76	36 kDa	0	0	0	1	2	0
2953	ATP-dependent RNA helicase DDX51 OS=Homo sapiens GN=DDX51 PE=1 SV=3	Q8N8A6	72 kDa	0	0	0	2	1	0
2954	Ubiquitin-60S ribosomal protein L40 (Fragment) OS=Homo sapiens GN=UBA52 PE=1 SV=1	M0R2S1	15 kDa	0	0	0	35	0	28
2955	Beta-arrestin-1 OS=Homo sapiens GN=ARRB1 PE=1 SV=2	P49407	47 kDa	0	0	0	1	0	1
2957	Adenylate kinase isoenzyme 6 OS=Homo sapiens GN=AK6 PE=1 SV=1	Q9Y3D8	20 kDa	0	0	0	1	1	0
2960	Pituitary tumor-transforming gene 1 protein-interacting protein OS=Homo sapiens GN=PTTG1IP PE=1 SV=1	A8MXQ1	18 kDa	0	0	0	1	0	1
2962	cDNA FLJ23955 fis, clone HEP11276, highly similar to Homo sapiens ATP-binding cassette, sub-family B (MDR/TAP), member 10 (ABCB10) OS=Homo sapiens PE=2 SV=1	Q6ZMF8	47 kDa	0	0	0	1	0	1
2965	Transcription elongation factor SPT5 OS=Homo sapiens GN=SUPT5H PE=1 SV=1	O00267	121 kDa	0	0	0	1	1	0
2966	Proteasome assembly chaperone 3 OS=Homo sapiens GN=PSMG3 PE=1 SV=1	Q9BT73	13 kDa	0	0	0	2	0	1
2968	Peptidyl-prolyl cis-trans isomerase FKBP9 OS=Homo sapiens GN=FKBP9 PE=1 SV=2	O95302	63 kDa	0	0	0	1	0	2
2969	Trafficking protein particle complex subunit 3 OS=Homo sapiens GN=TRAPPC3 PE=1 SV=1	O43617	20 kDa	0	0	0	1	1	0
2971	Peroxiredoxin-2 OS=Homo sapiens GN=PRDX2 PE=1 SV=5	P32119	22 kDa	0	0	0	6	6	0
2978	Ubiquitin domain-containing protein UBFD1 OS=Homo sapiens GN=UBFD1 PE=1 SV=2	O14562	33 kDa	0	0	0	0	0	1
2979	Ubiquitin specific peptidase 4 (Proto-oncogene) OS=Homo sapiens GN=USP4 PE=2 SV=1	Q08AK7	109 kDa	0	0	0	0	0	1
2980	Protein phosphatase 1A OS=Homo sapiens GN=PPM1A PE=1 SV=1	P35813	42 kDa	0	0	0	0	0	1
2981	Glomulin OS=Homo sapiens GN=GLMN PE=1 SV=2	Q92990	68 kDa	0	0	0	0	0	1
2982	Vacuolar protein sorting 11 (Yeast homolog) variant (Fragment) OS=Homo sapiens PE=2 SV=1	Q53FX3	108 kDa	0	0	0	0	0	1
2983	RNA-binding protein 5 OS=Homo sapiens GN=RBM5 PE=1 SV=2	P52756	92 kDa	0	0	0	0	0	1
2984	Isoform 3 of CLIP-associating protein 2 OS=Homo sapiens GN=CLASP2	O75122-3	166 kDa	0	0	0	0	1	0
2985	Required for meiotic nuclear division protein 1 homolog OS=Homo sapiens GN=RMND1 PE=1 SV=2	Q9NWS8	52 kDa	0	0	0	0	1	0
2986	Proteasome maturation protein OS=Homo sapiens GN=POMP PE=1 SV=1	Q9Y244	16 kDa	0	0	0	0	1	0
2989	Magnesium transporter protein 1 OS=Homo sapiens GN=MAGT1 PE=1 SV=1	Q9H0U3	38 kDa	0	0	0	1	0	0
2991	Spindle and kinetochore-associated protein 2 OS=Homo sapiens GN=SKA2 PE=1 SV=1	J3KTC5	11 kDa	0	0	0	0	0	1
2993	HSPC163 protein variant (Fragment) OS=Homo sapiens PE=2 SV=1	Q53HE6	16 kDa	0	0	0	1	0	0
2996	Nucleolar protein 14 OS=Homo sapiens GN=NOP14 PE=1 SV=3	P78316	98 kDa	0	0	0	0	1	0
2997	Cytochrome P450 1B1 OS=Homo sapiens GN=CYP1B1 PE=1 SV=2	Q16678	61 kDa	0	0	0	0	0	1
2998	Kinesin light chain 4 OS=Homo sapiens GN=KLC4 PE=1 SV=3	Q9NSK0	69 kDa	0	0	0	1	0	0
3000	Isoform LCRMP-4 of Dihydropyrimidinase-related protein 3 OS=Homo sapiens GN=DPYSL3	Q14195-2	74 kDa	0	0	0	0	2	2
3003	Signal transducer and activator of transcription 2 OS=Homo sapiens GN=STAT2 PE=1 SV=1	P52630	98 kDa	0	0	0	1	0	0
3004	Transcription elongation factor SPT6 OS=Homo sapiens GN=SUPT6H PE=1 SV=2	Q7KZ85	199 kDa	0	0	0	0	0	1
3005	AarF domain-containing protein kinase 4 OS=Homo sapiens GN=ADCK4 PE=1 SV=2	Q96D53	60 kDa	0	0	0	0	2	0
3008	Protein pelota homolog OS=Homo sapiens GN=PELO PE=1 SV=2	Q9BRX2	43 kDa	0	0	0	0	0	1
3009	Maternal embryonic leucine zipper kinase OS=Homo sapiens GN=MELK PE=1 SV=3	Q14680	75 kDa	0	0	0	0	1	0
3010	Origin recognition complex subunit 5 OS=Homo sapiens GN=ORC5 PE=1 SV=1	O43913	50 kDa	0	0	0	0	0	1
3011	Choline/ethanolaminephosphotransferase 1 OS=Homo sapiens GN=CEPT1 PE=1 SV=1	Q9Y6K0	47 kDa	0	0	0	0	1	0
3012	Retinoid-inducible serine carboxypeptidase OS=Homo sapiens GN=SCPEP1 PE=1 SV=1	Q9HB40	51 kDa	0	0	0	0	2	0
3013	UPF0488 protein C8orf33 OS=Homo sapiens GN=C8orf33 PE=1 SV=1	Q9H7E9	25 kDa	0	0	0	2	0	0
3014	Carboxypeptidase A6 OS=Homo sapiens GN=CPA6 PE=1 SV=2	Q8N4T0	51 kDa	0	0	0	1	0	0
3016	Protein kinase C delta-binding protein OS=Homo sapiens GN=PRKCDBP PE=1 SV=3	Q969G5	28 kDa	0	0	0	0	2	0
3019	Growth hormone-inducible transmembrane protein OS=Homo sapiens GN=GHITM PE=1 SV=2	Q9H3K2	37 kDa	0	0	0	1	0	0
3022	Putative pre-mRNA-splicing factor ATP-dependent RNA helicase DHX16 OS=Homo sapiens GN=DHX16 PE=1 SV=2	O60231	119 kDa	0	0	0	0	3	0
3023	cDNA FLJ54249, highly similar to U3 small nucleolar RNA-associated protein 14 homolog A OS=Homo sapiens PE=2 SV=1	B4E343	82 kDa	0	0	0	0	0	2
3024	Kinesin-like protein KIF20A OS=Homo sapiens GN=KIF20A PE=1 SV=1	O95235	100 kDa	0	0	0	1	0	0
3025	cDNA FLJ75725, highly similar to Homo sapiens vesicle transport through interaction with t-SNAREs homolog 1B (yeast) (VTI1B), mRNA OS=Homo sapiens PE=2 SV=1	A8K6M4	27 kDa	0	0	0	0	1	0
3026	Isoform 2 of Hermansky-Pudlak syndrome 5 protein OS=Homo sapiens GN=HPS5	Q9UPZ3-2	115 kDa	0	0	0	0	0	1
3027	Zinc finger CCCH domain-containing protein 13 OS=Homo sapiens GN=ZC3H13 PE=1 SV=1	Q5T200	197 kDa	0	0	0	0	0	1
3028	Isoform 2 of Zinc finger homeobox protein 4 OS=Homo sapiens GN=ZFHX4	Q86UP3-2	397 kDa	0	0	0	0	0	1
3029	cDNA FLJ56949 OS=Homo sapiens PE=2 SV=1	B4DIZ9	65 kDa	0	0	0	1	0	0
3030	Ubiquitin-fold modifier-conjugating enzyme 1 OS=Homo sapiens GN=UFC1 PE=1 SV=3	Q9Y3C8	19 kDa	0	0	0	0	1	0
3031	Putative oxidoreductase GLYR1 OS=Homo sapiens GN=GLYR1 PE=1 SV=3	Q49A26	61 kDa	0	0	0	0	1	0
3033	Mannosyl-oligosaccharide 1,2-alpha-mannosidase IB OS=Homo sapiens GN=MAN1A2 PE=1 SV=1	O60476	73 kDa	0	0	0	1	0	0
3034	Dysferlin OS=Homo sapiens GN=DYSF PE=1 SV=1	O75923	237 kDa	0	0	0	1	0	0
3036	Solute carrier family 2, facilitated glucose transporter member 1 OS=Homo sapiens GN=SLC2A1 PE=1 SV=2	P11166	54 kDa	0	0	0	1	1	0
3037	Tubulin folding cofactor E-like OS=Homo sapiens GN=TBCEL PE=2 SV=1	Q0VAN5	48 kDa	0	0	0	1	1	0
3038	Nicastrin OS=Homo sapiens GN=NCSTN PE=1 SV=2	Q92542	78 kDa	0	0	0	1	1	0
3039	Ubiquitin thioesterase otulin OS=Homo sapiens GN=OTULIN PE=1 SV=3	Q96BN8	40 kDa	0	0	0	1	1	0
3040	Phosphatidate cytidylyltransferase, mitochondrial OS=Homo sapiens GN=TAMM41 PE=1 SV=2	Q96BW9	51 kDa	0	0	0	1	1	0
3041	28S ribosomal protein S26, mitochondrial OS=Homo sapiens GN=MRPS26 PE=1 SV=1	Q9BYN8	24 kDa	0	0	0	1	1	0
3042	Probable ATP-dependent RNA helicase DDX49 OS=Homo sapiens GN=DDX49 PE=1 SV=1	Q9Y6V7	54 kDa	0	0	0	1	1	0
3043	Isoform 3 of Plectin OS=Homo sapiens GN=PLEC	Q15149-3	518 kDa	0	0	0	197	0	176
3044	Mitochondrial folate transporter/carrier OS=Homo sapiens GN=SLC25A32 PE=1 SV=2	Q9H2D1	35 kDa	0	0	0	1	0	1
3045	Huntingtin-interacting protein K OS=Homo sapiens GN=HYPK PE=1 SV=2	Q9NX55	15 kDa	0	0	0	1	0	1
3046	DNA excision repair protein ERCC-6-like OS=Homo sapiens GN=ERCC6L PE=1 SV=1	Q2NKX8	141 kDa	0	0	0	1	1	0
3060	CCR4-NOT transcription complex, subunit 7 OS=Homo sapiens PE=1 SV=1	Q96IQ6	28 kDa	0	0	0	0	1	1
3078	CDK-activating kinase assembly factor MAT1 OS=Homo sapiens GN=MNAT1 PE=1 SV=1	P51948	36 kDa	0	0	0	1	0	1
3080	Trafficking protein particle complex subunit 2 OS=Homo sapiens GN=TRAPPC2 PE=1 SV=1	P0DI81	16 kDa	0	0	0	0	1	1
3081	60S ribosomal protein L39 OS=Homo sapiens GN=RPL39 PE=1 SV=2	P62891	6 kDa	0	0	0	1	0	1
3084	Fragile X mental retardation syndrome-related protein 1 OS=Homo sapiens GN=FXR1 PE=1 SV=3	P51114	70 kDa	0	0	0	1	0	2
3085	55 kDa erythrocyte membrane protein OS=Homo sapiens GN=MPP1 PE=1 SV=2	Q00013	52 kDa	0	0	0	0	1	1
3090	BAG family molecular chaperone regulator 3 OS=Homo sapiens GN=BAG3 PE=1 SV=3	O95817	62 kDa	0	0	0	0	1	1
3093	Chromatin assembly factor 1 subunit A OS=Homo sapiens GN=CHAF1A PE=1 SV=2	Q13111	107 kDa	0	0	0	1	1	0
3094	CDKN2A-interacting protein OS=Homo sapiens GN=CDKN2AIP PE=1 SV=3	Q9NXV6	61 kDa	0	0	0	1	1	0
3095	TGF-beta-activated kinase 1 and MAP3K7-binding protein 1 OS=Homo sapiens GN=TAB1 PE=1 SV=1	Q15750	55 kDa	0	0	0	1	0	1
3101	Protein polybromo-1 OS=Homo sapiens GN=PBRM1 PE=1 SV=1	Q86U86	193 kDa	0	0	0	1	1	0
3103	Leucine-rich repeat-containing protein 40 OS=Homo sapiens GN=LRRC40 PE=1 SV=1	Q9H9A6	68 kDa	0	0	0	0	1	1
3104	Negative elongation factor E OS=Homo sapiens GN=NELFE PE=1 SV=3	P18615	43 kDa	0	0	0	1	0	0
3105	Bifunctional polynucleotide phosphatase/kinase OS=Homo sapiens GN=PNKP PE=1 SV=1	Q96T60	57 kDa	0	0	0	0	1	0
3106	Uridine-cytidine kinase 1 OS=Homo sapiens GN=UCK1 PE=1 SV=1	Q9HA47	31 kDa	0	0	0	0	0	1
3107	Cadherin-2 OS=Homo sapiens GN=CDH2 PE=1 SV=4	P19022	100 kDa	0	0	0	1	0	0
3108	GDP-Man:Man(3)GlcNAc(2)-PP-Dol alpha-1,2-mannosyltransferase OS=Homo sapiens GN=ALG11 PE=1 SV=2	Q2TAA5	56 kDa	0	0	0	1	0	0
3109	Membralin OS=Homo sapiens GN=TMEM259 PE=1 SV=1	Q4ZIN3	68 kDa	0	0	0	0	0	1
3110	Scavenger receptor class B member 1 variant (Fragment) OS=Homo sapiens PE=2 SV=1	Q59FM4	64 kDa	0	0	0	1	0	0
3111	dCTP pyrophosphatase 1 OS=Homo sapiens GN=DCTPP1 PE=1 SV=1	Q9H773	19 kDa	0	0	0	0	1	0
3112	Deoxyhypusine synthase OS=Homo sapiens GN=DHPS PE=1 SV=1	P49366	41 kDa	0	0	0	1	0	0
3113	BH3-interacting domain death agonist OS=Homo sapiens GN=BID PE=1 SV=1	P55957	22 kDa	0	0	0	0	1	0
3115	Mediator of RNA polymerase II transcription subunit 25 OS=Homo sapiens GN=MED25 PE=1 SV=2	Q71SY5	78 kDa	0	0	0	0	1	0
3117	Hornerin OS=Homo sapiens GN=HRNR PE=1 SV=2	Q86YZ3	282 kDa	0	0	0	0	1	0
3119	Pre-mRNA-splicing regulator WTAP OS=Homo sapiens GN=WTAP PE=1 SV=2	Q15007	44 kDa	0	0	0	1	0	0
3121	YrdC domain-containing protein, mitochondrial OS=Homo sapiens GN=YRDC PE=1 SV=1	Q86U90	29 kDa	0	0	0	0	1	0
3122	Programmed cell death protein 2 OS=Homo sapiens GN=PDCD2 PE=1 SV=2	Q16342	39 kDa	0	0	0	1	0	0
3123	Exocyst complex component 6B OS=Homo sapiens GN=EXOC6B PE=1 SV=3	Q9Y2D4	94 kDa	0	0	0	1	0	0
3124	DNA-3-methyladenine glycosylase OS=Homo sapiens GN=MPG PE=1 SV=3	P29372	33 kDa	0	0	0	1	0	0
3126	Alcohol dehydrogenase class 4 mu/sigma chain OS=Homo sapiens GN=ADH7 PE=1 SV=2	P40394	41 kDa	0	0	0	1	0	0
3127	Protein ABHD11 OS=Homo sapiens GN=ABHD11 PE=1 SV=1	Q8NFV4	35 kDa	0	0	0	0	1	0
3128	Sideroflexin-4 OS=Homo sapiens GN=SFXN4 PE=1 SV=1	Q6P4A7	38 kDa	0	0	0	0	1	0
3130	Cyclin-K OS=Homo sapiens GN=CCNK PE=1 SV=2	O75909	64 kDa	0	0	0	1	0	0
3132	Kinesin-like protein KIF22 OS=Homo sapiens GN=KIF22 PE=1 SV=5	Q14807	73 kDa	0	0	0	0	0	1
3133	Ubiquitin carboxyl-terminal hydrolase 28 OS=Homo sapiens GN=USP28 PE=1 SV=1	Q96RU2	122 kDa	0	0	0	0	0	1
3135	SPATS2-like protein OS=Homo sapiens GN=SPATS2L PE=1 SV=2	Q9NUQ6	62 kDa	0	0	0	1	0	0
3136	Vacuolar protein sorting-associated protein 16 homolog OS=Homo sapiens GN=VPS16 PE=1 SV=2	Q9H269	95 kDa	0	0	0	0	0	1
3137	Epidermal growth factor receptor kinase substrate 8-like protein 2 OS=Homo sapiens GN=EPS8L2 PE=1 SV=2	Q9H6S3	81 kDa	0	0	0	1	0	0
3140	Nectin-2 OS=Homo sapiens GN=NECTIN2 PE=1 SV=1	Q92692	58 kDa	0	0	0	0	0	1
3141	Persulfide dioxygenase ETHE1, mitochondrial OS=Homo sapiens GN=ETHE1 PE=1 SV=2	O95571	28 kDa	0	0	0	0	1	0
3142	5-methylcytosine rRNA methyltransferase NSUN4 OS=Homo sapiens GN=NSUN4 PE=1 SV=2	Q96CB9	43 kDa	0	0	0	0	0	1
3144	eIF-2-alpha kinase GCN2 OS=Homo sapiens GN=EIF2AK4 PE=1 SV=3	Q9P2K8	187 kDa	0	0	0	0	0	1
3145	Long-chain-fatty-acid--CoA ligase 1 OS=Homo sapiens GN=ACSL1 PE=1 SV=1	P33121	78 kDa	0	0	0	0	0	1
3146	Kinesin-associated protein 3 OS=Homo sapiens GN=KIFAP3 PE=1 SV=2	Q92845	91 kDa	0	0	0	0	0	1
3149	Beta-glucuronidase OS=Homo sapiens GN=GUSB PE=1 SV=2	P08236	75 kDa	0	0	0	0	0	1
3151	Fibronectin type III and SPRY domain-containing protein 1 OS=Homo sapiens GN=FSD1 PE=1 SV=1	Q9BTV5	56 kDa	0	0	0	0	1	0
3152	Ubiquitin-associated protein 2 OS=Homo sapiens GN=UBAP2 PE=1 SV=1	Q5T6F2	117 kDa	0	0	0	1	0	0
3153	Phosducin-like protein 3 OS=Homo sapiens GN=PDCL3 PE=1 SV=1	Q9H2J4	28 kDa	0	0	0	0	1	0
3154	Survival of motor neuron-related-splicing factor 30 OS=Homo sapiens GN=SMNDC1 PE=1 SV=1	O75940	27 kDa	0	0	0	2	0	0
3155	Activity-dependent neuroprotector homeobox OS=Homo sapiens GN=ADNP PE=2 SV=1	Q6DHZ8	123 kDa	0	0	0	0	0	2
3156	WD repeat-containing protein 44 OS=Homo sapiens GN=WDR44 PE=1 SV=1	Q5JSH3	101 kDa	0	0	0	2	0	0
3157	Ubiquitin carboxyl-terminal hydrolase 16 OS=Homo sapiens GN=USP16 PE=1 SV=1	Q9Y5T5	94 kDa	0	0	0	0	0	1
3158	Pleckstrin-2 OS=Homo sapiens GN=PLEK2 PE=1 SV=1	Q9NYT0	40 kDa	0	0	0	0	1	0
3159	NADH dehydrogenase [ubiquinone] 1 beta subcomplex subunit 6 OS=Homo sapiens GN=NDUFB6 PE=1 SV=3	O95139	15 kDa	0	0	0	1	0	0
3160	Kelch-like protein 22 OS=Homo sapiens GN=KLHL22 PE=1 SV=2	Q53GT1	72 kDa	0	0	0	0	1	0
3161	Protocadherin Fat 1 OS=Homo sapiens GN=FAT1 PE=1 SV=2	Q14517	506 kDa	0	0	0	0	0	1
3162	HCLS1-binding protein 3 OS=Homo sapiens GN=HS1BP3 PE=1 SV=1	Q53T59	43 kDa	0	0	0	1	0	0
3163	Probable 18S rRNA (guanine-N(7))-methyltransferase OS=Homo sapiens GN=WBSCR22 PE=1 SV=2	O43709	32 kDa	0	0	0	0	1	0
3164	Periphilin-1 OS=Homo sapiens GN=PPHLN1 PE=1 SV=2	Q8NEY8	53 kDa	0	0	0	0	0	1
3165	Migration and invasion enhancer 1 OS=Homo sapiens GN=MIEN1 PE=1 SV=1	Q9BRT3	12 kDa	0	0	0	0	0	1
3166	Kinesin-like protein KIF13B OS=Homo sapiens GN=KIF13B PE=1 SV=2	Q9NQT8	203 kDa	0	0	0	0	1	0
3167	Nuclear envelope pore membrane protein POM 121 OS=Homo sapiens GN=POM121 PE=1 SV=2	Q96HA1	128 kDa	0	0	0	1	0	0
3170	Son of sevenless homolog 1 OS=Homo sapiens GN=SOS1 PE=1 SV=1	Q07889	152 kDa	0	0	0	1	0	0
3171	Vinexin OS=Homo sapiens GN=SORBS3 PE=1 SV=2	O60504	75 kDa	0	0	0	1	0	0
3174	U3 small nucleolar ribonucleoprotein protein MPP10 OS=Homo sapiens GN=MPHOSPH10 PE=1 SV=2	O00566	79 kDa	0	0	0	0	1	0
3175	NCK-interacting protein with SH3 domain OS=Homo sapiens GN=NCKIPSD PE=1 SV=1	Q9NZQ3	79 kDa	0	0	0	0	1	0
3176	SYAP1 protein variant (Fragment) OS=Homo sapiens PE=2 SV=1	Q53GS5	40 kDa	0	0	0	1	0	0
3177	Calmodulin OS=Homo sapiens GN=CALM1 PE=1 SV=2	P62158	17 kDa	0	0	0	0	1	0
3178	MAP kinase-activated protein kinase 3 OS=Homo sapiens GN=MAPKAPK3 PE=1 SV=1	Q16644	43 kDa	0	0	0	1	0	0
3180	LRRC41 protein (Fragment) OS=Homo sapiens GN=LRRC41 PE=2 SV=1	Q562F1	73 kDa	0	0	0	1	0	0
3181	HAUS augmin-like complex subunit 8 OS=Homo sapiens GN=HAUS8 PE=1 SV=3	Q9BT25	45 kDa	0	0	0	0	1	0
3182	Calcium uptake protein 2, mitochondrial OS=Homo sapiens GN=MICU2 PE=1 SV=2	Q8IYU8	50 kDa	0	0	0	0	1	0
3183	Mimitin, mitochondrial OS=Homo sapiens GN=NDUFAF2 PE=1 SV=1	Q8N183	20 kDa	0	0	0	1	0	0
3184	Sodium/myo-inositol cotransporter OS=Homo sapiens GN=SLC5A3 PE=3 SV=2	P53794	80 kDa	0	0	0	0	0	1
3185	Transmembrane emp24 domain-containing protein 4 OS=Homo sapiens GN=TMED4 PE=1 SV=1	Q7Z7H5	26 kDa	0	0	0	0	2	0
3187	HCTP4 OS=Homo sapiens GN=HCTP4 PE=1 SV=1	Q643R0	86 kDa	0	0	0	1	0	0
3188	Golgi integral membrane protein 4 OS=Homo sapiens GN=GOLIM4 PE=1 SV=1	O00461	82 kDa	0	0	0	0	1	0
3189	Isoform 2 of N-alpha-acetyltransferase 40 OS=Homo sapiens GN=NAA40	Q86UY6-3	25 kDa	0	0	0	1	0	0
3190	DNA mismatch repair protein Msh3 OS=Homo sapiens GN=MSH3 PE=1 SV=4	P20585	127 kDa	0	0	0	1	0	0
3191	Breast cancer anti-estrogen resistance protein 1 OS=Homo sapiens GN=BCAR1 PE=1 SV=2	P56945	93 kDa	0	0	0	0	1	0
3192	Spartin OS=Homo sapiens GN=SPG20 PE=1 SV=1	Q8N0X7	73 kDa	0	0	0	0	0	1
3194	MKL/myocardin-like protein 1 OS=Homo sapiens GN=MKL1 PE=1 SV=1	Q969V6	99 kDa	0	0	0	1	0	0
3195	Ceramide-1-phosphate transfer protein OS=Homo sapiens GN=CPTP PE=1 SV=1	Q5TA50	24 kDa	0	0	0	1	0	0
3196	Thymocyte nuclear protein 1 OS=Homo sapiens GN=THYN1 PE=1 SV=1	Q9P016	26 kDa	0	0	0	1	0	0
3199	SRSF protein kinase 2 OS=Homo sapiens GN=SRPK2 PE=1 SV=3	P78362	78 kDa	0	0	0	0	1	0
3202	Sister chromatid cohesion protein DCC1 OS=Homo sapiens GN=DSCC1 PE=1 SV=2	Q9BVC3	45 kDa	0	0	0	0	1	0
3204	HCLS1-associated protein X-1 OS=Homo sapiens GN=HAX1 PE=1 SV=2	O00165	32 kDa	0	0	0	0	1	0
3205	Uncharacterized protein C9orf40 OS=Homo sapiens GN=C9orf40 PE=1 SV=1	Q8IXQ3	21 kDa	0	0	0	0	1	0
3206	Isoform 2 of Muscleblind-like protein 1 OS=Homo sapiens GN=MBNL1	Q9NR56-2	40 kDa	0	0	0	0	0	4
3207	Prostacyclin synthase OS=Homo sapiens GN=PTGIS PE=1 SV=1	Q16647	57 kDa	0	0	0	2	0	0
3208	Ubiquitin-conjugating enzyme E2 R2 OS=Homo sapiens GN=UBE2R2 PE=1 SV=1	Q712K3	27 kDa	0	0	0	0	0	1
3211	Protein asunder homolog OS=Homo sapiens GN=ASUN PE=1 SV=2	Q9NVM9	80 kDa	0	0	0	1	0	0
3212	CLIP-associating protein 1 OS=Homo sapiens GN=CLASP1 PE=1 SV=1	Q7Z460	169 kDa	0	0	0	1	0	0
3213	RAPGEF2 protein OS=Homo sapiens GN=RAPGEF2 PE=2 SV=1	Q17RH5	166 kDa	0	0	0	1	0	0
3214	HLA class I histocompatibility antigen, alpha chain F (Fragment) OS=Homo sapiens GN=HLA-F PE=1 SV=1	A0A140T939	25 kDa	0	0	0	0	2	0
3215	Dihydropyrimidinase-like 2 long form (Fragment) OS=Homo sapiens GN=DPYSL2 PE=2 SV=1	A9CQZ4	18 kDa	0	0	0	0	5	0
3216	CGI-121 OS=Homo sapiens PE=2 SV=1	A9UK02	18 kDa	0	0	0	0	1	0
3217	Chromodomain-helicase-DNA-binding protein 1 OS=Homo sapiens GN=CHD1 PE=1 SV=2	O14646	197 kDa	0	0	0	0	1	0
3218	DnaJ homolog subfamily B member 6 OS=Homo sapiens GN=DNAJB6 PE=1 SV=2	O75190	36 kDa	0	0	0	0	1	0
3219	D-glucuronyl C5-epimerase OS=Homo sapiens GN=GLCE PE=1 SV=3	O94923	70 kDa	0	0	0	0	1	0
3220	Golgi pH regulator B OS=Homo sapiens GN=GPR89B PE=1 SV=1	P0CG08	53 kDa	0	0	0	0	1	0
3221	Probable global transcription activator SNF2L1 OS=Homo sapiens GN=SMARCA1 PE=1 SV=2	P28370	123 kDa	0	0	0	0	4	0
3222	Squalene synthase OS=Homo sapiens GN=FDFT1 PE=1 SV=1	P37268	48 kDa	0	0	0	0	1	0
3223	Biotin--protein ligase OS=Homo sapiens GN=HLCS PE=1 SV=1	P50747	81 kDa	0	0	0	0	1	0
3224	Proline-rich protein 5 OS=Homo sapiens GN=PRR5 PE=1 SV=1	P85299	43 kDa	0	0	0	0	1	0
3225	UBR7 protein OS=Homo sapiens GN=UBR7 PE=2 SV=1	Q05DA8	41 kDa	0	0	0	0	1	0
3226	Staufen, RNA binding protein, homolog 2 (Drosophila) OS=Homo sapiens GN=STAU2 PE=2 SV=1	Q2TBD5	53 kDa	0	0	0	0	1	0
3227	Rab9 effector protein with kelch motifs (Fragment) OS=Homo sapiens GN=RABEPK PE=1 SV=1	Q5T1S5	26 kDa	0	0	0	0	1	0
3228	39S ribosomal protein L14, mitochondrial OS=Homo sapiens GN=MRPL14 PE=1 SV=1	Q6P1L8	16 kDa	0	0	0	0	1	0
3229	Type-1 angiotensin II receptor-associated protein OS=Homo sapiens GN=AGTRAP PE=1 SV=1	Q6RW13	17 kDa	0	0	0	0	1	0
3230	Hermansky-Pudlak syndrome 6 protein OS=Homo sapiens GN=HPS6 PE=1 SV=1	Q86YV9	83 kDa	0	0	0	0	1	0
3231	Protein FAM134A OS=Homo sapiens GN=FAM134A PE=1 SV=3	Q8NC44	58 kDa	0	0	0	0	1	0
3232	Signal peptide peptidase-like 2A OS=Homo sapiens GN=SPPL2A PE=1 SV=2	Q8TCT8	58 kDa	0	0	0	0	1	0
3233	Fatty acyl-CoA reductase 1 OS=Homo sapiens GN=FAR1 PE=1 SV=1	Q8WVX9	59 kDa	0	0	0	0	1	0
3234	Myotubularin-related protein 12 OS=Homo sapiens GN=MTMR12 PE=1 SV=2	Q9C0I1	86 kDa	0	0	0	0	1	0
3235	Cytosolic 5'-nucleotidase 3A OS=Homo sapiens GN=NT5C3A PE=1 SV=3	Q9H0P0	38 kDa	0	0	0	0	1	0
3236	DnaJ homolog subfamily C member 25 OS=Homo sapiens GN=DNAJC25 PE=1 SV=1	Q9H1X3	42 kDa	0	0	0	0	1	0
3237	39S ribosomal protein L17, mitochondrial OS=Homo sapiens GN=MRPL17 PE=1 SV=1	Q9NRX2	20 kDa	0	0	0	0	1	0
3238	NAD-dependent protein deacetylase sirtuin-3, mitochondrial OS=Homo sapiens GN=SIRT3 PE=1 SV=2	Q9NTG7	44 kDa	0	0	0	0	1	0
3239	DDB1- and CUL4-associated factor 13 OS=Homo sapiens GN=DCAF13 PE=1 SV=2	Q9NV06	51 kDa	0	0	0	0	1	0
3240	Nucleolar protein 16 OS=Homo sapiens GN=NOP16 PE=1 SV=2	Q9Y3C1	21 kDa	0	0	0	0	1	0
3241	E3 ubiquitin-protein ligase ARIH1 OS=Homo sapiens GN=ARIH1 PE=1 SV=2	Q9Y4X5	64 kDa	0	0	0	0	1	0
3242	cTAGE family member 5 OS=Homo sapiens GN=CTAGE5 PE=1 SV=4	O15320	91 kDa	0	0	0	0	0	1
3243	Ribonuclease H2 subunit A OS=Homo sapiens GN=RNASEH2A PE=1 SV=2	O75792	33 kDa	0	0	0	0	0	1
3244	Isoform 2B of GTPase KRas OS=Homo sapiens GN=KRAS	P01116-2	21 kDa	0	0	0	0	0	2
3245	Isoform C of Prelamin-A/C OS=Homo sapiens GN=LMNA	P02545-2	65 kDa	0	0	0	0	0	52
3246	Fibrinogen alpha chain OS=Homo sapiens GN=FGA PE=1 SV=2	P02671	95 kDa	0	0	0	0	0	1
3247	Scaffold attachment factor B2 OS=Homo sapiens GN=SAFB2 PE=1 SV=1	Q14151	107 kDa	0	0	0	0	0	5
3248	Isoform 2 of Poly(rC)-binding protein 2 OS=Homo sapiens GN=PCBP2	Q15366-2	39 kDa	0	0	0	0	0	22
3249	Mothers against decapentaplegic homolog 2 OS=Homo sapiens GN=SMAD2 PE=1 SV=1	Q15796	52 kDa	0	0	0	0	0	1
3250	Putative uncharacterized protein (Fragment) OS=Homo sapiens PE=2 SV=1	Q53FE5	28 kDa	0	0	0	0	0	1
3251	Kinesin-like protein KIF24 OS=Homo sapiens GN=KIF24 PE=1 SV=2	Q5T7B8	152 kDa	0	0	0	0	0	1
3252	Putative uncharacterized protein DKFZp761N1221 (Fragment) OS=Homo sapiens GN=DKFZp761N1221 PE=2 SV=1	Q6AHX3	15 kDa	0	0	0	0	0	1
3253	cDNA FLJ26816 fis, clone PRS06437 OS=Homo sapiens PE=2 SV=1	Q6ZNZ8	54 kDa	0	0	0	0	0	1
3254	Protein FAM134C OS=Homo sapiens GN=FAM134C PE=1 SV=1	Q86VR2	51 kDa	0	0	0	0	0	1
3255	NFATC2-interacting protein OS=Homo sapiens GN=NFATC2IP PE=1 SV=1	Q8NCF5	46 kDa	0	0	0	0	0	1
3256	Carbohydrate sulfotransferase 14 OS=Homo sapiens GN=CHST14 PE=1 SV=2	Q8NCH0	43 kDa	0	0	0	0	0	1
3257	Short transient receptor potential channel 4-associated protein OS=Homo sapiens GN=TRPC4AP PE=1 SV=2	Q8TEL6	91 kDa	0	0	0	0	0	1
3258	DNA repair endonuclease XPF OS=Homo sapiens GN=ERCC4 PE=1 SV=3	Q92889	104 kDa	0	0	0	0	0	1
3259	Peptidyl-prolyl cis-trans isomerase-like 3 OS=Homo sapiens GN=PPIL3 PE=1 SV=1	Q9H2H8	18 kDa	0	0	0	0	0	1
3260	AKT-interacting protein OS=Homo sapiens GN=AKTIP PE=1 SV=1	Q9H8T0	33 kDa	0	0	0	0	0	1
3261	RNA-binding protein 27 OS=Homo sapiens GN=RBM27 PE=1 SV=2	Q9P2N5	119 kDa	0	0	0	0	0	1
3262	Zinc finger CCCH domain-containing protein 4 OS=Homo sapiens GN=ZC3H4 PE=1 SV=3	Q9UPT8	140 kDa	0	0	0	0	0	1
3263	cDNA FLJ59956, highly similar to Glutaryl-CoA dehydrogenase, mitochondrial (EC 1.3.99.7) OS=Homo sapiens PE=2 SV=1	B4DQF2	36 kDa	0	0	0	1	0	0
3264	Putative hydrolase RBBP9 OS=Homo sapiens GN=RBBP9 PE=1 SV=2	O75884	21 kDa	0	0	0	1	0	0
3265	Cell cycle checkpoint protein RAD17 OS=Homo sapiens GN=RAD17 PE=1 SV=2	O75943	77 kDa	0	0	0	1	0	0
3266	General transcription factor IIF subunit 2 OS=Homo sapiens GN=GTF2F2 PE=1 SV=2	P13984	28 kDa	0	0	0	1	0	0
3267	Retinoic acid receptor RXR-beta OS=Homo sapiens GN=RXRB PE=1 SV=2	P28702	57 kDa	0	0	0	1	0	0
3268	Epidermal growth factor receptor substrate 15 OS=Homo sapiens GN=EPS15 PE=1 SV=2	P42566	99 kDa	0	0	0	1	0	0
3269	Melanoma-associated antigen 1 OS=Homo sapiens GN=MAGEA1 PE=1 SV=1	P43355	34 kDa	0	0	0	3	0	0
3270	Cyclin-H OS=Homo sapiens GN=CCNH PE=1 SV=1	P51946	38 kDa	0	0	0	1	0	0
3271	Polymerase (RNA) III (DNA directed) polypeptide C (62kD) variant (Fragment) OS=Homo sapiens PE=2 SV=1	Q53F76	61 kDa	0	0	0	1	0	0
3272	Tripartite motif-containing 25 variant (Fragment) OS=Homo sapiens PE=2 SV=1	Q59GW5	72 kDa	0	0	0	11	0	0
3273	UPF0668 protein C10orf76 OS=Homo sapiens GN=C10orf76 PE=1 SV=1	Q5T2E6	79 kDa	0	0	0	1	0	0
3274	Golgi phosphoprotein 3-like (Fragment) OS=Homo sapiens GN=GOLPH3L PE=1 SV=1	Q5T5I6	31 kDa	0	0	0	1	0	0
3275	Glucose 1,6-bisphosphate synthase OS=Homo sapiens GN=PGM2L1 PE=1 SV=3	Q6PCE3	70 kDa	0	0	0	1	0	0
3276	39S ribosomal protein L55, mitochondrial OS=Homo sapiens GN=MRPL55 PE=1 SV=1	Q7Z7F7	15 kDa	0	0	0	1	0	0
3277	Phospholipid phosphatase 6 OS=Homo sapiens GN=PLPP6 PE=1 SV=3	Q8IY26	32 kDa	0	0	0	1	0	0
3278	Leucine-rich repeat-containing protein 57 OS=Homo sapiens GN=LRRC57 PE=1 SV=1	Q8N9N7	27 kDa	0	0	0	1	0	0
3279	E3 ubiquitin-protein ligase DTX3L OS=Homo sapiens GN=DTX3L PE=1 SV=1	Q8TDB6	84 kDa	0	0	0	1	0	0
3280	Esterase OVCA2 OS=Homo sapiens GN=OVCA2 PE=1 SV=1	Q8WZ82	24 kDa	0	0	0	1	0	0
3281	Vacuolar-sorting protein SNF8 OS=Homo sapiens GN=SNF8 PE=1 SV=1	Q96H20	29 kDa	0	0	0	1	0	0
3282	H/ACA ribonucleoprotein complex non-core subunit NAF1 OS=Homo sapiens GN=NAF1 PE=1 SV=2	Q96HR8	54 kDa	0	0	0	1	0	0
3283	Mannose-1-phosphate guanyltransferase alpha OS=Homo sapiens GN=GMPPA PE=1 SV=1	Q96IJ6	46 kDa	0	0	0	1	0	0
3284	2-aminoethanethiol dioxygenase OS=Homo sapiens GN=ADO PE=1 SV=2	Q96SZ5	30 kDa	0	0	0	1	0	0
3285	Polyadenylate-binding protein-interacting protein 2 OS=Homo sapiens GN=PAIP2 PE=1 SV=1	Q9BPZ3	15 kDa	0	0	0	1	0	0
3286	Phosphatidylserine synthase 2 OS=Homo sapiens GN=PTDSS2 PE=1 SV=1	Q9BVG9	56 kDa	0	0	0	1	0	0
3287	Queuine tRNA-ribosyltransferase subunit QTRTD1 OS=Homo sapiens GN=QTRTD1 PE=1 SV=1	Q9H974	47 kDa	0	0	0	1	0	0
3288	Probable lysosomal cobalamin transporter OS=Homo sapiens GN=LMBRD1 PE=1 SV=1	Q9NUN5	61 kDa	0	0	0	1	0	0
3289	Mitogen-activated protein kinase kinase kinase MLT OS=Homo sapiens GN=ZAK PE=1 SV=3	Q9NYL2	91 kDa	0	0	0	1	0	0
3290	Uncharacterized protein C6orf203 OS=Homo sapiens GN=C6orf203 PE=1 SV=1	Q9P0P8	28 kDa	0	0	0	1	0	0
3291	Methionine synthase reductase OS=Homo sapiens GN=MTRR PE=1 SV=3	Q9UBK8	80 kDa	0	0	0	1	0	0
3292	5'-AMP-activated protein kinase subunit gamma-2 OS=Homo sapiens GN=PRKAG2 PE=1 SV=1	Q9UGJ0	63 kDa	0	0	0	1	0	0
3293	A-kinase anchor protein 8-like OS=Homo sapiens GN=AKAP8L PE=1 SV=3	Q9ULX6	72 kDa	0	0	0	1	0	0
3294	Sorting nexin-24 OS=Homo sapiens GN=SNX24 PE=1 SV=1	Q9Y343	20 kDa	0	0	0	1	0	0
3295	Sorting nexin-14 OS=Homo sapiens GN=SNX14 PE=1 SV=3	Q9Y5W7	110 kDa	0	0	0	1	0	0
3296	Sorting nexin-8 OS=Homo sapiens GN=SNX8 PE=1 SV=1	Q9Y5X2	53 kDa	0	0	0	1	0	0
3297	FH1/FH2 domain-containing protein 1 OS=Homo sapiens GN=FHOD1 PE=1 SV=3	Q9Y613	127 kDa	0	0	0	1	0	0
3343	Leukotriene B4 12-hydroxydehydrogenase, isoform CRA_a OS=Homo sapiens GN=LTB4DH PE=4 SV=1	A0A024R172	36 kDa	0	0	0	0	23	0
3344	MAP kinase-activating death domain protein OS=Homo sapiens GN=MADD PE=1 SV=2	Q8WXG6	183 kDa	0	0	0	0	1	0
3345	Putative fidgetin-like protein 2 OS=Homo sapiens GN=FIGNL2 PE=5 SV=2	A6NMB9	67 kDa	0	0	0	0	1	0
3349	GRAM domain-containing protein 3 OS=Homo sapiens GN=GRAMD3 PE=1 SV=1	Q96HH9	48 kDa	0	0	0	0	0	1
3350	Cohesin subunit SA-3 OS=Homo sapiens GN=STAG3 PE=1 SV=2	Q9UJ98	139 kDa	0	0	0	1	0	0
3351	Protein rogdi homolog OS=Homo sapiens GN=ROGDI PE=1 SV=1	Q9GZN7	32 kDa	0	0	0	1	0	0
3352	Mitochondrial ribosome-associated GTPase 1 OS=Homo sapiens GN=MTG1 PE=1 SV=2	Q9BT17	37 kDa	0	0	0	0	1	0
3353	Tubulin beta-4A chain OS=Homo sapiens GN=TUBB4A PE=1 SV=1	M0QY37	12 kDa	0	0	0	0	25	0
3354	28S ribosomal protein S18b, mitochondrial OS=Homo sapiens GN=MRPS18B PE=1 SV=1	Q9Y676	29 kDa	0	0	0	0	0	1
1060	Thymidylate synthase OS=Homo sapiens GN=TYMS PE=1 SV=3	P04818	36 kDa	0	0	1	9	6	6
1183	E3 ubiquitin-protein ligase TRIP12 OS=Homo sapiens GN=TRIP12 PE=1 SV=1	Q14669	220 kDa	0	1	0	8	9	3
1665	Ataxin-10 OS=Homo sapiens GN=ATXN10 PE=1 SV=1	Q9UBB4	53 kDa	1	0	0	5	6	3
1369	Cullin-1 OS=Homo sapiens GN=CUL1 PE=1 SV=2	Q13616	90 kDa	0	0	1	6	5	2
1525	ATP-dependent RNA helicase DDX54 OS=Homo sapiens GN=DDX54 PE=1 SV=2	Q8TDD1	99 kDa	0	1	0	5	4	3
1713	Gasdermin-D OS=Homo sapiens GN=GSDMD PE=1 SV=1	P57764	53 kDa	0	1	0	5	4	3
1479	TRPM8 channel-associated factor 1 OS=Homo sapiens GN=TCAF1 PE=1 SV=3	Q9Y4C2	102 kDa	1	0	0	5	3	3
1657	NEDD8-activating enzyme E1 catalytic subunit OS=Homo sapiens GN=UBA3 PE=1 SV=2	Q8TBC4	52 kDa	0	1	0	2	4	5
1664	DNA mismatch repair protein Msh6 OS=Homo sapiens GN=MSH6 PE=1 SV=1	A0A087WWJ1	121 kDa	1	0	0	3	4	4
1843	Inverted formin-2 OS=Homo sapiens GN=INF2 PE=1 SV=2	Q27J81	136 kDa	0	0	1	4	4	2
1916	EBNA1 binding protein 2 OS=Homo sapiens GN=EBNA1BP2 PE=1 SV=1	Q6IB29	35 kDa	1	0	0	4	4	2
1397	Nucleoporin NUP188 homolog OS=Homo sapiens GN=NUP188 PE=1 SV=1	Q5SRE5	196 kDa	1	0	0	4	2	3
1436	Fanconi anemia group I protein OS=Homo sapiens GN=FANCI PE=1 SV=4	Q9NVI1	149 kDa	0	1	0	1	3	5
1660	1-phosphatidylinositol 4,5-bisphosphate phosphodiesterase beta-3 OS=Homo sapiens GN=PLCB3 PE=1 SV=2	Q01970	139 kDa	1	0	0	4	2	3
1839	Procollagen-lysine,2-oxoglutarate 5-dioxygenase 1 OS=Homo sapiens GN=PLOD1 PE=1 SV=2	Q02809	84 kDa	1	0	0	4	2	3
1842	Telomere length regulation protein TEL2 homolog OS=Homo sapiens GN=TELO2 PE=1 SV=2	Q9Y4R8	92 kDa	0	1	0	3	3	3
1847	ATP-dependent RNA helicase DDX42 OS=Homo sapiens GN=DDX42 PE=1 SV=1	Q86XP3	103 kDa	1	0	0	2	4	3
1845	Condensin complex subunit 2 OS=Homo sapiens GN=NCAPH PE=1 SV=3	Q15003	83 kDa	0	1	0	3	3	2
1917	Protein MON2 homolog OS=Homo sapiens GN=MON2 PE=1 SV=3	Q7Z3U7	190 kDa	1	0	0	4	2	2
1561	DNA polymerase delta catalytic subunit OS=Homo sapiens GN=POLD1 PE=1 SV=2	P28340	124 kDa	0	2	0	3	7	5
1305	Parafibromin OS=Homo sapiens GN=CDC73 PE=1 SV=1	Q6P1J9	61 kDa	2	1	0	6	6	9
1712	ER membrane protein complex subunit 4 OS=Homo sapiens GN=EMC4 PE=1 SV=2	Q5J8M3	20 kDa	0	1	0	3	3	1
1782	Proteasome activator complex subunit 4 OS=Homo sapiens GN=PSME4 PE=1 SV=2	Q14997	211 kDa	0	0	1	4	2	1
1988	Muscleblind-like protein 1 OS=Homo sapiens GN=MBNL1 PE=1 SV=2	Q9NR56	42 kDa	0	0	1	1	1	5
1994	Tumor susceptibility gene 101 protein OS=Homo sapiens GN=TSG101 PE=1 SV=2	Q99816	44 kDa	0	1	0	2	2	3
2006	Mitochondrial import inner membrane translocase subunit Tim23 OS=Homo sapiens GN=TIMM23 PE=1 SV=1	O14925	22 kDa	1	0	0	3	2	2
2008	Epidermal growth factor receptor substrate 15-like 1 OS=Homo sapiens GN=EPS15L1 PE=1 SV=1	Q9UBC2	94 kDa	0	0	1	3	2	2
2089	Processing of 1, ribonuclease P/MRP subunit (S. cerevisiae) OS=Homo sapiens GN=POP1 PE=2 SV=1	Q96F88	115 kDa	1	0	0	3	2	2
2102	Integrator complex subunit 3 OS=Homo sapiens GN=INTS3 PE=1 SV=1	Q68E01	118 kDa	1	0	0	3	2	2
2217	ATP-dependent RNA helicase DHX8 OS=Homo sapiens GN=DHX8 PE=1 SV=1	Q14562	139 kDa	1	0	0	1	3	3
623	Ribosomal L1 domain-containing protein 1 OS=Homo sapiens GN=RSL1D1 PE=1 SV=3	O76021	55 kDa	3	2	4	24	19	13
1651	Microtubule-actin cross-linking factor 1, isoforms 1/2/3/5 OS=Homo sapiens GN=MACF1 PE=1 SV=4	Q9UPN3	838 kDa	0	1	0	2	2	2
1785	FK506-binding protein 15 OS=Homo sapiens GN=FKBP15 PE=1 SV=2	Q5T1M5	134 kDa	0	0	1	1	3	2
1999	Lanosterol 14-alpha demethylase OS=Homo sapiens GN=CYP51A1 PE=1 SV=3	Q16850	57 kDa	0	0	1	1	2	3
2110	Testis-specific Y-encoded-like protein 1 OS=Homo sapiens GN=TSPYL1 PE=1 SV=3	Q9H0U9	49 kDa	1	0	0	2	2	2
2111	NmrA-like family domain-containing protein 1 OS=Homo sapiens GN=NMRAL1 PE=1 SV=1	Q9HBL8	33 kDa	0	1	0	3	2	1
2116	Kinesin-like protein KIF23 OS=Homo sapiens GN=KIF23 PE=1 SV=3	Q02241	110 kDa	0	0	1	3	2	1
2187	Regulation of nuclear pre-mRNA domain-containing protein 1A OS=Homo sapiens GN=RPRD1A PE=1 SV=1	Q96P16	36 kDa	1	0	0	2	2	2
2188	Thyroid receptor-interacting protein 6 OS=Homo sapiens GN=TRIP6 PE=1 SV=3	Q15654	50 kDa	1	0	0	2	2	2
2189	Ubiquitin-like modifier-activating enzyme ATG7 OS=Homo sapiens GN=ATG7 PE=1 SV=1	O95352	78 kDa	0	0	1	3	1	2
2202	Eyes absent homolog 3 OS=Homo sapiens GN=EYA3 PE=1 SV=3	Q99504	63 kDa	0	1	0	3	1	2
2295	Serine/threonine-protein phosphatase 5 OS=Homo sapiens GN=PPP5C PE=1 SV=1	P53041	57 kDa	0	1	0	2	2	2
2303	Prefoldin subunit 5 OS=Homo sapiens GN=PFDN5 PE=1 SV=2	Q99471	17 kDa	0	0	1	2	2	2
2322	Geranylgeranyl pyrophosphate synthase OS=Homo sapiens GN=GGPS1 PE=1 SV=1	O95749	35 kDa	1	0	0	2	1	3
2326	Equilibrative nucleoside transporter 1 OS=Homo sapiens GN=SLC29A1 PE=1 SV=3	Q99808	50 kDa	0	1	0	2	2	2
2335	U3 small nucleolar RNA-associated protein 18 homolog OS=Homo sapiens GN=UTP18 PE=1 SV=3	Q9Y5J1	62 kDa	0	1	0	3	2	1
1559	THUMP domain-containing protein 3 OS=Homo sapiens GN=THUMPD3 PE=1 SV=1	Q9BV44	57 kDa	1	0	1	4	3	4
1606	Astrocytic phosphoprotein PEA-15 OS=Homo sapiens GN=PEA15 PE=1 SV=2	Q15121	15 kDa	1	1	0	5	4	2
1650	SNW domain-containing protein 1 OS=Homo sapiens GN=SNW1 PE=1 SV=1	Q13573	61 kDa	1	0	1	3	4	4
1772	Anamorsin OS=Homo sapiens GN=CIAPIN1 PE=1 SV=2	Q6FI81	34 kDa	1	0	1	4	3	4
1786	ATP synthase subunit g, mitochondrial OS=Homo sapiens GN=ATP5L PE=1 SV=3	O75964	11 kDa	2	0	0	3	5	3
1368	STE20-like serine/threonine-protein kinase OS=Homo sapiens GN=SLK PE=1 SV=1	Q9H2G2	143 kDa	0	2	0	6	3	1
1515	Nuclear pore complex protein Nup214 OS=Homo sapiens GN=NUP214 PE=1 SV=2	P35658	214 kDa	0	1	1	3	3	4
1663	Nucleolar protein 6 OS=Homo sapiens GN=NOL6 PE=1 SV=2	Q9H6R4	128 kDa	0	0	2	3	4	3
1715	U4/U6 small nuclear ribonucleoprotein Prp3 OS=Homo sapiens GN=PRPF3 PE=1 SV=2	O43395	78 kDa	0	1	0	4	1	0
1831	Vacuolar protein sorting 52 (Yeast), isoform CRA_d OS=Homo sapiens GN=VPS52 PE=4 SV=1	A0A024RCT2	75 kDa	1	1	0	3	3	4
1838	CCR4-NOT transcription complex subunit 11 OS=Homo sapiens GN=CNOT11 PE=1 SV=1	Q9UKZ1	55 kDa	0	1	0	2	1	2
1983	WD repeat-containing protein 43 OS=Homo sapiens GN=WDR43 PE=1 SV=3	Q15061	75 kDa	0	0	1	1	1	3
1985	General transcription factor 3C polypeptide 5 OS=Homo sapiens GN=GTF3C5 PE=1 SV=2	Q9Y5Q8	60 kDa	0	0	1	3	1	1
2090	RUS1 family protein C16orf58 OS=Homo sapiens GN=C16orf58 PE=1 SV=2	Q96GQ5	51 kDa	1	0	0	1	2	2
2096	PERQ amino acid-rich with GYF domain-containing protein 2 OS=Homo sapiens GN=GIGYF2 PE=1 SV=1	Q6Y7W6	150 kDa	0	0	1	3	1	1
2106	UPF0505 protein C16orf62 OS=Homo sapiens GN=C16orf62 PE=1 SV=2	Q7Z3J2	110 kDa	1	0	0	1	2	2
2190	Heparan sulfate 2-O-sulfotransferase 1 OS=Homo sapiens GN=HS2ST1 PE=1 SV=1	Q7LGA3	42 kDa	1	0	0	2	2	1
2198	Acylphosphatase-1 OS=Homo sapiens GN=ACYP1 PE=1 SV=2	P07311	11 kDa	0	1	0	3	1	1
2199	Calcium homeostasis endoplasmic reticulum protein OS=Homo sapiens GN=CHERP PE=1 SV=3	Q8IWX8	104 kDa	1	0	0	1	2	2
2200	Histone acetyltransferase KAT7 OS=Homo sapiens GN=KAT7 PE=1 SV=1	O95251	71 kDa	0	1	0	1	1	3
2203	U6 snRNA-associated Sm-like protein LSm3 OS=Homo sapiens GN=LSM3 PE=1 SV=2	P62310	12 kDa	0	0	1	2	2	1
2216	Isoform 5 of Heterogeneous nuclear ribonucleoprotein L-like OS=Homo sapiens GN=HNRNPLL	Q8WVV9-5	56 kDa	1	0	0	0	4	1
2293	Vitamin K epoxide reductase complex subunit 1 OS=Homo sapiens GN=VKORC1 PE=1 SV=1	Q9BQB6	18 kDa	1	0	0	1	2	2
2308	Suppressor of SWI4 1 homolog OS=Homo sapiens GN=PPAN PE=2 SV=1	Q9NQ55	53 kDa	1	0	0	1	3	1
2311	Armadillo repeat-containing protein 8 OS=Homo sapiens GN=ARMC8 PE=1 SV=2	Q8IUR7	76 kDa	1	0	0	3	1	1
2318	28S ribosomal protein S5, mitochondrial OS=Homo sapiens GN=MRPS5 PE=1 SV=2	P82675	48 kDa	1	0	0	2	2	1
2339	Sorcin OS=Homo sapiens GN=SRI PE=1 SV=1	P30626	22 kDa	1	0	0	3	2	0
2430	Mitochondrial Rho GTPase 2 OS=Homo sapiens GN=RHOT2 PE=1 SV=2	Q8IXI1	68 kDa	1	0	0	1	3	1
2431	Cytochrome b-c1 complex subunit 8 OS=Homo sapiens GN=UQCRQ PE=1 SV=4	O14949	10 kDa	0	0	1	3	1	1
2432	E3 ubiquitin-protein ligase RBX1 OS=Homo sapiens GN=RBX1 PE=1 SV=1	P62877	12 kDa	0	1	0	3	1	1
1476	Ribosome-binding protein 1 OS=Homo sapiens GN=RRBP1 PE=1 SV=4	Q9P2E9	152 kDa	1	2	0	3	5	6
1710	Protein NDRG3 OS=Homo sapiens GN=NDRG3 PE=1 SV=2	Q9UGV2	41 kDa	0	0	2	3	3	3
1829	Serine palmitoyltransferase 1 OS=Homo sapiens GN=SPTLC1 PE=1 SV=1	O15269	53 kDa	1	0	1	4	4	1
1358	MKI67 FHA domain-interacting nucleolar phosphoprotein OS=Homo sapiens GN=NIFK PE=1 SV=1	Q9BYG3	34 kDa	1	1	1	5	5	3
1395	UDP-N-acetylglucosamine--peptide N-acetylglucosaminyltransferase 110 kDa subunit OS=Homo sapiens GN=OGT PE=1 SV=3	O15294	117 kDa	2	1	0	8	2	3
1432	Guanine nucleotide exchange factor VAV2 OS=Homo sapiens GN=VAV2 PE=1 SV=2	P52735	101 kDa	1	1	0	2	4	2
1524	Armadillo repeat-containing protein 6 OS=Homo sapiens GN=ARMC6 PE=1 SV=2	Q6NXE6	54 kDa	2	1	0	4	5	3
1550	Extended synaptotagmin-2 OS=Homo sapiens GN=ESYT2 PE=1 SV=1	A0A087WXU3	102 kDa	1	0	1	3	2	3
1659	cDNA FLJ14222 fis, clone NT2RP3003992, highly similar to Nucleolar complex protein 2 homolog OS=Homo sapiens PE=2 SV=1	B3KNC3	85 kDa	0	2	0	2	3	3
1702	Cell division cycle and apoptosis regulator protein 1 OS=Homo sapiens GN=CCAR1 PE=1 SV=2	Q8IX12	133 kDa	1	1	0	3	2	3
1787	Dystonin OS=Homo sapiens GN=DST PE=1 SV=4	Q03001	861 kDa	0	1	0	2	1	1
1848	Striatin-3 OS=Homo sapiens GN=STRN3 PE=1 SV=3	Q13033	87 kDa	0	0	1	1	0	3
1896	Guanine nucleotide-binding protein G(I)/G(S)/G(O) subunit gamma-12 OS=Homo sapiens GN=GNG12 PE=1 SV=3	Q9UBI6	8 kDa	1	1	0	2	3	3
1976	Inositol 1,4,5-trisphosphate receptor type 3 OS=Homo sapiens GN=ITPR3 PE=1 SV=2	Q14573	304 kDa	1	0	0	1	2	1
1989	tRNA pseudouridine synthase A, mitochondrial OS=Homo sapiens GN=PUS1 PE=1 SV=3	Q9Y606	47 kDa	0	1	0	2	1	1
1998	Serine/threonine-protein kinase mTOR OS=Homo sapiens GN=MTOR PE=1 SV=1	P42345	289 kDa	0	0	1	2	1	1
2091	Antigen peptide transporter 1 OS=Homo sapiens GN=TAP1 PE=1 SV=2	Q03518	87 kDa	1	0	0	2	1	1
2094	DNA excision repair protein ERCC-1 OS=Homo sapiens GN=ERCC1 PE=1 SV=1	P07992	33 kDa	1	0	0	1	2	1
2105	Kinesin-like protein KIF2C (Fragment) OS=Homo sapiens GN=KIF2C PE=1 SV=1	Q5JR89	32 kDa	1	0	0	1	2	1
2178	Glycine cleavage system H protein, mitochondrial OS=Homo sapiens GN=GCSH PE=1 SV=2	P23434	19 kDa	1	0	0	1	1	2
2186	Serine palmitoyltransferase 2 OS=Homo sapiens GN=SPTLC2 PE=1 SV=1	O15270	63 kDa	0	1	0	1	1	2
2195	Protein VAC14 homolog OS=Homo sapiens GN=VAC14 PE=1 SV=1	Q08AM6	88 kDa	1	0	0	2	1	1
2286	DnaJ homolog subfamily C member 10 OS=Homo sapiens GN=DNAJC10 PE=1 SV=2	Q8IXB1	91 kDa	0	1	0	1	1	2
2304	Diphthine methyl ester synthase OS=Homo sapiens GN=DPH5 PE=1 SV=2	Q9H2P9	32 kDa	1	0	0	1	2	1
2334	OTU domain-containing protein 6B OS=Homo sapiens GN=OTUD6B PE=1 SV=1	Q8N6M0	34 kDa	0	1	0	1	2	1
2416	Isoform Non-brain of Clathrin light chain A OS=Homo sapiens GN=CLTA	P09496-2	24 kDa	0	0	1	2	1	1
2419	Cytochrome c oxidase subunit 5B, mitochondrial OS=Homo sapiens GN=COX5B PE=1 SV=2	P10606	14 kDa	1	0	0	1	2	1
2423	28 kDa heat- and acid-stable phosphoprotein OS=Homo sapiens GN=PDAP1 PE=1 SV=1	Q13442	21 kDa	0	0	1	2	1	1
2425	Protein NEDD8-MDP1 (Fragment) OS=Homo sapiens GN=NEDD8-MDP1 PE=4 SV=1	E9PL57	20 kDa	1	0	0	2	1	1
2427	PEST proteolytic signal-containing nuclear protein OS=Homo sapiens GN=PCNP PE=1 SV=2	Q8WW12	19 kDa	0	1	0	1	1	2
2442	Cell division cycle protein 23 homolog OS=Homo sapiens GN=CDC23 PE=1 SV=3	Q9UJX2	69 kDa	0	1	0	1	1	2
2447	Paxillin OS=Homo sapiens GN=PXN PE=1 SV=3	P49023	65 kDa	0	1	0	1	1	2
2467	Cleavage and polyadenylation specificity factor subunit 1 OS=Homo sapiens GN=CPSF1 PE=1 SV=2	Q10570	161 kDa	0	1	0	0	2	2
2469	Na(+)/H(+) exchange regulatory cofactor NHE-RF1 OS=Homo sapiens GN=SLC9A3R1 PE=1 SV=4	O14745	39 kDa	0	1	0	0	2	2
2552	39S ribosomal protein L3, mitochondrial OS=Homo sapiens GN=MRPL3 PE=1 SV=1	P09001	39 kDa	0	1	0	1	2	1
2555	MRPS27 protein (Fragment) OS=Homo sapiens GN=MRPS27 PE=2 SV=1	Q6PKB3	25 kDa	0	1	0	1	1	2
2559	Apoptosis regulator BAX OS=Homo sapiens GN=BAX PE=1 SV=1	Q07812	21 kDa	0	0	1	1	1	2
2571	60 kDa chaperonin (Fragment) OS=Homo sapiens GN=HSPD1 PE=4 SV=1	B9VP24	20 kDa	1	0	0	2	1	1
2587	Reticulocalbin-2 OS=Homo sapiens GN=RCN2 PE=1 SV=1	Q14257	37 kDa	0	0	1	0	2	2
2596	Protein spinster homolog 1 OS=Homo sapiens GN=SPNS1 PE=1 SV=1	Q9H2V7	57 kDa	0	0	1	3	0	1
2603	Tripartite motif-containing protein 47 OS=Homo sapiens GN=TRIM47 PE=1 SV=2	Q96LD4	70 kDa	1	0	0	0	3	1
2313	Guanine nucleotide-binding protein G(i) subunit alpha-1 OS=Homo sapiens GN=GNAI1 PE=1 SV=2	P63096	40 kDa	7	0	0	9	8	10
1177	Structural maintenance of chromosomes protein 4 OS=Homo sapiens GN=SMC4 PE=1 SV=2	Q9NTJ3	147 kDa	1	2	2	6	7	6
1229	Prostaglandin E synthase 2 OS=Homo sapiens GN=PTGES2 PE=1 SV=1	Q9H7Z7	42 kDa	1	1	2	4	6	4
1349	Double-stranded RNA-binding protein Staufen homolog 1 OS=Homo sapiens GN=STAU1 PE=1 SV=2	O95793	63 kDa	1	1	2	5	4	5
1648	KN motif and ankyrin repeat domain-containing protein 2 OS=Homo sapiens GN=KANK2 PE=1 SV=1	Q63ZY3	91 kDa	0	1	1	1	3	3
1687	cDNA FLJ90316 fis, clone NT2RP2001495, weakly similar to Human transporter protein (g17) OS=Homo sapiens PE=2 SV=1	Q8NCD8	46 kDa	1	1	0	2	4	1
1701	Tubulin-specific chaperone A OS=Homo sapiens GN=TBCA PE=1 SV=3	O75347	13 kDa	1	1	0	2	3	2
1761	THO complex subunit 5 homolog OS=Homo sapiens GN=THOC5 PE=1 SV=2	Q13769	79 kDa	1	1	0	3	2	2
1817	Peptidyl-prolyl cis-trans isomerase D OS=Homo sapiens GN=PPID PE=1 SV=3	Q08752	41 kDa	1	1	0	3	2	2
1898	RNA-binding protein 10 OS=Homo sapiens GN=RBM10 PE=1 SV=3	P98175	104 kDa	1	1	0	1	4	2
1900	39S ribosomal protein L21, mitochondrial OS=Homo sapiens GN=MRPL21 PE=1 SV=2	Q7Z2W9	23 kDa	1	0	1	2	3	2
1981	Ribosome-recycling factor, mitochondrial OS=Homo sapiens GN=MRRF PE=1 SV=1	Q96E11	29 kDa	1	0	1	3	2	2
1993	Growth factor receptor-bound protein 2 OS=Homo sapiens GN=GRB2 PE=1 SV=1	P62993	25 kDa	2	0	0	1	3	3
2055	Drebrin-like protein OS=Homo sapiens GN=DBNL PE=1 SV=1	Q9UJU6	48 kDa	0	1	1	2	2	3
766	Signal transducer and activator of transcription 3 OS=Homo sapiens GN=STAT3 PE=1 SV=2	P40763	88 kDa	5	5	1	11	11	16
1784	DNA topoisomerase 2-beta OS=Homo sapiens GN=TOP2B PE=1 SV=3	Q02880	183 kDa	8	0	0	8	8	11
1468	Metastasis-associated protein MTA2 OS=Homo sapiens GN=MTA2 PE=1 SV=1	O94776	75 kDa	0	2	1	4	3	3
1649	Isoform 2 of Protein FAM98B OS=Homo sapiens GN=FAM98B	Q52LJ0-2	46 kDa	2	1	0	5	3	2
1430	Isopentenyl-diphosphate Delta-isomerase 1 OS=Homo sapiens GN=IDI1 PE=1 SV=2	Q13907	26 kDa	1	1	2	5	4	4
1023	Glycogen debranching enzyme OS=Homo sapiens GN=AGL PE=1 SV=3	P35573	175 kDa	2	1	3	6	6	7
1027	Protein HGH1 homolog OS=Homo sapiens GN=HGH1 PE=1 SV=1	Q9BTY7	42 kDa	2	5	0	9	7	6
1050	Protein S100-A10 OS=Homo sapiens GN=S100A10 PE=1 SV=2	P60903	11 kDa	3	2	3	8	8	9
2847	AP3D1 protein (Fragment) OS=Homo sapiens GN=AP3D1 PE=2 SV=1	Q6PK82	99 kDa	0	9	0	0	14	14
765	Chromodomain-helicase-DNA-binding protein 4 OS=Homo sapiens GN=CHD4 PE=1 SV=2	Q14839	218 kDa	3	5	2	14	8	9
2551	Heterogeneous nuclear ribonucleoprotein M (Fragment) OS=Homo sapiens GN=HNRNPM PE=1 SV=1	M0QZM1	40 kDa	0	21	0	22	18	24
1158	Serine/threonine-protein phosphatase 4 regulatory subunit 1 OS=Homo sapiens GN=PPP4R1 PE=1 SV=1	Q8TF05	107 kDa	4	2	0	9	4	5
1364	THO complex subunit 2 OS=Homo sapiens GN=THOC2 PE=1 SV=2	Q8NI27	183 kDa	0	3	1	4	6	2
1455	Adenylosuccinate synthetase isozyme 2 OS=Homo sapiens GN=ADSS PE=1 SV=3	P30520	50 kDa	1	1	2	4	5	3
1473	Putative uncharacterized protein DPYSL5 (Fragment) OS=Homo sapiens GN=DPYSL5 PE=4 SV=1	Q53SW3	52 kDa	0	1	2	4	2	3
1502	SH3 domain GRB2-like 1 OS=Homo sapiens GN=SH3GL1 PE=2 SV=1	Q6FGM0	41 kDa	1	1	1	3	2	4
1504	PDZ and LIM domain protein 7 OS=Homo sapiens GN=PDLIM7 PE=1 SV=1	Q9NR12	50 kDa	1	1	1	3	3	3
1519	Monofunctional C1-tetrahydrofolate synthase, mitochondrial OS=Homo sapiens GN=MTHFD1L PE=1 SV=1	Q6UB35	106 kDa	1	2	0	3	3	3
1558	DnaJ homolog subfamily C member 13 OS=Homo sapiens GN=DNAJC13 PE=1 SV=5	O75165	254 kDa	2	1	0	3	3	3
1575	39S ribosomal protein L41, mitochondrial OS=Homo sapiens GN=MRPL41 PE=1 SV=1	Q8IXM3	15 kDa	0	1	2	3	3	3
1601	Desmoplakin OS=Homo sapiens GN=DSP PE=1 SV=3	P15924	332 kDa	1	0	0	1	2	0
1607	cDNA FLJ40986 fis, clone UTERU2014898, highly similar to Vacuolar ATP synthase subunit H (EC 3.6.3.14) OS=Homo sapiens PE=2 SV=1	B3KUZ7	56 kDa	1	2	0	4	3	2
1653	1-phosphatidylinositol 4,5-bisphosphate phosphodiesterase gamma-1 OS=Homo sapiens GN=PLCG1 PE=1 SV=1	P19174	149 kDa	1	0	1	2	1	3
1717	Rab11 family-interacting protein 1 OS=Homo sapiens GN=RAB11FIP1 PE=1 SV=3	Q6WKZ4	137 kDa	0	1	0	0	1	2
1769	Protein enabled homolog OS=Homo sapiens GN=ENAH PE=1 SV=2	Q8N8S7	67 kDa	1	2	0	5	3	1
1777	DnaJ homolog subfamily C member 17 OS=Homo sapiens GN=DNAJC17 PE=1 SV=1	Q9NVM6	35 kDa	1	2	0	3	3	3
1830	Cysteine and histidine-rich domain-containing protein 1 OS=Homo sapiens GN=CHORDC1 PE=1 SV=2	Q9UHD1	37 kDa	1	0	1	1	3	2
1844	Isoform 2 of Epimerase family protein SDR39U1 OS=Homo sapiens GN=SDR39U1	Q9NRG7-2	31 kDa	2	0	0	3	2	1
1918	Death-inducer obliterator 1 OS=Homo sapiens GN=DIDO1 PE=1 SV=5	Q9BTC0	244 kDa	0	0	1	1	2	0
1954	U4/U6 small nuclear ribonucleoprotein Prp31 OS=Homo sapiens GN=PRPF31 PE=1 SV=2	Q8WWY3	55 kDa	0	1	1	2	1	3
1997	Charged multivesicular body protein 6 OS=Homo sapiens GN=CHMP6 PE=1 SV=3	Q96FZ7	23 kDa	0	0	1	1	1	1
2003	N-alpha-acetyltransferase 10 OS=Homo sapiens GN=NAA10 PE=1 SV=1	P41227	26 kDa	1	0	0	2	1	0
2010	Vacuolar protein sorting-associated protein 13C OS=Homo sapiens GN=VPS13C PE=1 SV=1	Q709C8	422 kDa	1	0	0	2	0	1
2115	COPS7A protein OS=Homo sapiens GN=COPS7A PE=2 SV=1	Q567U8	27 kDa	0	1	0	0	2	1
2168	Major facilitator superfamily domain-containing protein 10 OS=Homo sapiens GN=MFSD10 PE=1 SV=1	Q14728	48 kDa	1	1	0	2	1	3
2173	OK/SW-CL.19 OS=Homo sapiens GN=OK/SW-cl.19 PE=2 SV=1	Q8NI83	16 kDa	0	0	1	1	1	1
2176	La-related protein 7 OS=Homo sapiens GN=LARP7 PE=1 SV=1	Q4G0J3	67 kDa	0	0	1	1	1	1
2208	Conserved oligomeric Golgi complex subunit 5 OS=Homo sapiens GN=COG5 PE=1 SV=3	Q9UP83	93 kDa	0	0	1	1	0	2
2209	Intron-binding protein aquarius OS=Homo sapiens GN=AQR PE=1 SV=4	O60306	171 kDa	1	0	0	0	2	1
2214	Sterol O-acyltransferase 1 OS=Homo sapiens GN=SOAT1 PE=1 SV=3	P35610	65 kDa	1	0	0	2	0	1
2220	Exosome component 10 OS=Homo sapiens GN=EXOSC10 PE=1 SV=2	Q01780	101 kDa	0	1	0	0	2	1
2223	LisH domain and HEAT repeat-containing protein KIAA1468 OS=Homo sapiens GN=KIAA1468 PE=1 SV=2	Q9P260	135 kDa	0	1	0	1	2	0
2277	Protein-methionine sulfoxide oxidase MICAL1 OS=Homo sapiens GN=MICAL1 PE=1 SV=2	Q8TDZ2	118 kDa	0	1	0	1	1	1
2283	Zinc finger CCCH domain-containing protein 14 OS=Homo sapiens GN=ZC3H14 PE=1 SV=1	Q6PJT7	83 kDa	0	1	0	1	1	1
2307	Transcription factor 25 OS=Homo sapiens GN=TCF25 PE=1 SV=1	Q9BQ70	77 kDa	1	0	0	1	1	1
2328	Pre-mRNA-splicing factor SYF2 OS=Homo sapiens GN=SYF2 PE=1 SV=1	O95926	29 kDa	0	1	0	1	1	1
2340	Condensin complex subunit 3 OS=Homo sapiens GN=NCAPG PE=1 SV=1	Q9BPX3	114 kDa	0	0	1	1	0	2
2344	7,8-dihydro-8-oxoguanine triphosphatase OS=Homo sapiens GN=NUDT1 PE=1 SV=3	P36639	23 kDa	0	1	0	2	0	1
2351	cDNA FLJ58258, highly similar to Cyclin G-associated kinase (EC 2.7.11.1) OS=Homo sapiens PE=2 SV=1	B4DS37	132 kDa	1	0	0	2	1	0
2354	STX12 protein (Fragment) OS=Homo sapiens GN=STX12 PE=2 SV=1	Q6LEU0	31 kDa	0	1	0	2	0	1
2356	Arfaptin-2 OS=Homo sapiens GN=ARFIP2 PE=1 SV=1	P53365	38 kDa	0	1	0	0	1	2
2364	Transcription activator BRG1 OS=Homo sapiens GN=SMARCA4 PE=1 SV=1	A0A0A0MT49	189 kDa	0	1	0	2	0	1
2434	Poly(A)-specific ribonuclease PARN OS=Homo sapiens GN=PARN PE=1 SV=1	O95453	73 kDa	0	1	0	1	1	1
2438	Isoform 3 of Gamma-tubulin complex component 3 OS=Homo sapiens GN=TUBGCP3	Q96CW5-3	49 kDa	0	0	1	1	1	1
2440	Poly(A) polymerase alpha OS=Homo sapiens GN=PAPOLA PE=1 SV=4	P51003	83 kDa	1	0	0	0	2	1
2443	High affinity cationic amino acid transporter 1 OS=Homo sapiens GN=SLC7A1 PE=1 SV=1	P30825	68 kDa	1	0	0	1	2	0
2452	Nitric oxide synthase-interacting protein OS=Homo sapiens GN=NOSIP PE=1 SV=1	Q9Y314	33 kDa	1	0	0	2	1	0
2465	RUN and FYVE domain-containing protein 1 OS=Homo sapiens GN=RUFY1 PE=1 SV=2	Q96T51	80 kDa	1	0	0	1	0	2
2473	Probable peptidyl-tRNA hydrolase (Fragment) OS=Homo sapiens GN=PTRH1 PE=1 SV=1	A0A096LP22	19 kDa	0	1	0	0	2	1
2483	Protein bicaudal D homolog 2 OS=Homo sapiens GN=BICD2 PE=1 SV=1	Q8TD16	94 kDa	0	1	0	1	2	0
2487	Peripheral plasma membrane protein CASK OS=Homo sapiens GN=CASK PE=1 SV=3	O14936	105 kDa	0	1	0	1	0	2
2536	WD repeat-containing protein 54 OS=Homo sapiens GN=WDR54 PE=1 SV=1	Q9H977	36 kDa	0	1	0	1	1	1
2543	EPM2A-interacting protein 1 OS=Homo sapiens GN=EPM2AIP1 PE=1 SV=1	Q7L775	70 kDa	0	1	0	1	1	1
2566	COMM domain-containing protein 4 OS=Homo sapiens GN=COMMD4 PE=1 SV=1	Q9H0A8	22 kDa	1	0	0	1	0	2
2569	Mitochondrial import receptor subunit TOM20 homolog OS=Homo sapiens GN=TOMM20 PE=1 SV=1	Q15388	16 kDa	1	0	0	2	0	1
2570	Queuine tRNA-ribosyltransferase OS=Homo sapiens GN=QTRT1 PE=1 SV=3	Q9BXR0	44 kDa	0	0	1	1	0	2
2573	U6 snRNA-associated Sm-like protein LSm7 OS=Homo sapiens GN=LSM7 PE=1 SV=1	Q9UK45	12 kDa	0	1	0	1	2	0
2592	Nucleolar pre-ribosomal-associated protein 1 OS=Homo sapiens GN=URB1 PE=1 SV=4	O60287	254 kDa	0	1	0	0	1	2
2595	cDNA FLJ58300, highly similar to Seryl-tRNA synthetase, mitochondrial (EC 6.1.1.11) OS=Homo sapiens PE=2 SV=1	B4DXB9	58 kDa	0	1	0	2	1	0
2604	Calcium/calmodulin-dependent protein kinase II (Fragment) OS=Homo sapiens PE=2 SV=2	Q13280	31 kDa	0	0	1	2	1	0
2614	Dihydropteridine reductase OS=Homo sapiens GN=QDPR PE=1 SV=2	P09417	26 kDa	1	0	0	0	1	2
2621	Deoxyhypusine hydroxylase OS=Homo sapiens GN=DOHH PE=1 SV=1	Q9BU89	33 kDa	0	1	0	0	2	1
2665	Battenin (Fragment) OS=Homo sapiens GN=CLN3 PE=2 SV=1	O95085	35 kDa	0	1	0	1	1	1
2666	FAD-dependent oxidoreductase domain-containing protein 1 OS=Homo sapiens GN=FOXRED1 PE=1 SV=2	Q96CU9	54 kDa	0	1	0	1	1	1
2674	Protein XRP2 OS=Homo sapiens GN=RP2 PE=1 SV=4	O75695	40 kDa	0	0	1	1	1	1
2676	Vacuolar protein sorting-associated protein 26B OS=Homo sapiens GN=VPS26B PE=1 SV=2	Q4G0F5	39 kDa	0	0	1	1	1	1
2678	WD repeat-containing protein 82 OS=Homo sapiens GN=WDR82 PE=1 SV=1	Q6UXN9	35 kDa	1	0	0	1	1	1
2685	Solute carrier family 35 member F2 OS=Homo sapiens GN=SLC35F2 PE=1 SV=1	Q8IXU6	41 kDa	1	0	0	1	1	1
2702	Deoxynucleotidyltransferase terminal-interacting protein 2 OS=Homo sapiens GN=DNTTIP2 PE=1 SV=2	Q5QJE6	84 kDa	0	1	0	2	0	1
849	pre-rRNA processing protein FTSJ3 OS=Homo sapiens GN=FTSJ3 PE=1 SV=2	Q8IY81	97 kDa	4	4	2	9	10	11
1337	Delta-aminolevulinic acid dehydratase OS=Homo sapiens GN=ALAD PE=1 SV=1	P13716	36 kDa	3	2	0	6	3	6
1047	cDNA FLJ78309, highly similar to Homo sapiens heterogeneous nuclear ribonucleoprotein U-like 1 (HNRPUL1), transcript variant 1, mRNA OS=Homo sapiens PE=2 SV=1	A8K5K0	96 kDa	2	2	3	6	11	3
1128	Isoform 4 of Double-stranded RNA-specific adenosine deaminase OS=Homo sapiens GN=ADAR	P55265-4	141 kDa	3	2	2	4	6	10
692	RNA cytidine acetyltransferase OS=Homo sapiens GN=NAT10 PE=1 SV=2	Q9H0A0	116 kDa	6	5	4	15	13	14
1346	Ribonucleoside-diphosphate reductase subunit M2 OS=Homo sapiens GN=RRM2 PE=1 SV=1	P31350	45 kDa	2	1	2	4	4	6
974	Sorting nexin-6 OS=Homo sapiens GN=SNX6 PE=1 SV=1	Q9UNH7	47 kDa	3	1	4	6	7	9
1367	Alanine--tRNA ligase, mitochondrial OS=Homo sapiens GN=AARS2 PE=1 SV=1	Q5JTZ9	107 kDa	3	1	0	3	3	5
1391	Liprin-beta-1 OS=Homo sapiens GN=PPFIBP1 PE=1 SV=2	Q86W92	114 kDa	1	0	3	3	4	4
1406	V-type proton ATPase subunit E 1 OS=Homo sapiens GN=ATP6V1E1 PE=1 SV=1	P36543	26 kDa	1	2	1	5	4	2
1448	Serine/threonine-protein phosphatase 6 catalytic subunit OS=Homo sapiens GN=PPP6C PE=1 SV=1	O00743	35 kDa	1	1	2	4	4	3
1533	C447E6.1 (Nucleotide binding protein 1 (E.coli MinD like) ) (Fragment) OS=Homo sapiens GN=NUBP1 PE=3 SV=1	Q2YS46	28 kDa	1	2	1	3	5	3
1706	Serine/threonine-protein phosphatase 4 catalytic subunit OS=Homo sapiens GN=PPP4C PE=1 SV=1	P60510	35 kDa	2	2	0	4	4	3
1111	Dynactin subunit 2 OS=Homo sapiens GN=DCTN2 PE=1 SV=4	Q13561	44 kDa	2	2	3	7	6	6
2748	Keratin, type I cytoskeletal 16 OS=Homo sapiens GN=KRT16 PE=1 SV=4	P08779	51 kDa	0	0	7	5	8	6
734	Nuclear mitotic apparatus protein 1 OS=Homo sapiens GN=NUMA1 PE=1 SV=2	Q14980	238 kDa	5	4	4	14	10	11
1338	Isoform 3 of Nucleolar and coiled-body phosphoprotein 1 OS=Homo sapiens GN=NOLC1	Q14978-3	74 kDa	3	3	0	6	5	5
1388	Translation initiation factor eIF-2B subunit alpha OS=Homo sapiens GN=EIF2B1 PE=1 SV=1	Q14232	34 kDa	1	0	2	4	2	2
1596	Heme oxygenase 2 OS=Homo sapiens GN=HMOX2 PE=1 SV=2	P30519	36 kDa	2	1	0	1	4	3
1654	Enhancer of mRNA-decapping protein 3 OS=Homo sapiens GN=EDC3 PE=1 SV=1	Q96F86	56 kDa	2	1	0	1	3	4
1703	Ubiquitin-conjugating enzyme E2 A OS=Homo sapiens GN=UBE2A PE=1 SV=2	P49459	17 kDa	1	2	0	3	2	3
1736	Paraspeckle component 1 OS=Homo sapiens GN=PSPC1 PE=1 SV=1	Q8WXF1	59 kDa	1	1	1	3	2	3
1758	Putative RNA-binding protein Luc7-like 2 OS=Homo sapiens GN=LUC7L2 PE=1 SV=2	Q9Y383	47 kDa	2	0	1	3	2	3
1759	TRMT1-like protein OS=Homo sapiens GN=TRMT1L PE=1 SV=2	Q7Z2T5	82 kDa	0	1	2	4	3	1
1813	Dynein assembly factor 5, axonemal OS=Homo sapiens GN=DNAAF5 PE=1 SV=4	Q86Y56	94 kDa	1	1	1	1	4	3
1819	Protein CIP2A OS=Homo sapiens GN=KIAA1524 PE=1 SV=2	Q8TCG1	102 kDa	0	2	1	2	2	4
1868	WASF2 protein (Fragment) OS=Homo sapiens GN=WASF2 PE=2 SV=1	Q05BU7	21 kDa	1	1	1	2	3	3
1889	TLD domain-containing protein 1 OS=Homo sapiens GN=TLDC1 PE=1 SV=2	Q6P9B6	51 kDa	2	0	1	3	3	2
1902	Protein phosphatase 1F OS=Homo sapiens GN=PPM1F PE=1 SV=3	P49593	50 kDa	2	1	0	3	2	3
1095	GTPBP4 protein (Fragment) OS=Homo sapiens GN=GTPBP4 PE=2 SV=1	Q8N4P8	74 kDa	4	2	2	9	6	6
1098	G-rich sequence factor 1 OS=Homo sapiens GN=GRSF1 PE=1 SV=3	Q12849	53 kDa	4	4	0	8	9	4
893	cDNA FLJ16598 fis, clone TESTI4006473, weakly similar to ATP-dependent RNA helicase A OS=Homo sapiens PE=2 SV=1	Q6ZMY0	151 kDa	7	1	2	10	7	9
1334	NADH-ubiquinone oxidoreductase chain 5 OS=Homo sapiens GN=ND5 PE=3 SV=1	A0A059RS62	67 kDa	3	2	0	5	3	5
1475	PDZ domain-containing protein GIPC1 OS=Homo sapiens GN=GIPC1 PE=1 SV=2	O14908	36 kDa	2	3	0	4	4	5
844	Exportin-5 OS=Homo sapiens GN=XPO5 PE=1 SV=1	Q9HAV4	136 kDa	4	3	5	10	14	7
1019	Ribosome biogenesis regulatory protein homolog OS=Homo sapiens GN=RRS1 PE=1 SV=2	Q15050	41 kDa	2	4	3	8	6	9
945	BolA-like protein 2 OS=Homo sapiens GN=BOLA2 PE=1 SV=1	Q9H3K6	10 kDa	2	4	5	9	10	9
747	Glutaredoxin-3 OS=Homo sapiens GN=GLRX3 PE=1 SV=2	O76003	37 kDa	5	6	2	11	10	12
1024	UV excision repair protein RAD23 homolog B OS=Homo sapiens GN=RAD23B PE=1 SV=1	P54727	43 kDa	3	1	4	9	6	5
1419	Nucleoredoxin OS=Homo sapiens GN=NXN PE=1 SV=2	Q6DKJ4	48 kDa	1	1	2	6	1	3
1454	Cyclin-dependent kinase 6 OS=Homo sapiens GN=CDK6 PE=1 SV=1	Q00534	37 kDa	1	1	2	5	2	3
1522	RRP12-like protein OS=Homo sapiens GN=RRP12 PE=1 SV=2	Q5JTH9	144 kDa	2	2	0	4	4	2
1523	cDNA FLJ12662 fis, clone NT2RM4002205, moderately similar to ELONGATION FACTOR G, MITOCHONDRIAL OS=Homo sapiens PE=2 SV=1	Q9H9M0	17 kDa	1	1	0	1	2	2
1656	Protein diaphanous homolog 2 OS=Homo sapiens GN=DIAPH2 PE=1 SV=1	O60879	126 kDa	1	1	0	3	2	0
1837	5'-nucleotidase OS=Homo sapiens GN=NT5E PE=1 SV=1	P21589	63 kDa	0	0	2	1	2	2
1963	Medium-chain specific acyl-CoA dehydrogenase, mitochondrial OS=Homo sapiens GN=ACADM PE=1 SV=1	P11310	47 kDa	1	1	0	2	2	1
1969	Sulfatase-modifying factor 2 OS=Homo sapiens GN=SUMF2 PE=1 SV=2	Q8NBJ7	34 kDa	1	0	1	2	2	1
1971	Epidermal growth factor receptor OS=Homo sapiens GN=EGFR PE=1 SV=2	P00533	134 kDa	1	0	1	2	2	1
1980	Protein EFR3 homolog A OS=Homo sapiens GN=EFR3A PE=1 SV=2	Q14156	93 kDa	1	1	0	2	2	1
2045	Hydroxymethylglutaryl-CoA synthase, cytoplasmic OS=Homo sapiens GN=HMGCS1 PE=1 SV=2	Q01581	57 kDa	1	0	1	2	2	1
2052	Putative uncharacterized protein DKFZp686C21148 OS=Homo sapiens GN=DKFZp686C21148 PE=2 SV=1	Q6MZM3	141 kDa	1	0	1	1	2	2
2057	NFS1 nitrogen fixation 1 isoform a variant (Fragment) OS=Homo sapiens PE=2 SV=1	Q53FP3	50 kDa	1	1	0	1	1	3
2058	Isoform 4 of ADP-ribosylation factor GTPase-activating protein 1 OS=Homo sapiens GN=ARFGAP1	Q8N6T3-4	31 kDa	1	1	0	3	1	1
2062	Pre-mRNA-splicing factor SPF27 OS=Homo sapiens GN=BCAS2 PE=1 SV=1	O75934	26 kDa	1	1	0	1	2	2
2063	Diablo homolog (Drosophila) OS=Homo sapiens GN=DIABLO PE=2 SV=1	Q502X2	21 kDa	0	1	1	1	2	2
2081	Nuclear receptor-binding protein OS=Homo sapiens GN=NRBP1 PE=1 SV=1	Q9UHY1	60 kDa	1	1	0	1	2	2
2125	Protein PAT1 homolog 1 OS=Homo sapiens GN=PATL1 PE=1 SV=2	Q86TB9	87 kDa	2	0	0	0	2	3
2156	Alpha-globin transcription factor CP2 OS=Homo sapiens GN=TFCP2 PE=1 SV=2	Q12800	57 kDa	0	1	1	2	1	2
2157	Isoform 1 of Nuclear factor 1 C-type OS=Homo sapiens GN=NFIC	P08651-2	55 kDa	1	1	0	2	2	1
2159	Cytochrome c oxidase assembly protein COX11, mitochondrial OS=Homo sapiens GN=COX11 PE=1 SV=3	Q9Y6N1	31 kDa	1	1	0	3	1	1
2165	THO complex subunit 3 OS=Homo sapiens GN=THOC3 PE=1 SV=1	Q96J01	39 kDa	1	0	1	2	2	1
2166	Synaptogyrin-2 (Fragment) OS=Homo sapiens GN=SYNGR2 PE=1 SV=1	K7ELS8	15 kDa	1	0	1	1	2	2
2265	U6 snRNA-associated Sm-like protein LSm4 OS=Homo sapiens GN=LSM4 PE=1 SV=1	Q9Y4Z0	15 kDa	0	1	1	1	2	2
2298	DNA polymerase epsilon subunit 3 OS=Homo sapiens GN=POLE3 PE=1 SV=1	Q9NRF9	17 kDa	0	2	0	1	3	1
2995	Insulin-like growth factor 2 mRNA-binding protein 3 OS=Homo sapiens GN=IGF2BP3 PE=1 SV=2	O00425	64 kDa	0	2	0	0	0	5
1211	Paired amphipathic helix protein Sin3a OS=Homo sapiens GN=SIN3A PE=1 SV=2	Q96ST3	145 kDa	3	2	1	5	6	4
1230	Condensin complex subunit 1 OS=Homo sapiens GN=NCAPD2 PE=1 SV=3	Q15021	157 kDa	4	1	1	6	5	4
947	Early endosome antigen 1 OS=Homo sapiens GN=EEA1 PE=1 SV=2	Q15075	162 kDa	2	4	1	5	6	6
1133	Nuclear pore complex protein Nup107 OS=Homo sapiens GN=NUP107 PE=1 SV=1	P57740	106 kDa	3	3	1	3	7	7
1156	Isoform 2 of Ribonucleoprotein PTB-binding 1 OS=Homo sapiens GN=RAVER1	Q8IY67-2	78 kDa	2	2	3	6	4	7
1182	Procollagen-lysine,2-oxoglutarate 5-dioxygenase 2 OS=Homo sapiens GN=PLOD2 PE=1 SV=2	O00469	85 kDa	2	5	0	5	7	5
891	Probable ubiquitin carboxyl-terminal hydrolase FAF-X OS=Homo sapiens GN=USP9X PE=1 SV=3	Q93008	292 kDa	4	4	2	6	11	7
1234	Tight junction protein ZO-1 OS=Homo sapiens GN=TJP1 PE=1 SV=3	Q07157	195 kDa	0	4	1	4	5	3
1320	Clustered mitochondria protein homolog OS=Homo sapiens GN=CLUH PE=1 SV=2	O75153	147 kDa	3	1	1	5	3	4
1433	Retinoblastoma-associated protein OS=Homo sapiens GN=RB1 PE=1 SV=2	P06400	106 kDa	3	2	0	5	5	2
1444	Mannose-6-phosphate isomerase OS=Homo sapiens GN=MPI PE=1 SV=2	P34949	47 kDa	2	1	2	5	4	3
1199	Aflatoxin B1 aldehyde reductase member 2 OS=Homo sapiens GN=AKR7A2 PE=1 SV=3	O43488	40 kDa	2	2	4	7	7	5
1077	40S ribosomal protein S21 OS=Homo sapiens GN=RPS21 PE=1 SV=1	P63220	9 kDa	3	3	3	7	6	8
1089	Thymidine phosphorylase OS=Homo sapiens GN=TYMP PE=1 SV=2	P19971	50 kDa	5	2	2	9	5	7
1109	Cation-independent mannose-6-phosphate receptor OS=Homo sapiens GN=IGF2R PE=1 SV=3	P11717	274 kDa	2	2	2	3	6	5
1227	Negative elongation factor B OS=Homo sapiens GN=NELFB PE=1 SV=1	A0A0X1KG71	70 kDa	1	4	1	3	5	6
1326	Dynein light chain Tctex-type 1 OS=Homo sapiens GN=DYNLT1 PE=1 SV=1	P63172	12 kDa	1	3	2	5	6	3
1551	Ras GTPase-activating protein-binding protein 2 OS=Homo sapiens GN=G3BP2 PE=1 SV=2	Q9UN86	54 kDa	3	2	1	7	3	4
1552	Acetyl-CoA carboxylase 1 OS=Homo sapiens GN=ACACA PE=1 SV=2	Q13085	266 kDa	1	0	2	1	4	2
1633	Symplekin OS=Homo sapiens GN=SYMPK PE=1 SV=2	Q92797	141 kDa	1	1	1	2	3	2
1646	Nucleolar complex protein 3 homolog OS=Homo sapiens GN=NOC3L PE=1 SV=1	Q8WTT2	93 kDa	2	0	1	3	2	2
1662	Rab3 GTPase-activating protein non-catalytic subunit OS=Homo sapiens GN=RAB3GAP2 PE=1 SV=1	Q9H2M9	156 kDa	1	2	0	0	4	3
1821	60S ribosomal protein L7-like 1 OS=Homo sapiens GN=RPL7L1 PE=1 SV=1	Q6DKI1	29 kDa	0	2	1	1	3	3
1867	Prefoldin subunit 1 OS=Homo sapiens GN=PFDN1 PE=1 SV=2	O60925	14 kDa	1	1	1	3	2	2
1895	Clathrin interactor 1 OS=Homo sapiens GN=CLINT1 PE=1 SV=1	Q14677	68 kDa	2	1	0	4	1	2
1978	Factor VIII intron 22 protein OS=Homo sapiens GN=F8A1 PE=1 SV=2	P23610	39 kDa	1	2	0	3	3	1
2128	E3 ubiquitin-protein ligase NEDD4-like OS=Homo sapiens GN=NEDD4L PE=1 SV=2	Q96PU5	112 kDa	3	0	0	4	3	0
2589	Septin-10 OS=Homo sapiens GN=SEPT10 PE=1 SV=2	Q9P0V9	53 kDa	0	3	0	4	3	0
825	Caprin-1 OS=Homo sapiens GN=CAPRIN1 PE=1 SV=2	Q14444	78 kDa	6	6	1	9	10	11
729	Leucine-rich repeat-containing protein 47 OS=Homo sapiens GN=LRRC47 PE=1 SV=1	Q8N1G4	63 kDa	2	7	5	10	12	10
801	Replication protein A 32 kDa subunit OS=Homo sapiens GN=RPA2 PE=1 SV=1	P15927	29 kDa	6	6	2	13	10	9
1263	Prolyl endopeptidase OS=Homo sapiens GN=PREP PE=1 SV=2	P48147	81 kDa	3	2	2	4	3	9
932	Transducin beta-like protein 3 OS=Homo sapiens GN=TBL3 PE=1 SV=2	Q12788	89 kDa	4	4	3	10	7	8
909	Rap1 GTPase-GDP dissociation stimulator 1 OS=Homo sapiens GN=RAP1GDS1 PE=1 SV=3	P52306	66 kDa	4	6	2	12	9	6
1494	Tyrosine-protein kinase receptor OS=Homo sapiens GN=TFG/ALK fusion PE=2 SV=1	Q8TDJ5	89 kDa	1	1	2	3	3	3
1556	Isochorismatase domain-containing protein 2 OS=Homo sapiens GN=ISOC2 PE=1 SV=1	Q96AB3	22 kDa	2	2	0	3	2	4
1569	Phosphatidylinositol glycan anchor biosynthesis class U protein OS=Homo sapiens GN=PIGU PE=1 SV=3	Q9H490	50 kDa	1	2	1	2	4	3
1764	Endophilin-B2 OS=Homo sapiens GN=SH3GLB2 PE=1 SV=1	Q9NR46	44 kDa	3	1	0	5	2	2
1904	Guanine nucleotide-binding protein subunit beta-4 OS=Homo sapiens GN=GNB4 PE=1 SV=3	Q9HAV0	38 kDa	9	7	0	12	13	11
486	Myb-binding protein 1A OS=Homo sapiens GN=MYBBP1A PE=1 SV=2	Q9BQG0	149 kDa	12	8	5	21	17	18
1006	V-type proton ATPase subunit C 1 OS=Homo sapiens GN=ATP6V1C1 PE=1 SV=4	P21283	44 kDa	3	3	3	7	7	6
1887	cDNA FLJ34494 fis, clone HLUNG2005030, highly similar to VIMENTIN OS=Homo sapiens PE=2 SV=1	B3KRK8	47 kDa	0	310	232	412	392	396
1407	Dolichol-phosphate mannosyltransferase subunit 1 OS=Homo sapiens GN=DPM1 PE=1 SV=1	O60762	30 kDa	2	2	1	2	5	4
1415	TBC1 domain family member 24 OS=Homo sapiens GN=TBC1D24 PE=1 SV=2	Q9ULP9	63 kDa	1	2	2	6	2	3
1469	Vacuole membrane protein 1 OS=Homo sapiens GN=VMP1 PE=1 SV=1	Q96GC9	46 kDa	2	1	2	3	4	4
1477	Negative elongation factor A OS=Homo sapiens GN=NELFA PE=1 SV=1	A0A0C4DFX9	59 kDa	3	2	0	3	4	4
1538	40S ribosomal protein S28 OS=Homo sapiens GN=RPS28 PE=1 SV=1	P62857	8 kDa	1	3	1	4	4	3
1555	Transcription factor BTF3 (Fragment) OS=Homo sapiens GN=BTF3L4 PE=2 SV=1	Q6PJ77	16 kDa	2	3	0	4	4	3
1595	Charged multivesicular body protein 5 OS=Homo sapiens GN=CHMP5 PE=1 SV=1	Q9NZZ3	25 kDa	3	1	1	4	2	5
889	ATP-dependent RNA helicase DDX24 OS=Homo sapiens GN=DDX24 PE=1 SV=1	Q9GZR7	96 kDa	4	4	4	7	9	10
1300	DEAD (Asp-Glu-Ala-Asp) box polypeptide 47 isoform 1 variant (Fragment) OS=Homo sapiens PE=2 SV=1	Q53GJ1	50 kDa	2	3	1	2	6	5
1389	Testin isoform 1 variant (Fragment) OS=Homo sapiens PE=2 SV=1	Q53GU1	48 kDa	3	0	3	5	2	6
842	NADP-dependent malic enzyme OS=Homo sapiens GN=ME1 PE=1 SV=1	P48163	64 kDa	5	5	3	9	10	9
910	Protein SEC13 homolog OS=Homo sapiens GN=SEC13 PE=1 SV=3	P55735	36 kDa	6	5	2	12	8	8
1224	Catenin delta-1 OS=Homo sapiens GN=CTNND1 PE=1 SV=1	O60716	108 kDa	2	2	3	6	4	5
1154	Tubulin-specific chaperone D OS=Homo sapiens GN=TBCD PE=1 SV=2	Q9BTW9	133 kDa	3	4	1	6	6	5
1254	Twinfilin-2 OS=Homo sapiens GN=TWF2 PE=1 SV=2	Q6IBS0	40 kDa	2	5	1	6	8	3
811	Histone H3.3 OS=Homo sapiens GN=H3F3A PE=1 SV=2	P84243	15 kDa	16	17	0	27	21	22
437	DNA topoisomerase 2-alpha OS=Homo sapiens GN=TOP2A PE=1 SV=3	P11388	174 kDa	11	8	8	20	19	18
572	High density lipoprotein binding protein (Vigilin), isoform CRA_a OS=Homo sapiens GN=HDLBP PE=1 SV=1	A0A024R4E5	141 kDa	8	6	7	16	14	14
856	Protein farnesyltransferase/geranylgeranyltransferase type-1 subunit alpha OS=Homo sapiens GN=FNTA PE=1 SV=1	P49354	44 kDa	4	5	3	7	8	10
1478	Importin subunit alpha-5 OS=Homo sapiens GN=KPNA1 PE=1 SV=3	P52294	60 kDa	6	6	0	6	11	8
155	Spectrin beta chain, non-erythrocytic 1 OS=Homo sapiens GN=SPTBN1 PE=1 SV=2	Q01082	275 kDa	28	17	21	52	39	45
728	THO complex subunit 4 OS=Homo sapiens GN=ALYREF PE=1 SV=3	Q86V81	27 kDa	5	7	7	15	10	14
122	Histone H3.1 OS=Homo sapiens GN=HIST1H3A PE=1 SV=2	P68431	15 kDa	52	46	0	75	65	58
588	HEAT repeat-containing protein 1 OS=Homo sapiens GN=HEATR1 PE=1 SV=3	Q9H583	242 kDa	13	6	3	17	17	10
778	Transcription elongation factor A protein 1 OS=Homo sapiens GN=TCEA1 PE=1 SV=2	P23193	34 kDa	7	5	3	10	10	10
1085	Replication factor C subunit 2 OS=Homo sapiens GN=RFC2 PE=1 SV=3	P35250	39 kDa	4	3	2	6	5	7
1120	Putative uncharacterized protein DNPEP OS=Homo sapiens GN=DNPEP PE=3 SV=1	Q53SB6	53 kDa	4	5	0	5	6	7
1178	Major vault protein OS=Homo sapiens GN=MVP PE=1 SV=4	Q14764	99 kDa	3	4	1	7	5	4
1309	Host cell factor 1 OS=Homo sapiens GN=HCFC1 PE=1 SV=2	P51610	209 kDa	3	2	2	5	4	5
1319	GDP-fucose protein O-fucosyltransferase 1 OS=Homo sapiens GN=POFUT1 PE=1 SV=1	Q9H488	44 kDa	2	3	1	4	5	3
1324	Reticulocalbin-3 OS=Homo sapiens GN=RCN3 PE=1 SV=1	Q96D15	37 kDa	4	2	1	4	6	4
1325	TIP41-like protein OS=Homo sapiens GN=TIPRL PE=1 SV=2	O75663	31 kDa	3	1	2	5	4	3
1376	Testis-expressed sequence 10 protein OS=Homo sapiens GN=TEX10 PE=1 SV=2	Q9NXF1	106 kDa	1	2	2	5	4	1
1392	Isoform IIb of Profilin-2 OS=Homo sapiens GN=PFN2	P35080-2	15 kDa	5	2	0	5	6	3
1421	Nuclear pore complex protein Nup98-Nup96 OS=Homo sapiens GN=NUP98 PE=1 SV=4	P52948	198 kDa	2	2	1	3	3	4
1434	Porphobilinogen deaminase OS=Homo sapiens GN=HMBS PE=1 SV=2	P08397	39 kDa	2	3	0	3	4	3
1503	39S ribosomal protein L15, mitochondrial OS=Homo sapiens GN=MRPL15 PE=1 SV=1	Q9P015	33 kDa	1	1	3	3	4	3
1547	F-box only protein 6 OS=Homo sapiens GN=FBXO6 PE=1 SV=1	Q9NRD1	34 kDa	2	1	1	2	4	2
1553	Deoxynucleoside triphosphate triphosphohydrolase SAMHD1 OS=Homo sapiens GN=SAMHD1 PE=1 SV=2	Q9Y3Z3	72 kDa	0	2	0	2	1	1
1579	Delta(24)-sterol reductase OS=Homo sapiens GN=DHCR24 PE=1 SV=2	Q15392	60 kDa	1	1	1	3	2	1
1600	Polypyrimidine tract-binding protein 3 OS=Homo sapiens GN=PTBP3 PE=1 SV=2	O95758	60 kDa	5	4	0	7	6	5
1604	Farnesyl pyrophosphate synthase OS=Homo sapiens GN=FDPS PE=1 SV=4	P14324	48 kDa	3	1	0	3	2	3
1619	Ethanolaminephosphotransferase 1 OS=Homo sapiens GN=EPT1 PE=1 SV=3	Q9C0D9	45 kDa	2	1	1	3	3	2
1636	Very-long-chain enoyl-CoA reductase OS=Homo sapiens GN=TECR PE=1 SV=1	Q9NZ01	36 kDa	1	2	1	3	3	2
1655	Nuclear-interacting partner of ALK OS=Homo sapiens GN=ZC3HC1 PE=1 SV=1	Q86WB0	55 kDa	3	2	0	3	3	4
1684	DnaJ homolog subfamily C member 8 OS=Homo sapiens GN=DNAJC8 PE=1 SV=2	O75937	30 kDa	1	2	1	2	2	4
1685	Replication factor C subunit 5 OS=Homo sapiens GN=RFC5 PE=1 SV=1	P40937	38 kDa	2	1	1	4	3	1
1696	EKC/KEOPS complex subunit TPRKB OS=Homo sapiens GN=TPRKB PE=1 SV=1	Q9Y3C4	20 kDa	1	2	0	1	3	2
1697	Isoform 2 of N-acetyl-D-glucosamine kinase OS=Homo sapiens GN=NAGK	Q9UJ70-2	42 kDa	1	0	2	1	2	3
1705	FB19 protein OS=Homo sapiens GN=PPP1R10 PE=2 SV=1	Q2L6I0	99 kDa	3	1	0	5	2	1
1735	NADH dehydrogenase [ubiquinone] 1 alpha subcomplex subunit 10, mitochondrial OS=Homo sapiens GN=NDUFA10 PE=1 SV=1	O95299	41 kDa	1	2	1	2	3	3
1740	Something about silencing protein 10 OS=Homo sapiens GN=UTP3 PE=1 SV=1	Q9NQZ2	55 kDa	1	1	1	2	2	2
1768	Serine/threonine-protein kinase TBK1 OS=Homo sapiens GN=TBK1 PE=1 SV=1	Q9UHD2	84 kDa	2	1	0	3	1	2
1774	Isoform 2 of Splicing regulatory glutamine/lysine-rich protein 1 OS=Homo sapiens GN=SREK1	Q8WXA9-2	72 kDa	2	1	0	2	2	2
1788	Tyrosine-protein kinase CSK OS=Homo sapiens GN=CSK PE=1 SV=1	P41240	51 kDa	2	0	0	0	2	2
1825	Acyl-coenzyme A thioesterase 2, mitochondrial OS=Homo sapiens GN=ACOT2 PE=1 SV=6	P49753	53 kDa	2	1	0	2	2	2
1832	ORM1-like protein 2 OS=Homo sapiens GN=ORMDL2 PE=1 SV=2	Q53FV1	17 kDa	2	2	0	3	3	2
1835	RNA polymerase-associated protein CTR9 homolog OS=Homo sapiens GN=CTR9 PE=1 SV=1	Q6PD62	134 kDa	1	1	0	2	2	0
1849	Unconventional myosin-Va OS=Homo sapiens GN=MYO5A PE=1 SV=2	Q9Y4I1	215 kDa	0	1	0	0	1	1
1862	Tyrosine-protein phosphatase non-receptor type 2 OS=Homo sapiens GN=PTPN2 PE=1 SV=2	P17706	48 kDa	1	1	1	2	2	2
1865	Isoform 6 of Ethylmalonyl-CoA decarboxylase OS=Homo sapiens GN=ECHDC1	Q9NTX5-6	31 kDa	1	1	1	2	2	2
1903	Mitochondrial ribosomal protein L49 variant (Fragment) OS=Homo sapiens PE=2 SV=1	Q59GE9	16 kDa	0	1	2	2	2	2
1905	Phospholysine phosphohistidine inorganic pyrophosphate phosphatase OS=Homo sapiens GN=LHPP PE=1 SV=2	Q9H008	29 kDa	2	1	0	2	2	2
1957	Shootin-1 OS=Homo sapiens GN=SHTN1 PE=1 SV=4	A0MZ66	72 kDa	0	1	1	1	1	2
1964	Abl interactor 1 OS=Homo sapiens GN=ABI1 PE=1 SV=4	Q8IZP0	55 kDa	2	1	0	1	3	2
1973	Peptidyl-tRNA hydrolase ICT1, mitochondrial OS=Homo sapiens GN=ICT1 PE=1 SV=1	Q14197	24 kDa	2	0	1	2	1	3
2025	Arf-GAP with coiled-coil, ANK repeat and PH domain-containing protein 2 (Fragment) OS=Homo sapiens GN=ACAP2 PE=1 SV=7	H7C3K3	26 kDa	1	1	1	2	2	2
2041	Galectin-3-binding protein OS=Homo sapiens GN=LGALS3BP PE=1 SV=1	Q08380	65 kDa	0	1	1	1	2	1
2042	B-cell receptor-associated protein 31 OS=Homo sapiens GN=BCAP31 PE=1 SV=3	P51572	28 kDa	0	1	1	1	2	1
2049	D-tyrosyl-tRNA(Tyr) deacylase OS=Homo sapiens GN=DTD1 PE=2 SV=1	Q496C9	23 kDa	1	0	2	3	2	1
2069	EKC/KEOPS complex subunit LAGE3 OS=Homo sapiens GN=LAGE3 PE=1 SV=2	Q14657	15 kDa	1	1	0	2	1	1
2071	Trafficking protein particle complex subunit 4 OS=Homo sapiens GN=TRAPPC4 PE=1 SV=1	Q9Y296	24 kDa	0	1	1	2	1	1
2075	Gigaxonin OS=Homo sapiens GN=GAN PE=1 SV=1	Q9H2C0	68 kDa	1	2	0	1	3	2
2085	Guanylate-binding protein 1 OS=Homo sapiens GN=GBP1 PE=1 SV=2	P32455	68 kDa	1	0	1	2	1	1
2088	Caseinolytic peptidase B protein homolog OS=Homo sapiens GN=CLPB PE=1 SV=1	Q9H078	79 kDa	1	0	1	2	0	2
2092	Calcium-binding protein 39 OS=Homo sapiens GN=CAB39 PE=1 SV=1	Q9Y376	40 kDa	0	0	1	1	0	1
2100	39S ribosomal protein L38, mitochondrial OS=Homo sapiens GN=MRPL38 PE=1 SV=2	Q96DV4	45 kDa	2	0	0	2	1	1
2101	Ubiquitin-like-conjugating enzyme ATG3 OS=Homo sapiens GN=ATG3 PE=1 SV=1	Q9NT62	36 kDa	2	0	0	1	1	2
2117	PCI domain-containing protein 2 OS=Homo sapiens GN=PCID2 PE=1 SV=2	Q5JVF3	46 kDa	0	2	0	2	0	2
2158	Squamous cell carcinoma antigen recognized by T-cells 3 OS=Homo sapiens GN=SART3 PE=1 SV=1	Q15020	110 kDa	1	0	1	2	1	1
2193	5'-AMP-activated protein kinase catalytic subunit alpha-1 OS=Homo sapiens GN=PRKAA1 PE=1 SV=4	Q13131	64 kDa	0	2	0	2	1	1
2213	Polypeptide N-acetylgalactosaminyltransferase 2 OS=Homo sapiens GN=GALNT2 PE=1 SV=1	Q10471	65 kDa	1	0	0	0	1	1
2228	Polyhomeotic 2 homolog OS=Homo sapiens GN=HPH2 PE=2 SV=1	P78365	47 kDa	2	0	0	0	1	3
2246	Translation initiation factor eIF-2B subunit delta OS=Homo sapiens GN=EIF2B4 PE=1 SV=2	Q9UI10	58 kDa	1	0	1	1	2	1
2263	Integrator complex subunit 9 OS=Homo sapiens GN=INTS9 PE=1 SV=2	Q9NV88	74 kDa	1	1	0	1	2	1
2270	Protoporphyrinogen oxidase OS=Homo sapiens GN=PPOX PE=1 SV=1	P50336	51 kDa	1	1	0	2	1	1
2273	Translation initiation factor eIF-2B subunit epsilon OS=Homo sapiens GN=EIF2B5 PE=1 SV=3	Q13144	80 kDa	1	0	1	1	1	2
2274	RNA polymerase-associated protein LEO1 OS=Homo sapiens GN=LEO1 PE=1 SV=1	Q8WVC0	75 kDa	1	0	1	1	1	2
2280	Methylosome subunit pICln OS=Homo sapiens GN=CLNS1A PE=1 SV=1	P54105	26 kDa	0	1	1	2	1	1
2284	Nucleoporin 54kDa variant (Fragment) OS=Homo sapiens PE=2 SV=1	Q53FD7	55 kDa	1	1	0	2	2	0
2314	Peptidase M20 domain-containing protein 2 OS=Homo sapiens GN=PM20D2 PE=1 SV=2	Q8IYS1	48 kDa	2	0	0	1	2	1
2327	CUGBP Elav-like family member 1 OS=Homo sapiens GN=CELF1 PE=1 SV=2	Q92879	52 kDa	1	0	1	2	0	2
2333	Itchy homolog E3 ubiquitin protein ligase variant (Fragment) OS=Homo sapiens PE=2 SV=1	Q59ER4	71 kDa	0	0	2	1	2	1
2337	ZADH2 protein (Fragment) OS=Homo sapiens GN=ZADH2 PE=2 SV=1	Q4G1C4	39 kDa	1	0	0	0	1	1
2341	UPF0489 protein C5orf22 OS=Homo sapiens GN=C5orf22 PE=1 SV=2	Q49AR2	50 kDa	1	0	0	0	1	1
2343	Cap-specific mRNA (nucleoside-2'-O-)-methyltransferase 1 OS=Homo sapiens GN=CMTR1 PE=1 SV=1	Q8N1G2	95 kDa	0	0	1	1	0	1
2346	Glutamyl-tRNA(Gln) amidotransferase subunit B, mitochondrial OS=Homo sapiens GN=GATB PE=1 SV=1	O75879	62 kDa	0	1	0	1	1	0
2348	Endoplasmic reticulum aminopeptidase 1 OS=Homo sapiens GN=ERAP1 PE=1 SV=3	Q9NZ08	107 kDa	1	0	0	0	1	1
2349	Importin-8 OS=Homo sapiens GN=IPO8 PE=1 SV=2	O15397	120 kDa	1	0	0	0	1	1
2350	SAFB-like transcription modulator OS=Homo sapiens GN=SLTM PE=1 SV=2	Q9NWH9	117 kDa	1	0	0	1	0	1
2352	Nucleoporin NUP53 OS=Homo sapiens GN=NUP35 PE=1 SV=1	Q8NFH5	35 kDa	1	0	0	1	0	1
2368	E3 ubiquitin-protein ligase MARCH5 OS=Homo sapiens GN=MARCH5 PE=1 SV=1	Q9NX47	31 kDa	0	1	0	0	1	1
2379	Nuclear receptor coactivator 5 OS=Homo sapiens GN=NCOA5 PE=1 SV=2	Q9HCD5	66 kDa	0	1	0	0	0	2
2404	HD domain-containing protein 2 OS=Homo sapiens GN=HDDC2 PE=1 SV=1	Q7Z4H3	23 kDa	1	1	0	2	1	1
2407	Phospholipase D3 OS=Homo sapiens GN=PLD3 PE=1 SV=1	Q8IV08	55 kDa	0	1	1	2	1	1
2408	Striatin OS=Homo sapiens GN=STRN PE=1 SV=4	O43815	86 kDa	1	1	0	1	1	2
2445	Golgi-specific brefeldin A-resistance guanine nucleotide exchange factor 1 OS=Homo sapiens GN=GBF1 PE=1 SV=2	Q92538	206 kDa	1	0	1	3	1	0
2449	Isoform BIN1-13 of Myc box-dependent-interacting protein 1 OS=Homo sapiens GN=BIN1	O00499-10	47 kDa	0	1	0	1	0	1
2453	WD repeat-containing protein 75 OS=Homo sapiens GN=WDR75 PE=1 SV=1	Q8IWA0	95 kDa	1	1	0	3	1	0
2458	Tetratricopeptide repeat protein 38 OS=Homo sapiens GN=TTC38 PE=1 SV=1	Q5R3I4	53 kDa	0	1	0	1	1	0
2459	Elongator complex protein 2 OS=Homo sapiens GN=ELP2 PE=1 SV=2	Q6IA86	92 kDa	0	0	1	0	1	1
2460	Beta-2-syntrophin OS=Homo sapiens GN=SNTB2 PE=1 SV=1	Q13425	58 kDa	0	1	0	1	0	1
2461	SH3 domain-containing kinase-binding protein 1 (Fragment) OS=Homo sapiens GN=SH3KBP1 PE=1 SV=1	Q5JPT2	70 kDa	0	1	0	0	1	1
2463	Isoform 2 of Uridine-cytidine kinase 2 OS=Homo sapiens GN=UCK2	Q9BZX2-2	13 kDa	1	0	0	0	1	1
2468	Torsin-1B OS=Homo sapiens GN=TOR1B PE=1 SV=2	O14657	38 kDa	1	0	0	1	1	0
2470	Golgi-associated plant pathogenesis-related protein 1 OS=Homo sapiens GN=GLIPR2 PE=1 SV=1	Q5VZR0	14 kDa	1	0	0	0	1	1
2471	Cleavage and polyadenylation specificity factor subunit 2 OS=Homo sapiens GN=CPSF2 PE=1 SV=2	Q9P2I0	88 kDa	1	0	0	1	0	1
2476	Ufm1-specific protease 2 OS=Homo sapiens GN=UFSP2 PE=1 SV=3	Q9NUQ7	53 kDa	1	0	0	0	1	1
2480	DNA-directed RNA polymerase I subunit RPA2 OS=Homo sapiens GN=POLR1B PE=1 SV=2	Q9H9Y6	128 kDa	1	0	0	1	1	0
2481	Putative ATP-dependent RNA helicase DHX57 OS=Homo sapiens GN=DHX57 PE=1 SV=2	Q6P158	156 kDa	0	1	0	1	0	1
2484	General transcription factor IIF subunit 1 OS=Homo sapiens GN=GTF2F1 PE=1 SV=2	P35269	58 kDa	0	0	1	1	1	0
2497	Cathepsin L1 OS=Homo sapiens GN=CTSL PE=1 SV=2	P07711	38 kDa	0	0	1	0	0	2
2562	Vacuolar protein sorting-associated protein 37B OS=Homo sapiens GN=VPS37B PE=1 SV=1	Q9H9H4	31 kDa	0	1	0	0	1	1
2564	Lysocardiolipin acyltransferase 1 OS=Homo sapiens GN=LCLAT1 PE=1 SV=1	Q6UWP7	49 kDa	1	0	0	1	1	0
2572	Dual specificity protein kinase CLK3 OS=Homo sapiens GN=CLK3 PE=1 SV=3	P49761	74 kDa	1	0	0	1	1	0
2582	Protein kinase C OS=Homo sapiens PE=2 SV=1	B2RCZ4	67 kDa	0	0	1	1	1	0
2597	Cleavage and polyadenylation specificity factor subunit 4 OS=Homo sapiens GN=CPSF4 PE=1 SV=1	O95639	30 kDa	0	1	0	1	1	0
2606	Heme oxygenase 1 OS=Homo sapiens GN=HMOX1 PE=1 SV=1	P09601	33 kDa	0	1	0	0	1	1
2619	Rab3 GTPase-activating protein catalytic subunit OS=Homo sapiens GN=RAB3GAP1 PE=1 SV=3	Q15042	111 kDa	0	1	0	0	1	1
2626	Peroxisomal NADH pyrophosphatase NUDT12 OS=Homo sapiens GN=NUDT12 PE=1 SV=1	Q9BQG2	52 kDa	1	0	0	0	2	0
2687	Probable tRNA pseudouridine synthase 1 OS=Homo sapiens GN=TRUB1 PE=1 SV=1	Q8WWH5	37 kDa	0	1	0	1	0	1
2689	Leucine carboxyl methyltransferase 1 (Fragment) OS=Homo sapiens GN=LCMT1 PE=1 SV=1	I3L4A2	18 kDa	1	0	0	0	1	1
2690	Cyclin-dependent-like kinase 5 OS=Homo sapiens GN=CDK5 PE=1 SV=3	Q00535	33 kDa	0	1	0	0	1	1
2692	Transmembrane protein 87A OS=Homo sapiens GN=TMEM87A PE=1 SV=3	Q8NBN3	63 kDa	0	0	1	1	0	1
2693	ATPase family AAA domain-containing protein 1 OS=Homo sapiens GN=ATAD1 PE=1 SV=1	Q8NBU5	41 kDa	0	0	1	1	1	0
2695	Arfaptin-1 OS=Homo sapiens GN=ARFIP1 PE=1 SV=2	P53367	42 kDa	0	0	1	1	0	1
2705	Bromodomain adjacent to zinc finger domain protein 1A OS=Homo sapiens GN=BAZ1A PE=1 SV=2	Q9NRL2	179 kDa	1	0	0	0	1	1
2706	Exocyst complex component 8 OS=Homo sapiens GN=EXOC8 PE=1 SV=2	Q8IYI6	82 kDa	1	0	0	1	1	0
2709	Dr1-associated corepressor OS=Homo sapiens GN=DRAP1 PE=1 SV=3	Q14919	22 kDa	0	1	0	1	0	1
2710	Calcium signal-modulating cyclophilin ligand OS=Homo sapiens GN=CAMLG PE=1 SV=1	P49069	33 kDa	0	1	0	1	1	0
2723	Serine/threonine-protein kinase PLK1 OS=Homo sapiens GN=PLK1 PE=1 SV=1	P53350	68 kDa	0	1	0	1	0	1
2727	Peptidyl-prolyl cis-trans isomerase NIMA-interacting 4 OS=Homo sapiens GN=PIN4 PE=1 SV=1	Q9Y237	14 kDa	0	1	0	0	1	1
2733	Sorting nexin-4 OS=Homo sapiens GN=SNX4 PE=1 SV=1	O95219	52 kDa	1	0	0	0	1	1
2736	2-hydroxyacyl-CoA lyase 1 OS=Homo sapiens GN=HACL1 PE=1 SV=2	Q9UJ83	64 kDa	0	0	1	1	1	0
2737	NADPH-dependent diflavin oxidoreductase 1 OS=Homo sapiens GN=NDOR1 PE=1 SV=1	Q9UHB4	67 kDa	1	0	0	1	0	1
2747	Secretory carrier-associated membrane protein 4 OS=Homo sapiens GN=SCAMP4 PE=2 SV=1	Q969E2	26 kDa	0	0	1	2	0	0
2769	Ras-related protein R-Ras2 OS=Homo sapiens GN=RRAS2 PE=1 SV=1	P62070	23 kDa	1	0	0	0	0	2
2777	Mitotic spindle assembly checkpoint protein MAD2A OS=Homo sapiens GN=MAD2L1 PE=1 SV=1	Q13257	24 kDa	0	0	1	2	0	0
2778	5'-AMP-activated protein kinase subunit gamma-1 OS=Homo sapiens GN=PRKAG1 PE=1 SV=1	P54619	38 kDa	1	0	0	2	0	0
2805	Tether containing UBX domain for GLUT4 OS=Homo sapiens GN=ASPSCR1 PE=1 SV=1	Q9BZE9	60 kDa	0	1	0	2	0	0
2841	Oxysterol-binding protein OS=Homo sapiens GN=OSBPL9 PE=2 SV=1	B1AKJ6	84 kDa	1	0	0	0	1	1
2842	Transmembrane protein 209 OS=Homo sapiens GN=TMEM209 PE=1 SV=2	Q96SK2	63 kDa	1	0	0	0	1	1
2844	Solute carrier family 35 member F6 OS=Homo sapiens GN=SLC35F6 PE=1 SV=1	Q8N357	40 kDa	0	0	1	0	1	1
2846	DNA-directed RNA polymerase II subunit RPB3 OS=Homo sapiens GN=POLR2C PE=1 SV=2	P19387	31 kDa	0	1	0	0	1	1
2848	Estradiol 17-beta-dehydrogenase 8 OS=Homo sapiens GN=HSD17B8 PE=1 SV=2	Q92506	27 kDa	0	1	0	0	1	1
2849	Phosphomevalonate kinase OS=Homo sapiens GN=PMVK PE=1 SV=3	Q15126	22 kDa	0	1	0	1	0	1
2868	cDNA FLJ76490, highly similar to Homo sapiens ancient ubiquitous protein 1 (AUP1), transcript variant 2, mRNA OS=Homo sapiens PE=2 SV=1	A8KAQ6	46 kDa	0	1	0	1	1	0
2873	General transcription factor IIH subunit 1 OS=Homo sapiens GN=GTF2H1 PE=1 SV=1	P32780	62 kDa	0	1	0	0	1	1
2874	Neutral amino acid transporter A OS=Homo sapiens GN=SLC1A4 PE=1 SV=1	P43007	56 kDa	0	1	0	1	1	0
2875	Serine/threonine-protein phosphatase 2A 56 kDa regulatory subunit epsilon isoform OS=Homo sapiens GN=PPP2R5E PE=1 SV=1	Q16537	55 kDa	0	0	1	1	1	0
2876	Ribonuclease P protein subunit p14 OS=Homo sapiens GN=RPP14 PE=1 SV=3	O95059	14 kDa	1	0	0	1	1	0
2880	Gelsolin OS=Homo sapiens GN=GSN PE=1 SV=1	P06396	86 kDa	1	0	0	0	1	1
2882	Protein sel-1 homolog 1 OS=Homo sapiens GN=SEL1L PE=1 SV=3	Q9UBV2	89 kDa	0	0	1	1	0	1
2883	Ubiquitin/ISG15-conjugating enzyme E2 L6 OS=Homo sapiens GN=UBE2L6 PE=1 SV=4	O14933	18 kDa	0	0	1	1	1	0
3052	NADH-ubiquinone oxidoreductase chain 5 OS=Homo sapiens GN=ND5 PE=3 SV=1	A0A023I890	67 kDa	1	0	0	2	0	0
277	Nuclear pore complex protein Nup93 OS=Homo sapiens GN=NUP93 PE=1 SV=2	Q8N1F7	93 kDa	13	20	13	30	29	31
717	DNA replication licensing factor MCM6 OS=Homo sapiens GN=MCM6 PE=1 SV=1	Q14566	93 kDa	6	7	6	14	12	11
702	Protein unc-45 homolog A OS=Homo sapiens GN=UNC45A PE=1 SV=1	Q9H3U1	103 kDa	10	7	1	13	10	12
400	Perilipin-3 OS=Homo sapiens GN=PLIN3 PE=1 SV=3	O60664	47 kDa	14	12	9	23	24	21
771	Importin-9 OS=Homo sapiens GN=IPO9 PE=1 SV=3	Q96P70	116 kDa	7	8	2	11	12	10
875	Ribosome biogenesis protein BRX1 homolog OS=Homo sapiens GN=BRIX1 PE=1 SV=2	Q8TDN6	41 kDa	4	6	4	8	9	10
923	Fumarylacetoacetase OS=Homo sapiens GN=FAH PE=1 SV=2	P16930	46 kDa	4	5	3	8	6	9
967	Calponin-3 OS=Homo sapiens GN=CNN3 PE=1 SV=1	Q15417	36 kDa	4	3	4	7	7	7
912	Proteasome assembly chaperone 2 OS=Homo sapiens GN=PSMG2 PE=1 SV=1	Q969U7	29 kDa	5	3	2	7	5	7
965	Constitutive coactivator of PPAR-gamma-like protein 1 OS=Homo sapiens GN=FAM120A PE=1 SV=2	Q9NZB2	122 kDa	3	3	4	4	9	6
992	Integrin-linked kinase-associated serine/threonine phosphatase 2C OS=Homo sapiens GN=ILKAP PE=1 SV=1	Q9H0C8	43 kDa	6	4	0	5	8	6
1086	MMS19 nucleotide excision repair protein homolog OS=Homo sapiens GN=MMS19 PE=1 SV=2	Q96T76	113 kDa	3	4	3	6	7	6
1335	Sister chromatid cohesion protein PDS5 homolog B OS=Homo sapiens GN=PDS5B PE=1 SV=1	Q9NTI5	165 kDa	4	6	0	9	6	4
1051	Protein transport protein Sec61 subunit alpha isoform 1 OS=Homo sapiens GN=SEC61A1 PE=1 SV=2	P61619	52 kDa	5	2	2	7	6	4
1108	Eukaryotic translation initiation factor 3 subunit H OS=Homo sapiens GN=EIF3H PE=1 SV=1	O15372	40 kDa	4	3	2	7	7	3
1132	Adenosine deaminase OS=Homo sapiens GN=ADA PE=1 SV=3	P00813	41 kDa	3	4	2	3	7	7
1179	Protein FAM210A OS=Homo sapiens GN=FAM210A PE=1 SV=2	Q96ND0	31 kDa	4	4	1	5	7	5
1233	UBX domain-containing protein 1 OS=Homo sapiens GN=UBXN1 PE=1 SV=2	Q04323	33 kDa	3	6	0	4	8	5
1605	ATP-dependent 6-phosphofructokinase, muscle type OS=Homo sapiens GN=PFKM PE=1 SV=2	P08237	85 kDa	6	3	0	6	6	5
2793	Septin-6 OS=Homo sapiens GN=SEPT6 PE=1 SV=4	Q14141	50 kDa	5	4	0	7	5	5
1267	SF3A2 protein (Fragment) OS=Homo sapiens GN=SF3A2 PE=2 SV=1	Q05DF2	51 kDa	2	3	3	4	6	5
1299	Protein CutA OS=Homo sapiens GN=CUTA PE=1 SV=2	O60888	19 kDa	1	4	3	5	6	4
88	Spectrin alpha chain, non-erythrocytic 1 OS=Homo sapiens GN=SPTAN1 PE=1 SV=3	Q13813	285 kDa	34	36	30	62	64	61
2009	Putative heat shock protein HSP 90-alpha A4 OS=Homo sapiens GN=HSP90AA4P PE=5 SV=1	Q58FG1	48 kDa	23	27	0	30	32	31
1313	Isoform 4 of E3 ubiquitin-protein ligase NEDD4 OS=Homo sapiens GN=NEDD4	P46934-4	104 kDa	3	2	2	7	3	3
1330	Inositol monophosphatase 2 OS=Homo sapiens GN=IMPA2 PE=1 SV=1	O14732	31 kDa	3	3	1	5	5	3
1342	NADH dehydrogenase [ubiquinone] flavoprotein 1, mitochondrial OS=Homo sapiens GN=NDUFV1 PE=1 SV=4	P49821	51 kDa	3	2	2	4	6	3
2410	High mobility group protein B2 OS=Homo sapiens GN=HMGB2 PE=1 SV=2	P26583	24 kDa	0	3	4	4	5	4
2500	Protein HSPE1-MOB4 OS=Homo sapiens GN=HSPE1-MOB4 PE=3 SV=1	S4R3N1	30 kDa	0	7	0	0	7	6
659	Cyclin-dependent kinase 1 OS=Homo sapiens GN=CDK1 PE=1 SV=3	P06493	34 kDa	8	5	7	16	12	9
874	Pachytene checkpoint protein 2 homolog OS=Homo sapiens GN=TRIP13 PE=1 SV=2	Q15645	49 kDa	6	4	3	9	9	6
708	5'-3' exoribonuclease 2 OS=Homo sapiens GN=XRN2 PE=1 SV=1	Q9H0D6	109 kDa	7	7	5	12	11	12
935	Putative uncharacterized protein DDX18 (Fragment) OS=Homo sapiens GN=DDX18 PE=3 SV=1	Q4ZG72	62 kDa	5	4	3	9	5	8
948	Glycerol-3-phosphate phosphatase OS=Homo sapiens GN=PGP PE=1 SV=1	A6NDG6	34 kDa	6	5	1	9	6	7
1333	Cell division cycle 5-like protein OS=Homo sapiens GN=CDC5L PE=1 SV=2	Q99459	92 kDa	2	3	1	3	4	4
1387	Prostaglandin reductase 2 OS=Homo sapiens GN=PTGR2 PE=1 SV=1	Q8N8N7	38 kDa	3	3	0	4	4	3
1676	Serine/arginine-rich splicing factor 9 OS=Homo sapiens GN=SRSF9 PE=1 SV=1	Q13242	26 kDa	3	2	1	3	3	5
2817	Serine/threonine-protein phosphatase 2A 56 kDa regulatory subunit gamma isoform OS=Homo sapiens GN=PPP2R5C PE=1 SV=3	Q13362	61 kDa	0	6	0	6	5	0
2843	Mitochondrial dicarboxylate carrier OS=Homo sapiens GN=SLC25A10 PE=1 SV=1	F6RGN5	44 kDa	0	0	6	0	5	6
245	Proteasome-associated protein ECM29 homolog OS=Homo sapiens GN=ECM29 PE=1 SV=2	Q5VYK3	204 kDa	24	20	8	34	33	28
231	eIF-2-alpha kinase activator GCN1 OS=Homo sapiens GN=GCN1 PE=1 SV=6	Q92616	293 kDa	25	20	5	35	29	27
2716	Elongation factor 1-alpha 2 OS=Homo sapiens GN=EEF1A2 PE=1 SV=1	Q05639	50 kDa	0	193	0	175	174	0
1037	Structural maintenance of chromosomes protein 2 OS=Homo sapiens GN=SMC2 PE=1 SV=2	O95347	136 kDa	4	2	4	8	6	4
1052	Importin-11 OS=Homo sapiens GN=IPO11 PE=1 SV=1	Q9UI26	113 kDa	3	5	2	10	2	6
1379	Zinc finger CCCH domain-containing protein 15 OS=Homo sapiens GN=ZC3H15 PE=1 SV=1	Q8WU90	49 kDa	1	3	1	4	1	4
1393	U3 small nucleolar RNA-interacting protein 2 OS=Homo sapiens GN=RRP9 PE=1 SV=1	O43818	52 kDa	3	2	0	3	3	3
1416	Splicing factor 3B subunit 2 OS=Homo sapiens GN=SF3B2 PE=1 SV=2	Q13435	100 kDa	1	1	3	3	2	4
1458	Aldehyde dehydrogenase family 16 member A1 OS=Homo sapiens GN=ALDH16A1 PE=1 SV=2	Q8IZ83	85 kDa	2	2	1	3	3	3
1530	Small nuclear ribonucleoprotein G OS=Homo sapiens GN=SNRPG PE=1 SV=1	P62308	8 kDa	2	1	2	3	3	3
1535	Splicing factor 3B subunit 4 OS=Homo sapiens GN=SF3B4 PE=1 SV=1	Q15427	44 kDa	2	2	1	3	4	2
1394	Plastin-1 OS=Homo sapiens GN=PLS1 PE=1 SV=2	Q14651	70 kDa	9	10	0	12	11	11
505	Superkiller viralicidic activity 2-like 2 OS=Homo sapiens GN=SKIV2L2 PE=1 SV=3	P42285	118 kDa	14	10	4	17	14	19
906	Dipeptidylpeptidase III isoform 1 variant (Fragment) OS=Homo sapiens PE=2 SV=1	Q53GT4	83 kDa	5	4	5	9	8	8
714	DNA replication licensing factor MCM7 OS=Homo sapiens GN=MCM7 PE=1 SV=4	P33993	81 kDa	5	9	4	14	8	10
1096	Sister chromatid cohesion protein PDS5 homolog A OS=Homo sapiens GN=PDS5A PE=1 SV=1	Q29RF7	151 kDa	1	5	3	6	6	4
1129	Polynucleotide 5'-hydroxyl-kinase NOL9 OS=Homo sapiens GN=NOL9 PE=1 SV=1	Q5SY16	79 kDa	4	3	2	5	5	6
1187	Cytoplasmic dynein 1 intermediate chain 2 OS=Homo sapiens GN=DYNC1I2 PE=1 SV=3	Q13409	71 kDa	3	3	3	6	5	5
469	Cytoskeleton-associated protein 5 OS=Homo sapiens GN=CKAP5 PE=1 SV=3	Q14008	226 kDa	9	13	9	18	17	20
883	Ribosome biogenesis protein BOP1 OS=Homo sapiens GN=BOP1 PE=1 SV=2	Q14137	84 kDa	6	5	2	7	7	9
592	D-3-phosphoglycerate dehydrogenase OS=Homo sapiens GN=PHGDH PE=1 SV=4	O43175	57 kDa	10	9	6	15	12	17
609	40S ribosomal protein S23 OS=Homo sapiens GN=RPS23 PE=1 SV=3	P62266	16 kDa	9	9	6	14	15	13
1026	Isochorismatase domain-containing protein 1 OS=Homo sapiens GN=ISOC1 PE=1 SV=3	Q96CN7	32 kDa	6	5	1	5	9	7
1067	CLE7 OS=Homo sapiens GN=C14orf166 PE=2 SV=1	Q549M8	28 kDa	4	4	4	9	8	4
1155	Bifunctional 3'-phosphoadenosine 5'-phosphosulfate synthase 2 OS=Homo sapiens GN=PAPSS2 PE=1 SV=2	O95340	70 kDa	4	3	1	6	3	5
1223	cAMP-dependent protein kinase type I-alpha regulatory subunit OS=Homo sapiens GN=PRKAR1A PE=1 SV=1	P10644	43 kDa	4	2	2	6	4	4
1283	Acetolactate synthase-like protein OS=Homo sapiens GN=ILVBL PE=1 SV=2	A1L0T0	68 kDa	3	2	3	4	5	5
1323	Transcription elongation factor B polypeptide 1 OS=Homo sapiens GN=TCEB1 PE=1 SV=1	Q15369	12 kDa	4	3	1	5	5	4
1593	39S ribosomal protein L40, mitochondrial OS=Homo sapiens GN=MRPL40 PE=1 SV=1	Q9NQ50	24 kDa	1	1	2	3	2	2
1603	Transcription factor p65 OS=Homo sapiens GN=RELA PE=1 SV=2	Q04206	60 kDa	3	1	0	3	1	3
1629	Melanoma-associated antigen D2 OS=Homo sapiens GN=MAGED2 PE=1 SV=2	Q5H909	63 kDa	1	2	1	2	4	1
1635	Serine/threonine-protein kinase VRK1 OS=Homo sapiens GN=VRK1 PE=1 SV=1	Q99986	45 kDa	2	1	1	2	3	2
1661	Cdc42-interacting protein 4 OS=Homo sapiens GN=TRIP10 PE=1 SV=3	Q15642	68 kDa	3	0	1	3	0	4
1668	Ribosome production factor 2 homolog (Fragment) OS=Homo sapiens GN=RPF2 PE=1 SV=1	Q5VXN0	25 kDa	1	1	2	3	2	2
1695	Proteasome subunit beta type-9 OS=Homo sapiens GN=PSMB9 PE=1 SV=2	P28065	23 kDa	1	2	1	3	3	1
1760	Tumor protein D54 OS=Homo sapiens GN=TPD52L2 PE=1 SV=1	A0A087WYR3	24 kDa	2	0	2	2	3	2
1765	DNA-directed RNA polymerases I, II, and III subunit RPABC3 OS=Homo sapiens GN=POLR2H PE=1 SV=4	P52434	17 kDa	1	3	0	3	3	1
1773	Kinesin-like protein KIF3B OS=Homo sapiens GN=KIF3B PE=1 SV=1	O15066	85 kDa	3	1	0	3	2	2
1795	Src substrate cortactin OS=Homo sapiens GN=CTTN PE=1 SV=2	Q14247	62 kDa	1	1	2	3	2	2
1802	3-mercaptopyruvate sulfurtransferase OS=Homo sapiens GN=MPST PE=1 SV=3	P25325	33 kDa	1	2	1	1	4	2
1846	Pentatricopeptide repeat domain-containing protein 3, mitochondrial OS=Homo sapiens GN=PTCD3 PE=1 SV=3	Q96EY7	79 kDa	2	2	0	4	0	3
1866	Mitochondrial ribosomal protein S30 variant (Fragment) OS=Homo sapiens PE=2 SV=1	Q53GN7	50 kDa	1	2	1	3	1	3
447	tRNA (cytosine(34)-C(5))-methyltransferase OS=Homo sapiens GN=NSUN2 PE=1 SV=2	Q08J23	86 kDa	9	8	11	18	13	18
699	Serine/arginine-rich splicing factor 7 OS=Homo sapiens GN=SRSF7 PE=1 SV=1	Q16629	27 kDa	9	4	6	11	11	11
1390	Heat shock 70 kDa protein 4L OS=Homo sapiens GN=HSPA4L PE=1 SV=1	E9PDE8	92 kDa	0	9	6	10	7	9
538	tRNA-splicing ligase RtcB homolog OS=Homo sapiens GN=RTCB PE=1 SV=1	Q9Y3I0	55 kDa	10	7	9	15	14	16
1082	COP9 signalosome complex subunit 1 OS=Homo sapiens GN=GPS1 PE=1 SV=4	Q13098	56 kDa	3	4	4	9	4	6
2588	Isoform Gamma-2 of Serine/threonine-protein phosphatase PP1-gamma catalytic subunit OS=Homo sapiens GN=PPP1CC	P36873-2	39 kDa	0	29	0	0	25	25
620	RNA-binding protein 39 OS=Homo sapiens GN=RBM39 PE=1 SV=2	Q14498	59 kDa	6	12	7	14	13	16
674	Histone-binding protein RBBP7 OS=Homo sapiens GN=RBBP7 PE=1 SV=1	Q16576	48 kDa	7	5	9	12	12	12
933	Catenin beta-1 OS=Homo sapiens GN=CTNNB1 PE=1 SV=1	P35222	85 kDa	7	4	3	9	8	7
1247	KIAA1033 protein OS=Homo sapiens GN=KIAA1033 PE=2 SV=1	B7ZKT9	137 kDa	3	2	2	4	5	3
1385	39S ribosomal protein L28, mitochondrial OS=Homo sapiens GN=MRPL28 PE=1 SV=4	Q13084	30 kDa	3	2	2	2	6	4
121	Histone H3.2 OS=Homo sapiens GN=HIST2H3A PE=1 SV=3	Q71DI3	15 kDa	26	28	8	44	31	31
564	Nucleosome assembly protein 1-like 4 OS=Homo sapiens GN=NAP1L4 PE=1 SV=1	Q99733	43 kDa	9	8	7	12	12	17
612	Isoform 1 of Four and a half LIM domains protein 1 OS=Homo sapiens GN=FHL1	Q13642-1	32 kDa	8	8	8	13	11	17
615	Splicing factor U2AF 65 kDa subunit OS=Homo sapiens GN=U2AF2 PE=1 SV=4	P26368	54 kDa	9	6	9	16	14	11
853	RNA-binding protein FUS OS=Homo sapiens GN=FUS PE=1 SV=1	P35637	53 kDa	6	6	5	11	9	9
566	Importin subunit alpha-7 OS=Homo sapiens GN=KPNA6 PE=1 SV=1	O60684	60 kDa	9	11	7	16	14	16
1117	Adenosine kinase OS=Homo sapiens GN=ADK PE=1 SV=2	P55263	41 kDa	5	4	1	6	6	5
1200	Peptidyl-prolyl cis-trans isomerase FKBP8 OS=Homo sapiens GN=FKBP8 PE=1 SV=2	Q14318	45 kDa	5	3	2	6	7	4
570	1,4-alpha-glucan-branching enzyme OS=Homo sapiens GN=GBE1 PE=1 SV=3	Q04446	80 kDa	7	8	8	13	12	14
517	Ran GTPase-activating protein 1 OS=Homo sapiens GN=RANGAP1 PE=1 SV=1	P46060	64 kDa	13	8	8	15	18	16
534	Splicing factor 3A subunit 1 OS=Homo sapiens GN=SF3A1 PE=1 SV=1	Q15459	89 kDa	8	9	10	16	15	14
1056	WD repeat-containing protein 18 OS=Homo sapiens GN=WDR18 PE=1 SV=2	Q9BV38	47 kDa	5	6	1	7	8	5
1071	Vesicle transport-related protein isoform a variant (Fragment) OS=Homo sapiens PE=2 SV=1	Q53GW1	72 kDa	3	6	3	7	7	6
1075	Serine/threonine-protein kinase PAK 2 OS=Homo sapiens GN=PAK2 PE=1 SV=3	Q13177	58 kDa	4	1	4	4	7	4
1100	Nardilysin OS=Homo sapiens GN=NRDC PE=1 SV=2	O43847	132 kDa	3	3	3	6	6	3
1169	Zinc finger RNA-binding protein OS=Homo sapiens GN=ZFR PE=1 SV=2	Q96KR1	117 kDa	4	2	3	5	7	3
1174	Ribosomal biogenesis protein LAS1L OS=Homo sapiens GN=LAS1L PE=1 SV=2	Q9Y4W2	83 kDa	1	4	4	6	6	3
1250	Phosphoacetylglucosamine mutase OS=Homo sapiens GN=PGM3 PE=1 SV=1	O95394	60 kDa	5	1	0	4	3	3
1336	Pseudouridine-5'-phosphatase OS=Homo sapiens GN=PUDP PE=1 SV=3	Q08623	25 kDa	2	4	0	5	3	2
1497	Tumor suppressor p53-binding protein 1 OS=Homo sapiens GN=TP53BP1 PE=1 SV=2	Q12888	214 kDa	1	2	3	2	4	4
1570	ADP-ribosylation factor-like protein 3 OS=Homo sapiens GN=ARL3 PE=1 SV=2	P36405	20 kDa	2	1	3	3	3	4
1658	Protein transport protein Sec24A OS=Homo sapiens GN=SEC24A PE=1 SV=2	O95486	120 kDa	1	2	3	3	3	4
1743	Probable ATP-dependent RNA helicase DDX46 OS=Homo sapiens GN=DDX46 PE=1 SV=1	A0A0C4DG89	117 kDa	1	1	1	2	1	2
1756	FAS-associated factor 1 OS=Homo sapiens GN=FAF1 PE=1 SV=2	Q9UNN5	74 kDa	2	0	1	1	2	2
1766	Vacuolar protein sorting-associated protein 4A OS=Homo sapiens GN=VPS4A PE=1 SV=1	Q9UN37	49 kDa	2	0	1	1	2	2
1882	MOB kinase activator 1B OS=Homo sapiens GN=MOB1B PE=1 SV=3	Q7L9L4	25 kDa	2	0	1	2	1	2
1892	cDNA FLJ61346, highly similar to Protein transport protein Sec23B OS=Homo sapiens PE=2 SV=1	B4DRA5	84 kDa	5	0	4	4	6	5
1912	MICOS complex subunit MIC13 OS=Homo sapiens GN=MIC13 PE=1 SV=1	Q5XKP0	13 kDa	2	0	1	2	3	0
1920	Dedicator of cytokinesis protein 7 OS=Homo sapiens GN=DOCK7 PE=1 SV=4	Q96N67	243 kDa	0	2	1	0	0	5
1942	NFU1 iron-sulfur cluster scaffold homolog, mitochondrial OS=Homo sapiens GN=NFU1 PE=1 SV=2	Q9UMS0	28 kDa	1	1	1	2	2	1
1945	Ubiquitin-related modifier 1 OS=Homo sapiens GN=URM1 PE=1 SV=1	Q9BTM9	11 kDa	1	1	1	1	2	2
1949	H/ACA ribonucleoprotein complex subunit 2 OS=Homo sapiens GN=NHP2 PE=1 SV=1	Q9NX24	17 kDa	1	1	1	2	2	1
1950	Dual specificity protein phosphatase 3 OS=Homo sapiens GN=DUSP3 PE=1 SV=1	P51452	20 kDa	1	1	1	2	1	2
1956	Translation initiation factor eIF-2B subunit gamma OS=Homo sapiens GN=EIF2B3 PE=1 SV=1	Q9NR50	50 kDa	1	0	2	1	3	1
1967	ATP-dependent zinc metalloprotease YME1L1 OS=Homo sapiens GN=YME1L1 PE=1 SV=2	Q96TA2	86 kDa	0	1	2	2	2	1
1977	Dolichyl-diphosphooligosaccharide--protein glycosyltransferase subunit DAD1 (Fragment) OS=Homo sapiens PE=2 SV=1	Q53G02	12 kDa	2	1	0	2	1	2
2029	Sodium-coupled neutral amino acid transporter 2 OS=Homo sapiens GN=SLC38A2 PE=1 SV=2	Q96QD8	56 kDa	1	1	1	3	1	1
2031	Bifunctional arginine demethylase and lysyl-hydroxylase JMJD6 OS=Homo sapiens GN=JMJD6 PE=1 SV=1	K7EJU9	45 kDa	1	1	1	2	1	2
2039	Chromosome 20 open reading frame 44, isoform CRA_g OS=Homo sapiens GN=UQCC PE=2 SV=1	Q3KRB6	35 kDa	2	0	1	2	1	2
2051	Zinc phosphodiesterase ELAC protein 2 OS=Homo sapiens GN=ELAC2 PE=1 SV=2	Q9BQ52	92 kDa	2	1	0	2	2	1
2078	RING finger and SPRY domain-containing protein 1 OS=Homo sapiens GN=RSPRY1 PE=1 SV=1	Q96DX4	64 kDa	1	2	0	1	3	1
2080	Dehydrogenase/reductase SDR family member 7B OS=Homo sapiens GN=DHRS7B PE=1 SV=2	Q6IAN0	35 kDa	2	1	0	3	1	1
2095	Pre-mRNA-splicing factor RBM22 OS=Homo sapiens GN=RBM22 PE=1 SV=1	Q9NW64	47 kDa	1	0	2	2	3	0
2143	Cytochrome c oxidase subunit 5A, mitochondrial OS=Homo sapiens GN=COX5A PE=1 SV=2	P20674	17 kDa	1	1	1	2	2	1
2147	Glyoxalase domain-containing protein 4 OS=Homo sapiens GN=GLOD4 PE=1 SV=1	Q9HC38	35 kDa	1	1	1	1	2	2
2154	Dynactin subunit 3 OS=Homo sapiens GN=DCTN3 PE=1 SV=1	O75935	21 kDa	1	2	0	2	1	2
2262	Ras-related protein Rab-43 OS=Homo sapiens GN=RAB43 PE=1 SV=1	Q86YS6	23 kDa	6	6	0	7	7	6
243	Proteasome subunit beta type-1 OS=Homo sapiens GN=PSMB1 PE=1 SV=2	P20618	26 kDa	21	20	14	34	27	30
218	Ribonucleoside-diphosphate reductase large subunit OS=Homo sapiens GN=RRM1 PE=1 SV=1	P23921	90 kDa	23	20	14	31	30	33
808	Eukaryotic translation initiation factor 2A OS=Homo sapiens GN=EIF2A PE=1 SV=3	Q9BY44	65 kDa	7	7	3	7	11	10
851	Small glutamine-rich tetratricopeptide repeat-containing protein alpha OS=Homo sapiens GN=SGTA PE=1 SV=1	O43765	34 kDa	5	6	3	8	8	7
916	Replication protein A 14 kDa subunit OS=Homo sapiens GN=RPA3 PE=1 SV=1	P35244	14 kDa	6	4	4	9	6	8
931	Serine/threonine-protein phosphatase 2A 55 kDa regulatory subunit B alpha isoform OS=Homo sapiens GN=PPP2R2A PE=1 SV=1	P63151	52 kDa	6	4	4	5	9	9
964	Ras-related protein Rab-18 OS=Homo sapiens GN=RAB18 PE=1 SV=1	Q9NP72	23 kDa	4	6	4	8	6	9
1906	Epididymis luminal protein 176 OS=Homo sapiens GN=HEL-176 PE=2 SV=1	V9HVZ7	25 kDa	264	249	0	275	282	285
513	E3 ubiquitin-protein ligase HUWE1 OS=Homo sapiens GN=HUWE1 PE=1 SV=3	Q7Z6Z7	482 kDa	8	13	4	14	16	11
1099	Importin subunit alpha-1 OS=Homo sapiens GN=KPNA2 PE=1 SV=1	P52292	58 kDa	31	30	0	32	37	31
457	Calpain small subunit 1 OS=Homo sapiens GN=CAPNS1 PE=1 SV=1	P04632	28 kDa	12	13	5	17	16	16
493	ATP-binding cassette sub-family E member 1 OS=Homo sapiens GN=ABCE1 PE=1 SV=1	P61221	67 kDa	12	11	7	15	16	18
736	Structural maintenance of chromosomes protein OS=Homo sapiens GN=SMC3 PE=2 SV=1	Q86VX4	142 kDa	5	7	7	13	12	6
1908	Isoform 2 of Adenylyl cyclase-associated protein 1 OS=Homo sapiens GN=CAP1	Q01518-2	52 kDa	33	24	0	33	31	29
448	Ras GTPase-activating protein-binding protein 1 OS=Homo sapiens GN=G3BP1 PE=1 SV=1	Q13283	52 kDa	8	8	11	14	17	13
551	Putative uncharacterized protein DKFZp666I134 (Fragment) OS=Homo sapiens GN=DKFZp666I134 PE=2 SV=1	Q658S9	44 kDa	8	11	8	16	12	16
369	Mitogen-activated protein kinase 1 OS=Homo sapiens GN=MAPK1 PE=1 SV=3	P28482	41 kDa	16	12	12	23	19	23
487	Tubulin gamma-1 chain OS=Homo sapiens GN=TUBG1 PE=1 SV=2	P23258	51 kDa	15	14	3	16	16	20
848	Apolipoprotein L2 OS=Homo sapiens GN=APOL2 PE=1 SV=1	Q9BQE5	37 kDa	7	6	3	8	11	7
877	Mitochondrial antiviral-signaling protein OS=Homo sapiens GN=MAVS PE=1 SV=2	Q7Z434	57 kDa	3	7	6	10	9	7
878	COP9 signalosome complex subunit 3 OS=Homo sapiens GN=COPS3 PE=1 SV=3	Q9UNS2	48 kDa	3	7	6	7	11	8
1121	E3 ubiquitin-protein ligase UBR5 OS=Homo sapiens GN=UBR5 PE=1 SV=2	O95071	309 kDa	5	3	0	7	3	3
1137	Negative elongation factor C/D OS=Homo sapiens GN=NELFCD PE=1 SV=2	Q8IXH7	66 kDa	2	3	3	5	4	4
1173	Lipoamide acyltransferase component of branched-chain alpha-keto acid dehydrogenase complex, mitochondrial OS=Homo sapiens GN=DBT PE=1 SV=3	P11182	53 kDa	3	4	1	3	7	3
1278	Protein phosphatase 1 regulatory subunit 7 OS=Homo sapiens GN=PPP1R7 PE=1 SV=1	Q15435	42 kDa	1	3	4	5	6	2
1290	Palmitoyl-protein thioesterase 1 OS=Homo sapiens GN=PPT1 PE=1 SV=1	P50897	34 kDa	3	2	3	5	5	3
1347	Myotrophin OS=Homo sapiens GN=MTPN PE=1 SV=2	P58546	13 kDa	3	2	3	4	4	5
1711	Alternative protein EDARADD OS=Homo sapiens GN=EDARADD PE=3 SV=1	L0R849	42 kDa	17	20	0	22	19	19
413	60S ribosomal protein L18 OS=Homo sapiens GN=RPL18 PE=1 SV=2	Q07020	22 kDa	15	11	10	22	16	20
737	N-alpha-acetyltransferase 15, NatA auxiliary subunit OS=Homo sapiens GN=NAA15 PE=1 SV=1	Q9BXJ9	101 kDa	4	8	6	14	7	8
805	Tubulin--tyrosine ligase-like protein 12 OS=Homo sapiens GN=TTLL12 PE=1 SV=2	Q14166	74 kDa	6	7	5	7	12	10
1070	Phosphatidylinositol-binding clathrin assembly protein OS=Homo sapiens GN=PICALM PE=1 SV=2	Q13492	71 kDa	4	4	2	5	4	7
1417	Lysosomal alpha-mannosidase OS=Homo sapiens GN=MAN2B1 PE=1 SV=3	O00754	114 kDa	2	2	1	2	3	3
1492	Polymerase delta-interacting protein 2 OS=Homo sapiens GN=POLDIP2 PE=1 SV=1	Q9Y2S7	42 kDa	2	1	2	3	3	2
1498	Desmuslin, isoform CRA_a OS=Homo sapiens GN=SYNM PE=1 SV=1	A0A075B7B1	140 kDa	1	1	3	3	2	3
1534	WASH complex subunit strumpellin OS=Homo sapiens GN=KIAA0196 PE=1 SV=1	Q12768	134 kDa	2	2	1	3	3	2
1536	Selenide, water dikinase 1 OS=Homo sapiens GN=SEPHS1 PE=1 SV=2	P49903	43 kDa	2	2	1	1	4	3
1583	Glutathione S-transferase Mu 3 OS=Homo sapiens GN=GSTM3 PE=1 SV=3	P21266	27 kDa	2	1	2	4	1	3
1686	Acetyl-coenzyme A transporter 1 OS=Homo sapiens GN=SLC33A1 PE=1 SV=1	O00400	61 kDa	2	2	1	3	3	2
1733	DnaJ homolog subfamily C member 9 OS=Homo sapiens GN=DNAJC9 PE=1 SV=1	Q8WXX5	30 kDa	1	3	1	3	2	3
1734	Inosine triphosphate pyrophosphatase OS=Homo sapiens GN=ITPA PE=1 SV=2	Q9BY32	21 kDa	1	3	1	3	2	3
2259	Isoform 2 of cAMP-dependent protein kinase catalytic subunit beta OS=Homo sapiens GN=PRKACB	P22694-2	46 kDa	2	3	0	4	2	2
866	Histone acetyltransferase type B catalytic subunit OS=Homo sapiens GN=HAT1 PE=1 SV=1	O14929	50 kDa	6	6	5	11	8	8
276	Dopamine receptor interacting protein 4 OS=Homo sapiens GN=DRIP4 PE=2 SV=1	Q4W4Y1	96 kDa	21	19	13	26	30	28
285	General transcription factor II-I OS=Homo sapiens GN=GTF2I PE=1 SV=2	P78347	112 kDa	21	18	14	29	28	27
937	Nucleolysin TIA-1 isoform p40 OS=Homo sapiens GN=TIA1 PE=1 SV=3	P31483	43 kDa	4	6	2	5	7	7
988	Putative uncharacterized protein DKFZp686E1899 OS=Homo sapiens GN=DKFZp686E1899 PE=2 SV=1	Q5HYL6	40 kDa	5	4	3	8	6	5
1035	Ubiquilin-1 OS=Homo sapiens GN=UBQLN1 PE=1 SV=2	Q9UMX0	63 kDa	6	3	3	8	5	6
167	40S ribosomal protein S12 OS=Homo sapiens GN=RPS12 PE=1 SV=3	P25398	15 kDa	29	31	16	44	40	36
803	Coiled-coil domain-containing protein 47 OS=Homo sapiens GN=CCDC47 PE=1 SV=1	Q96A33	56 kDa	9	8	2	11	9	10
396	S-formylglutathione hydrolase OS=Homo sapiens GN=ESD PE=1 SV=2	P10768	31 kDa	15	13	12	23	21	19
983	Acyl-CoA dehydrogenase family member 9, mitochondrial OS=Homo sapiens GN=ACAD9 PE=1 SV=1	Q9H845	69 kDa	5	6	3	9	6	7
1292	Dynein light chain roadblock-type 1 OS=Homo sapiens GN=DYNLRB1 PE=1 SV=3	Q9NP97	11 kDa	3	3	1	4	4	3
1294	E3 SUMO-protein ligase RanBP2 OS=Homo sapiens GN=RANBP2 PE=1 SV=2	P49792	358 kDa	2	4	1	6	3	2
1363	Elongator complex protein 1 OS=Homo sapiens GN=IKBKAP PE=1 SV=3	O95163	150 kDa	3	4	0	3	6	2
1425	Nicotinamide-nucleotide adenylyltransferase (Fragment) OS=Homo sapiens PE=2 SV=1	Q53GL1	32 kDa	3	3	1	6	3	2
1779	Elongation factor 1-alpha 1 OS=Homo sapiens GN=PTI-1 PE=2 SV=1	Q16577	43 kDa	86	86	0	96	92	82
207	Probable ATP-dependent RNA helicase DDX5 OS=Homo sapiens GN=DDX5 PE=1 SV=1	P17844	69 kDa	33	35	33	55	51	52
892	Eukaryotic translation initiation factor 3 subunit I OS=Homo sapiens GN=EIF3I PE=1 SV=1	Q13347	37 kDa	7	3	6	11	6	8
2264	Histone H2A type 2-C OS=Homo sapiens GN=HIST2H2AC PE=1 SV=4	Q16777	14 kDa	26	26	0	25	25	31
1194	Centromere/kinetochore protein zw10 homolog OS=Homo sapiens GN=ZW10 PE=1 SV=3	O43264	89 kDa	4	3	2	5	4	5
1208	Pre-mRNA-processing factor 6 OS=Homo sapiens GN=PRPF6 PE=1 SV=1	O94906	107 kDa	5	1	3	2	4	8
1222	C-Jun-amino-terminal kinase-interacting protein 4 OS=Homo sapiens GN=SPAG9 PE=1 SV=4	O60271	146 kDa	5	2	2	4	4	6
1238	Rho guanine nucleotide exchange factor 2 OS=Homo sapiens GN=ARHGEF2 PE=1 SV=4	Q92974	112 kDa	3	2	4	6	4	4
548	Myosin light polypeptide 6 OS=Homo sapiens GN=MYL6 PE=1 SV=2	P60660	17 kDa	7	11	11	14	14	17
758	KH domain-containing, RNA-binding, signal transduction-associated protein 1 OS=Homo sapiens GN=KHDRBS1 PE=1 SV=1	Q07666	48 kDa	7	9	4	10	12	9
726	TAR DNA-binding protein 43 OS=Homo sapiens GN=TARDBP PE=1 SV=1	Q13148	45 kDa	7	7	8	11	12	11
1146	Peflin OS=Homo sapiens GN=PEF1 PE=1 SV=1	Q9UBV8	30 kDa	3	4	4	7	5	5
436	40S ribosomal protein S15 OS=Homo sapiens GN=RPS15 PE=1 SV=2	P62841	17 kDa	13	14	8	21	15	18
653	Regulator of nonsense transcripts 1 OS=Homo sapiens GN=UPF1 PE=1 SV=2	Q92900	124 kDa	8	8	10	12	11	17
905	NADH dehydrogenase [ubiquinone] 1 alpha subcomplex subunit 9, mitochondrial OS=Homo sapiens GN=NDUFA9 PE=1 SV=2	Q16795	43 kDa	4	5	4	9	4	7
535	Isoform Short of Eukaryotic translation initiation factor 4H OS=Homo sapiens GN=EIF4H	Q15056-2	25 kDa	12	12	6	15	17	14
934	60S acidic ribosomal protein P1 OS=Homo sapiens GN=RPLP1 PE=1 SV=1	P05386	12 kDa	5	6	4	9	6	8
1356	Isoform 2 of Transportin-2 OS=Homo sapiens GN=TNPO2	O14787-2	100 kDa	5	6	4	8	9	6
1184	Sorting nexin-2 OS=Homo sapiens GN=SNX2 PE=1 SV=2	O60749	58 kDa	5	5	7	10	7	9
165	Staphylococcal nuclease domain-containing protein 1 OS=Homo sapiens GN=SND1 PE=1 SV=1	Q7KZF4	102 kDa	27	28	21	38	37	41
680	Ubiquitin-activating enzyme E1-like 2, isoform CRA_a OS=Homo sapiens GN=UBE1L2 PE=4 SV=1	A0A024RDB0	118 kDa	7	7	7	15	9	8
600	Eukaryotic translation initiation factor 3 subunit M OS=Homo sapiens GN=EIF3M PE=1 SV=1	Q7L2H7	43 kDa	7	9	9	12	11	15
498	Aminopeptidase N OS=Homo sapiens GN=ANPEP PE=1 SV=4	P15144	110 kDa	10	12	9	13	17	17
174	26S protease regulatory subunit 6A OS=Homo sapiens GN=PSMC3 PE=1 SV=1	R4GNH3	47 kDa	29	28	22	41	34	44
657	Phosphoglucomutase-2 OS=Homo sapiens GN=PGM2 PE=1 SV=4	Q96G03	68 kDa	8	8	6	12	10	11
994	Sorting nexin-3 OS=Homo sapiens GN=SNX3 PE=1 SV=3	O60493	19 kDa	5	3	4	9	4	5
1094	60S ribosomal protein L38 OS=Homo sapiens GN=RPL38 PE=1 SV=2	P63173	8 kDa	4	4	4	6	5	7
1127	N-myc downstream regulated gene 1 variant (Fragment) OS=Homo sapiens PE=2 SV=1	Q53EU7	43 kDa	4	3	5	6	5	7
1197	WD40 repeat-containing protein SMU1 OS=Homo sapiens GN=SMU1 PE=1 SV=2	Q2TAY7	58 kDa	2	3	3	3	3	6
1270	Eukaryotic translation initiation factor 3 subunit J OS=Homo sapiens GN=EIF3J PE=1 SV=2	O75822	29 kDa	2	2	4	4	4	4
1312	NEDD8-activating enzyme E1 regulatory subunit OS=Homo sapiens GN=NAE1 PE=1 SV=1	Q13564	60 kDa	3	3	2	4	2	6
1348	U5 small nuclear ribonucleoprotein 40 kDa protein OS=Homo sapiens GN=SNRNP40 PE=1 SV=1	Q96DI7	39 kDa	2	2	2	3	1	5
1378	Splicing factor 3B subunit 6 OS=Homo sapiens GN=SF3B6 PE=1 SV=1	Q9Y3B4	15 kDa	2	2	2	3	3	3
1383	NADH dehydrogenase [ubiquinone] iron-sulfur protein 7, mitochondrial OS=Homo sapiens GN=NDUFS7 PE=1 SV=3	O75251	24 kDa	4	2	2	4	3	5
1423	Myoferlin OS=Homo sapiens GN=MYOF PE=1 SV=1	Q9NZM1	235 kDa	2	1	3	4	4	1
1505	Interferon-induced protein with tetratricopeptide repeats 5 OS=Homo sapiens GN=IFIT5 PE=1 SV=1	Q13325	56 kDa	3	1	2	4	3	2
1518	Protein FAM91A1 OS=Homo sapiens GN=FAM91A1 PE=1 SV=3	Q658Y4	94 kDa	2	2	0	4	2	0
1520	CCR4-NOT transcription complex subunit 1 OS=Homo sapiens GN=CNOT1 PE=1 SV=2	A5YKK6	267 kDa	0	3	1	1	3	2
1531	Ribosomal protein S6 kinase alpha-3 OS=Homo sapiens GN=RPS6KA3 PE=1 SV=1	P51812	84 kDa	1	1	2	1	3	2
1574	Epididymis secretory protein Li 95 OS=Homo sapiens GN=STK24 PE=2 SV=1	Q5U0E6	48 kDa	1	1	2	3	2	1
1580	Uncharacterized protein C2orf47, mitochondrial OS=Homo sapiens GN=C2orf47 PE=1 SV=1	Q8WWC4	33 kDa	1	1	2	2	3	1
1592	F-box only protein 7 OS=Homo sapiens GN=FBXO7 PE=1 SV=1	Q9Y3I1	59 kDa	4	1	1	3	3	3
1599	NHL repeat-containing protein 2 OS=Homo sapiens GN=NHLRC2 PE=1 SV=1	Q8NBF2	79 kDa	0	4	0	1	4	1
1617	39S ribosomal protein L22, mitochondrial OS=Homo sapiens GN=MRPL22 PE=1 SV=1	Q9NWU5	24 kDa	2	2	2	4	2	3
1694	Serine/threonine-protein phosphatase CPPED1 OS=Homo sapiens GN=CPPED1 PE=1 SV=3	Q9BRF8	36 kDa	2	1	1	2	1	3
1699	Succinate dehydrogenase cytochrome b560 subunit, mitochondrial OS=Homo sapiens GN=SDHC PE=1 SV=1	Q99643	19 kDa	2	2	0	1	3	2
1732	cDNA FLJ61538, highly similar to Switch-associated protein 70 OS=Homo sapiens PE=2 SV=1	B4E245	61 kDa	1	2	1	2	3	1
1748	Elongator complex protein 3 OS=Homo sapiens GN=ELP3 PE=1 SV=2	Q9H9T3	62 kDa	2	1	1	2	2	2
1753	Vasodilator-stimulated phosphoprotein OS=Homo sapiens GN=VASP PE=1 SV=3	P50552	40 kDa	2	0	2	2	2	2
1860	Ubiquitin carboxyl-terminal hydrolase OS=Homo sapiens GN=UCHL5 PE=1 SV=1	Q5LJA5	40 kDa	1	1	2	1	2	3
1883	PC4 and SFRS1-interacting protein OS=Homo sapiens GN=PSIP1 PE=1 SV=1	O75475	60 kDa	2	3	1	2	5	2
1933	Origin recognition complex subunit 2 OS=Homo sapiens GN=ORC2 PE=1 SV=2	Q13416	66 kDa	2	1	1	2	3	1
1944	RNA-binding protein Musashi homolog 2 OS=Homo sapiens GN=MSI2 PE=1 SV=1	Q96DH6	35 kDa	1	1	2	2	2	2
1965	Cell growth-regulating nucleolar protein OS=Homo sapiens GN=LYAR PE=1 SV=2	Q9NX58	44 kDa	2	2	0	2	1	3
1984	cDNA FLJ10273 fis, clone HEMBB1001137, highly similar to SEC23-interacting protein OS=Homo sapiens PE=2 SV=1	B3KM47	111 kDa	0	1	1	0	1	2
2002	DNA repair protein RAD50 OS=Homo sapiens GN=RAD50 PE=1 SV=1	Q92878	154 kDa	1	1	0	2	1	0
2060	Interferon-induced 35 kDa protein OS=Homo sapiens GN=IFI35 PE=1 SV=5	P80217	32 kDa	0	1	1	1	1	1
2079	Leucine-rich repeat flightless-interacting protein 1 OS=Homo sapiens GN=LRRFIP1 PE=1 SV=2	Q32MZ4	89 kDa	1	1	0	1	1	1
2104	Isoform 3 of 28S ribosomal protein S29, mitochondrial OS=Homo sapiens GN=DAP3	P51398-3	42 kDa	1	1	0	2	1	0
2108	DNA-directed RNA polymerase, mitochondrial OS=Homo sapiens GN=POLRMT PE=1 SV=2	O00411	139 kDa	1	1	0	2	0	1
2118	Probable E3 ubiquitin-protein ligase HERC4 OS=Homo sapiens GN=HERC4 PE=1 SV=1	Q5GLZ8	119 kDa	0	2	0	2	1	0
2184	Acetyl-coenzyme A synthetase OS=Homo sapiens GN=ACSS2 PE=2 SV=1	Q4G0E8	68 kDa	2	0	0	1	2	0
2232	Kelch-like protein 35 OS=Homo sapiens GN=KLHL35 PE=1 SV=3	Q6PF15	63 kDa	0	1	1	3	0	0
2247	Protein FAM136A OS=Homo sapiens GN=FAM136A PE=1 SV=1	Q96C01	16 kDa	1	1	0	1	1	1
2248	39S ribosomal protein L16, mitochondrial OS=Homo sapiens GN=MRPL16 PE=1 SV=1	Q9NX20	28 kDa	1	0	1	1	1	1
2250	Phosphoserine phosphatase OS=Homo sapiens GN=PSPH PE=1 SV=2	P78330	25 kDa	0	1	1	1	1	1
2251	Glycerol-3-phosphate dehydrogenase 1-like protein OS=Homo sapiens GN=GPD1L PE=1 SV=1	Q8N335	38 kDa	0	1	1	1	1	1
2252	Dual specificity mitogen-activated protein kinase kinase 4 OS=Homo sapiens GN=MAP2K4 PE=1 SV=1	P45985	44 kDa	0	1	1	1	1	1
2272	Golgin subfamily A member 2 OS=Homo sapiens GN=GOLGA2 PE=1 SV=3	Q08379	113 kDa	1	0	1	1	1	1
2281	Beta-hexosaminidase subunit alpha OS=Homo sapiens GN=HEXA PE=1 SV=2	P06865	61 kDa	0	1	1	2	1	0
2285	Prostaglandin E synthase OS=Homo sapiens GN=PTGES PE=1 SV=2	O14684	17 kDa	1	1	0	1	1	1
2287	39S ribosomal protein L53, mitochondrial OS=Homo sapiens GN=MRPL53 PE=1 SV=1	Q96EL3	12 kDa	1	1	0	1	0	2
2315	Survival motor neuron protein (Fragment) OS=Homo sapiens GN=SMN1 PE=1 SV=1	A0A0G2JRX5	16 kDa	1	1	0	2	0	1
2316	Charged multivesicular body protein 7 OS=Homo sapiens GN=CHMP7 PE=1 SV=1	Q8WUX9	51 kDa	1	0	1	2	0	1
2319	RAC-alpha serine/threonine-protein kinase OS=Homo sapiens GN=AKT1 PE=1 SV=2	P31749	56 kDa	0	1	1	2	1	0
2325	Thioredoxin-related transmembrane protein 2 OS=Homo sapiens GN=TMX2 PE=1 SV=1	Q9Y320	34 kDa	0	2	0	1	1	1
2336	Up-regulated in lung cancer 2 OS=Homo sapiens GN=URLC2 PE=2 SV=1	A0A0A8K8C0	71 kDa	1	1	0	1	2	0
2396	Isoform 2 of UBX domain-containing protein 6 OS=Homo sapiens GN=UBXN6	Q9BZV1-2	44 kDa	0	1	1	1	1	1
2397	Endoplasmic reticulum-Golgi intermediate compartment protein 2 OS=Homo sapiens GN=ERGIC2 PE=1 SV=2	Q96RQ1	43 kDa	0	1	1	1	1	1
2398	Synaptobrevin homolog YKT6 OS=Homo sapiens GN=YKT6 PE=1 SV=1	O15498	22 kDa	0	1	1	1	1	1
2399	NIF3-like protein 1 OS=Homo sapiens GN=NIF3L1 PE=1 SV=1	Q6X734	28 kDa	1	0	1	1	1	1
2402	V-type proton ATPase subunit G 1 OS=Homo sapiens GN=ATP6V1G1 PE=1 SV=3	O75348	14 kDa	1	0	1	1	1	1
2403	Thioredoxin-related transmembrane protein 4 OS=Homo sapiens GN=TMX4 PE=1 SV=1	Q9H1E5	39 kDa	1	0	1	1	1	1
2405	Golgi SNAP receptor complex member 1 OS=Homo sapiens GN=GOSR1 PE=1 SV=1	O95249	29 kDa	1	1	0	1	1	1
2406	E3 ubiquitin-protein ligase TRIM21 OS=Homo sapiens GN=TRIM21 PE=1 SV=1	P19474	54 kDa	1	0	1	1	1	1
2411	COMM domain-containing protein 1 OS=Homo sapiens GN=COMMD1 PE=1 SV=1	Q8N668	21 kDa	1	1	0	1	1	1
2414	Programmed cell death protein 2-like OS=Homo sapiens GN=PDCD2L PE=1 SV=1	Q9BRP1	39 kDa	1	0	1	1	1	1
2418	PPIL4 protein (Fragment) OS=Homo sapiens GN=PPIL4 PE=2 SV=1	Q32Q83	44 kDa	1	1	0	2	0	1
2420	NADH dehydrogenase [ubiquinone] 1 alpha subcomplex subunit 6 OS=Homo sapiens GN=NDUFA6 PE=1 SV=3	P56556	18 kDa	1	0	1	1	0	2
2428	ATP-binding cassette sub-family B member 7, mitochondrial OS=Homo sapiens GN=ABCB7 PE=1 SV=2	O75027	83 kDa	0	2	0	1	1	1
2429	Histone chaperone ASF1B OS=Homo sapiens GN=ASF1B PE=1 SV=1	Q9NVP2	22 kDa	1	1	0	1	2	0
2433	Disks large homolog 1 OS=Homo sapiens GN=DLG1 PE=1 SV=2	Q12959	100 kDa	0	1	1	2	0	1
2436	Mothers against decapentaplegic homolog 4 OS=Homo sapiens GN=SMAD4 PE=1 SV=1	Q13485	60 kDa	1	1	0	1	0	2
2441	Spermatogenesis-associated protein 5 OS=Homo sapiens GN=SPATA5 PE=1 SV=3	Q8NB90	98 kDa	2	0	2	0	3	3
2448	Serine/threonine-protein phosphatase 6 regulatory subunit 1 OS=Homo sapiens GN=PPP6R1 PE=1 SV=5	Q9UPN7	97 kDa	1	0	1	1	2	0
2525	U1 small nuclear ribonucleoprotein C OS=Homo sapiens GN=SNRPC PE=1 SV=1	P09234	17 kDa	1	0	1	1	1	1
2534	Pyrroline-5-carboxylate reductase 1, mitochondrial OS=Homo sapiens GN=PYCR1 PE=1 SV=2	P32322	33 kDa	0	0	2	1	1	1
2537	PHD finger-like domain-containing protein 5A OS=Homo sapiens GN=PHF5A PE=1 SV=1	Q7RTV0	12 kDa	1	1	0	2	1	0
2542	Beta-galactosidase OS=Homo sapiens GN=GLB1 PE=1 SV=2	P16278	76 kDa	0	1	1	1	2	0
2556	3'(2'),5'-bisphosphate nucleotidase 1 OS=Homo sapiens GN=BPNT1 PE=1 SV=1	O95861	33 kDa	0	1	1	2	1	0
2910	Pre-mRNA 3'-end-processing factor FIP1 OS=Homo sapiens GN=FIP1L1 PE=1 SV=1	Q6UN15	67 kDa	2	0	0	1	2	0
755	ER membrane protein complex subunit 1 OS=Homo sapiens GN=EMC1 PE=1 SV=1	Q8N766	112 kDa	7	6	7	12	10	8
764	Cytoplasmic dynein 1 light intermediate chain 2 OS=Homo sapiens GN=DYNC1LI2 PE=1 SV=1	O43237	54 kDa	11	7	2	10	10	10
772	Small nuclear ribonucleoprotein E OS=Homo sapiens GN=SNRPE PE=1 SV=1	P62304	11 kDa	8	7	5	10	10	10
890	60S ribosomal protein L35a OS=Homo sapiens GN=RPL35A PE=1 SV=2	P18077	13 kDa	4	3	3	4	5	6
913	H/ACA ribonucleoprotein complex subunit 4 OS=Homo sapiens GN=DKC1 PE=1 SV=3	O60832	58 kDa	4	4	6	7	6	8
993	Protein phosphatase 1 regulatory subunit 12A OS=Homo sapiens GN=PPP1R12A PE=1 SV=1	O14974	115 kDa	4	7	3	9	5	7
1164	Eukaryotic translation initiation factor 3 subunit K OS=Homo sapiens GN=EIF3K PE=1 SV=1	Q9UBQ5	25 kDa	5	3	2	4	6	5
1235	Signal recognition particle 9 kDa protein OS=Homo sapiens GN=SRP9 PE=1 SV=2	P49458	10 kDa	2	4	4	5	6	4
621	Lipase maturation factor 2 OS=Homo sapiens GN=LMF2 PE=1 SV=2	Q9BU23	80 kDa	8	11	6	10	14	13
1460	Gamma-enolase OS=Homo sapiens GN=ENO2 PE=1 SV=3	P09104	47 kDa	225	226	123	290	287	269
834	Serrate RNA effector molecule homolog OS=Homo sapiens GN=SRRT PE=1 SV=1	Q9BXP5	101 kDa	7	5	5	9	8	8
521	Cytoplasmic aconitate hydratase OS=Homo sapiens GN=ACO1 PE=1 SV=3	P21399	98 kDa	9	10	13	19	11	17
1002	Heterogeneous nuclear ribonucleoprotein D-like OS=Homo sapiens GN=HNRNPDL PE=1 SV=3	O14979	46 kDa	8	11	9	15	13	13
998	Triokinase/FMN cyclase OS=Homo sapiens GN=TKFC PE=1 SV=2	Q3LXA3	59 kDa	4	4	5	5	8	6
1003	Glucosylceramidase OS=Homo sapiens GN=GBA PE=1 SV=3	P04062	60 kDa	3	7	3	6	7	6
1039	Guanine nucleotide binding protein-like 3 (Nucleolar), isoform CRA_b OS=Homo sapiens GN=GNL3 PE=4 SV=1	A0A024R2Z6	61 kDa	3	7	3	5	7	7
678	Transportin-3 OS=Homo sapiens GN=TNPO3 PE=1 SV=3	Q9Y5L0	104 kDa	13	8	3	13	10	12
452	Isoform 2 of Transcription factor BTF3 OS=Homo sapiens GN=BTF3	P20290-2	18 kDa	15	14	6	16	17	18
478	Niban-like protein 1 OS=Homo sapiens GN=FAM129B PE=1 SV=3	Q96TA1	84 kDa	14	12	9	18	14	19
631	Isoform C of AP-1 complex subunit beta-1 OS=Homo sapiens GN=AP1B1	Q10567-3	104 kDa	26	26	16	33	30	36
274	26S protease regulatory subunit 8 OS=Homo sapiens GN=PSMC5 PE=1 SV=1	P62195	46 kDa	18	17	20	31	27	22
1078	Protein transport protein Sec16A OS=Homo sapiens GN=SEC16A PE=1 SV=3	O15027	234 kDa	4	6	1	1	8	7
1124	Protein mago nashi homolog OS=Homo sapiens GN=MAGOH PE=1 SV=1	P61326	17 kDa	4	3	4	6	5	5
1139	WD repeat domain 3, isoform CRA_b OS=Homo sapiens GN=WDR3 PE=2 SV=1	Q5TDG3	106 kDa	5	4	2	4	6	6
1258	Heterogeneous nuclear ribonucleoprotein A0 OS=Homo sapiens GN=HNRNPA0 PE=1 SV=1	Q13151	31 kDa	3	4	4	7	4	5
553	Septin-9 OS=Homo sapiens GN=SEPT9 PE=1 SV=2	Q9UHD8	65 kDa	13	10	8	16	15	14
779	DNA replication licensing factor MCM3 OS=Homo sapiens GN=MCM3 PE=1 SV=3	P25205	91 kDa	7	7	4	8	9	9
1281	Ubiquitin-like modifier-activating enzyme 5 OS=Homo sapiens GN=UBA5 PE=1 SV=1	Q9GZZ9	45 kDa	5	4	0	4	6	3
1362	Elongation of very long chain fatty acids protein 1 OS=Homo sapiens GN=ELOVL1 PE=1 SV=1	Q9BW60	33 kDa	4	4	1	3	5	5
815	Protein flightless-1 homolog OS=Homo sapiens GN=FLII PE=1 SV=2	Q13045	145 kDa	4	5	7	4	9	10
852	Heterogeneous nuclear ribonucleoprotein H3 OS=Homo sapiens GN=HNRNPH3 PE=1 SV=2	P31942	37 kDa	5	6	5	10	6	7
942	Proline-, glutamic acid- and leucine-rich protein 1 OS=Homo sapiens GN=PELP1 PE=1 SV=2	Q8IZL8	120 kDa	5	6	5	8	6	9
585	COP9 signalosome complex subunit 2 OS=Homo sapiens GN=COPS2 PE=1 SV=1	P61201	52 kDa	9	9	5	13	10	10
622	Proteasome subunit beta type OS=Homo sapiens GN=PSMB7 PE=2 SV=1	Q6IBT1	30 kDa	12	9	2	13	13	7
71	Exportin-2 OS=Homo sapiens GN=CSE1L PE=1 SV=3	P55060	110 kDa	58	47	27	62	64	63
183	Heterogeneous nuclear ribonucleoprotein U-like protein 2 OS=Homo sapiens GN=HNRNPUL2 PE=1 SV=1	Q1KMD3	85 kDa	28	21	30	42	31	40
886	Ubiquitin fusion degradation 1 like (Yeast), isoform CRA_b OS=Homo sapiens GN=UFD1L PE=2 SV=1	Q541A5	35 kDa	5	4	5	8	5	7
975	Tyrosine-protein kinase Yes OS=Homo sapiens GN=YES1 PE=1 SV=3	P07947	61 kDa	8	4	2	10	6	4
1248	Protein LYRIC OS=Homo sapiens GN=MTDH PE=1 SV=2	Q86UE4	64 kDa	2	2	3	1	5	4
1249	Microtubule-associated protein 1S OS=Homo sapiens GN=MAP1S PE=1 SV=2	Q66K74	112 kDa	3	3	1	4	5	1
1408	WD repeat-containing protein 36 OS=Homo sapiens GN=WDR36 PE=1 SV=1	Q8NI36	105 kDa	3	3	1	2	5	3
1485	Golgi reassembly-stacking protein 2 OS=Homo sapiens GN=GORASP2 PE=1 SV=3	Q9H8Y8	47 kDa	2	2	3	5	3	2
1500	COMM domain containing 9 variant (Fragment) OS=Homo sapiens GN=COMMD9 PE=2 SV=1	Q53FR9	22 kDa	2	1	4	4	4	2
1501	Oxysterol-binding protein-related protein 8 OS=Homo sapiens GN=OSBPL8 PE=1 SV=3	Q9BZF1	101 kDa	3	2	2	3	4	3
485	Nuclear protein localization protein 4 homolog OS=Homo sapiens GN=NPLOC4 PE=1 SV=3	Q8TAT6	68 kDa	10	12	11	17	13	17
28	Talin-1 OS=Homo sapiens GN=TLN1 PE=1 SV=3	Q9Y490	270 kDa	101	105	75	144	122	134
1707	Ras-related protein Rab-35 OS=Homo sapiens GN=RAB35 PE=1 SV=1	Q15286	23 kDa	14	12	0	14	12	11
804	Integrin beta-1 OS=Homo sapiens GN=ITGB1 PE=1 SV=2	P05556	88 kDa	7	5	7	10	10	7
648	Protein transport protein Sec24C OS=Homo sapiens GN=SEC24C PE=1 SV=3	P53992	118 kDa	7	9	8	12	11	11
1048	General transcription factor 3C polypeptide 4 OS=Homo sapiens GN=GTF3C4 PE=1 SV=2	Q9UKN8	92 kDa	5	5	2	4	7	6
1102	Histone deacetylase 2 OS=Homo sapiens GN=HDAC2 PE=1 SV=2	Q92769	55 kDa	4	3	5	6	5	6
1827	Serine/threonine-protein phosphatase 2A 65 kDa regulatory subunit A beta isoform OS=Homo sapiens GN=PPP2R1B PE=1 SV=3	P30154	66 kDa	12	12	0	14	10	10
1876	Chromobox protein homolog 1 OS=Homo sapiens GN=CBX1 PE=1 SV=1	P83916	21 kDa	5	6	6	6	14	4
325	60S ribosomal protein L13a OS=Homo sapiens GN=RPL13A PE=1 SV=2	P40429	24 kDa	13	8	16	18	18	16
393	Catenin alpha-1 OS=Homo sapiens GN=CTNNA1 PE=1 SV=1	P35221	100 kDa	17	16	9	20	18	21
973	Interferon-inducible double-stranded RNA-dependent protein kinase activator A OS=Homo sapiens GN=PRKRA PE=1 SV=1	O75569	34 kDa	6	8	1	8	7	6
1134	Eukaryotic translation initiation factor 4B OS=Homo sapiens GN=EIF4B PE=1 SV=2	P23588	69 kDa	3	7	0	3	6	5
1193	Actin-like protein 6A OS=Homo sapiens GN=ACTL6A PE=1 SV=1	O96019	47 kDa	2	4	4	6	4	4
1205	39S ribosomal protein L10, mitochondrial OS=Homo sapiens GN=MRPL10 PE=1 SV=3	Q7Z7H8	29 kDa	4	4	2	4	4	6
1213	Monocarboxylate transporter 1 OS=Homo sapiens GN=SLC16A1 PE=1 SV=3	P53985	54 kDa	5	4	1	5	6	3
1280	Protein SGT1 homolog OS=Homo sapiens GN=SUGT1 PE=1 SV=3	Q9Y2Z0	41 kDa	3	5	2	5	3	6
1289	Insulin-like growth factor 2 mRNA-binding protein 2 OS=Homo sapiens GN=IGF2BP2 PE=1 SV=2	Q9Y6M1	66 kDa	3	2	5	5	5	4
1456	SURP and G-patch domain-containing protein 2 OS=Homo sapiens GN=SUGP2 PE=1 SV=2	Q8IX01	120 kDa	2	2	1	2	2	3
1620	Acyl-CoA-binding protein OS=Homo sapiens GN=DBI PE=1 SV=2	P07108	10 kDa	2	1	2	3	1	3
1679	Phosphopantothenate--cysteine ligase OS=Homo sapiens GN=PPCS PE=1 SV=2	Q9HAB8	34 kDa	2	2	1	1	2	4
1681	Protein S100-A6 OS=Homo sapiens GN=S100A6 PE=1 SV=1	P06703	10 kDa	2	2	1	2	3	2
1698	RNA-binding protein with serine-rich domain 1 OS=Homo sapiens GN=RNPS1 PE=1 SV=1	Q15287	34 kDa	0	3	2	3	2	2
1725	Secretory carrier-associated membrane protein 1 OS=Homo sapiens GN=SCAMP1 PE=1 SV=2	O15126	38 kDa	2	2	1	2	2	3
1750	40S ribosomal protein S30 OS=Homo sapiens GN=FAU PE=1 SV=1	P62861	7 kDa	2	1	2	3	2	2
642	Coatomer subunit delta OS=Homo sapiens GN=ARCN1 PE=1 SV=1	P48444	57 kDa	11	6	8	10	12	13
650	Acetyl-CoA acetyltransferase, cytosolic variant (Fragment) OS=Homo sapiens PE=2 SV=1	Q59GW6	42 kDa	10	7	8	13	12	10
279	Macrophage migration inhibitory factor OS=Homo sapiens GN=MIF PE=1 SV=4	P14174	12 kDa	22	18	8	26	22	19
139	Non-POU domain-containing octamer-binding protein OS=Homo sapiens GN=NONO PE=1 SV=4	Q15233	54 kDa	37	33	25	47	41	44
1058	Regulator of microtubule dynamics protein 3 OS=Homo sapiens GN=RMDN3 PE=1 SV=2	Q96TC7	52 kDa	5	7	1	9	4	5
246	Transgelin-2 OS=Homo sapiens GN=TAGLN2 PE=1 SV=3	P37802	22 kDa	20	23	17	31	26	26
769	Casein kinase II subunit alpha OS=Homo sapiens GN=CSNK2A1 PE=1 SV=1	P68400	45 kDa	7	7	7	10	10	9
545	60S ribosomal protein L15 OS=Homo sapiens GN=RPL15 PE=1 SV=2	P61313	24 kDa	10	11	8	13	10	17
230	40S ribosomal protein S7 OS=Homo sapiens GN=RPS7 PE=1 SV=1	P62081	22 kDa	20	21	25	29	31	31
1321	KDEL motif-containing protein 2 OS=Homo sapiens GN=KDELC2 PE=1 SV=2	Q7Z4H8	59 kDa	1	4	3	4	2	5
1322	DEAD (Asp-Glu-Ala-Asp) box polypeptide 20 OS=Homo sapiens GN=DDX20 PE=2 SV=1	Q8IYV2	92 kDa	1	4	3	4	2	5
1328	Transmembrane protein 14C variant (Fragment) OS=Homo sapiens PE=2 SV=1	Q53F27	12 kDa	6	1	1	5	4	2
1377	Isoform 3 of Torsin-1A-interacting protein 1 OS=Homo sapiens GN=TOR1AIP1	Q5JTV8-3	66 kDa	3	3	2	4	4	3
1404	Costars family protein ABRACL OS=Homo sapiens GN=ABRACL PE=1 SV=1	Q9P1F3	9 kDa	3	2	3	4	3	4
1437	39S ribosomal protein L19, mitochondrial OS=Homo sapiens GN=MRPL19 PE=1 SV=2	P49406	34 kDa	3	2	3	2	4	5
1181	Dipeptidyl peptidase 3 OS=Homo sapiens GN=DPP3 PE=1 SV=2	Q9NY33	83 kDa	11	8	8	14	11	12
235	Adenylate kinase 2, mitochondrial OS=Homo sapiens GN=AK2 PE=1 SV=2	P54819	26 kDa	22	21	22	29	32	28
84	Importin-5 OS=Homo sapiens GN=IPO5 PE=1 SV=4	O00410	124 kDa	43	51	39	61	66	55
375	Signal transducer and activator of transcription 1-alpha/beta OS=Homo sapiens GN=STAT1 PE=1 SV=2	P42224	87 kDa	14	13	14	21	16	19
3	Vimentin OS=Homo sapiens GN=VIM PE=1 SV=4	P08670	54 kDa	348	340	259	443	422	428
456	AP-3 complex subunit delta-1 OS=Homo sapiens GN=AP3D1 PE=1 SV=1	O14617	130 kDa	12	9	12	16	14	15
705	Spermine synthase OS=Homo sapiens GN=SMS PE=1 SV=2	P52788	41 kDa	8	7	7	9	10	11
1049	DNA replication licensing factor MCM5 OS=Homo sapiens GN=MCM5 PE=1 SV=5	P33992	82 kDa	4	3	4	2	7	6
1231	Mitochondrial-processing peptidase subunit alpha OS=Homo sapiens GN=PMPCA PE=1 SV=2	Q10713	58 kDa	6	4	1	4	4	7
665	cDNA FLJ55863, highly similar to Serine/threonine-protein phosphatase 2A 56 kDa regulatory subunit delta isoform OS=Homo sapiens PE=2 SV=1	B4DSD7	65 kDa	8	10	7	12	9	13
867	Long-chain-fatty-acid--CoA ligase 3 OS=Homo sapiens GN=ACSL3 PE=1 SV=3	O95573	80 kDa	7	9	9	13	12	9
266	Protein disulfide-isomerase A6 OS=Homo sapiens GN=PDIA6 PE=1 SV=1	Q15084	48 kDa	20	27	17	31	29	27
1409	Heat shock cognate 71 kDa protein OS=Homo sapiens GN=HSPA8 PE=1 SV=1	A8K7Q2	45 kDa	75	78	59	100	100	88
561	DNA replication licensing factor MCM2 OS=Homo sapiens GN=MCM2 PE=1 SV=4	P49736	102 kDa	10	10	8	14	14	10
633	Bifunctional coenzyme A synthase OS=Homo sapiens GN=COASY PE=1 SV=4	Q13057	62 kDa	9	7	12	12	13	13
995	Acyl-protein thioesterase 1 OS=Homo sapiens GN=LYPLA1 PE=1 SV=1	O75608	25 kDa	5	4	5	5	7	7
2046	Ribose-phosphate pyrophosphokinase 1 OS=Homo sapiens GN=PRPS1 PE=1 SV=2	P60891	35 kDa	0	8	6	5	7	7
901	60S ribosomal protein L19 OS=Homo sapiens GN=RPL19 PE=1 SV=1	P84098	23 kDa	5	7	5	8	7	8
903	Sterol-4-alpha-carboxylate 3-dehydrogenase, decarboxylating OS=Homo sapiens GN=NSDHL PE=1 SV=2	Q15738	42 kDa	5	4	8	7	9	7
378	RuvB-like 2 OS=Homo sapiens GN=RUVBL2 PE=1 SV=3	Q9Y230	51 kDa	14	18	11	18	21	19
240	Importin subunit alpha OS=Homo sapiens GN=KPNA2 PE=2 SV=1	Q7Z726	58 kDa	27	25	14	29	33	27
358	Poly [ADP-ribose] polymerase 1 OS=Homo sapiens GN=PARP1 PE=1 SV=4	P09874	113 kDa	18	14	14	23	19	20
677	EH domain-containing protein 1 OS=Homo sapiens GN=EHD1 PE=1 SV=2	Q9H4M9	61 kDa	8	7	8	11	10	10
1331	Histone H3 OS=Homo sapiens GN=HIST2H3PS2 PE=1 SV=1	Q5TEC6	15 kDa	7	9	7	11	10	10
654	Xaa-Pro dipeptidase OS=Homo sapiens GN=PEPD PE=1 SV=3	P12955	55 kDa	10	9	7	15	11	9
421	Proteasome subunit alpha type-4 OS=Homo sapiens GN=PSMA4 PE=1 SV=1	P25789	29 kDa	14	11	13	19	17	15
387	Poly(U)-binding-splicing factor PUF60 OS=Homo sapiens GN=PUF60 PE=1 SV=1	Q9UHX1	60 kDa	15	15	14	18	22	19
365	Heterogeneous nuclear ribonucleoprotein D0 OS=Homo sapiens GN=HNRNPD PE=1 SV=1	Q14103	38 kDa	13	17	17	21	22	20
591	Actin-related protein 2/3 complex subunit 3 OS=Homo sapiens GN=ARPC3 PE=1 SV=3	O15145	21 kDa	8	10	6	10	11	11
640	Erythrocyte band 7 integral membrane protein OS=Homo sapiens GN=STOM PE=1 SV=3	P27105	32 kDa	12	9	6	10	10	16
703	High mobility group protein B1 OS=Homo sapiens GN=HMGB1 PE=1 SV=3	P09429	?	9	7	8	10	11	11
822	Serine/arginine-rich splicing factor 3 OS=Homo sapiens GN=SRSF3 PE=1 SV=1	P84103	19 kDa	7	8	9	10	11	11
827	Actin-related protein 2/3 complex subunit 1B OS=Homo sapiens GN=ARPC1B PE=1 SV=3	O15143	41 kDa	7	7	4	8	9	7
881	Lysosome membrane protein 2 OS=Homo sapiens GN=SCARB2 PE=1 SV=2	Q14108	54 kDa	6	6	6	8	6	10
882	Nuclear pore complex protein Nup205 OS=Homo sapiens GN=NUP205 PE=1 SV=3	Q92621	228 kDa	4	7	4	7	7	6
1011	SUMO-activating enzyme subunit 1 OS=Homo sapiens GN=SAE1 PE=1 SV=1	Q9UBE0	38 kDa	5	6	4	8	7	5
1033	PDZ and LIM domain protein 5 OS=Homo sapiens GN=PDLIM5 PE=1 SV=5	Q96HC4	64 kDa	6	5	4	8	7	5
1038	Replication factor C subunit 4 OS=Homo sapiens GN=RFC4 PE=1 SV=2	P35249	40 kDa	4	4	4	6	5	5
1062	3-ketoacyl-CoA thiolase, peroxisomal OS=Homo sapiens GN=ACAA1 PE=1 SV=2	P09110	44 kDa	4	4	4	6	6	4
1162	Nuclear autoantigenic sperm protein OS=Homo sapiens GN=NASP PE=1 SV=2	P49321	85 kDa	4	5	3	3	8	5
1172	COP9 signalosome complex subunit 6 OS=Homo sapiens GN=COPS6 PE=1 SV=1	Q7L5N1	36 kDa	5	3	1	2	5	5
1203	U4/U6.U5 tri-snRNP-associated protein 2 OS=Homo sapiens GN=USP39 PE=1 SV=2	Q53GS9	65 kDa	3	6	3	6	3	7
1306	Hunc18b2 OS=Homo sapiens PE=2 SV=1	O00184	65 kDa	3	3	3	4	3	5
1360	Lysosome-associated membrane glycoprotein 2 OS=Homo sapiens GN=LAMP2 PE=1 SV=2	P13473	45 kDa	2	4	3	5	4	3
1366	Achalasia, adrenocortical insufficiency, alacrimia (Allgrove, triple-A) variant (Fragment) OS=Homo sapiens PE=2 SV=1	Q53HS1	60 kDa	2	0	4	2	3	3
1405	Protein FAM3C OS=Homo sapiens GN=FAM3C PE=1 SV=1	Q92520	25 kDa	2	2	2	3	2	3
1488	Bcl-2-like protein 13 OS=Homo sapiens GN=BCL2L13 PE=1 SV=1	Q9BXK5	53 kDa	2	2	2	3	2	3
1489	Ribosomal RNA processing protein 1 homolog A OS=Homo sapiens GN=RRP1 PE=1 SV=1	P56182	53 kDa	1	3	2	3	3	2
1491	mRNA cap guanine-N7 methyltransferase OS=Homo sapiens GN=RNMT PE=1 SV=1	O43148	55 kDa	3	2	1	3	3	2
1539	Phospholipase A-2-activating protein OS=Homo sapiens GN=PLAA PE=1 SV=2	Q9Y263	87 kDa	1	1	4	3	2	3
1588	Beta-2-microglobulin OS=Homo sapiens GN=B2M PE=1 SV=1	P61769	14 kDa	2	2	2	2	4	2
1672	Interleukin-18 OS=Homo sapiens GN=IL18 PE=1 SV=1	Q14116	22 kDa	2	2	2	4	2	2
1678	GrpE protein homolog 1, mitochondrial OS=Homo sapiens GN=GRPEL1 PE=1 SV=2	Q9HAV7	24 kDa	3	2	1	4	3	1
1755	Histone deacetylase 6 OS=Homo sapiens GN=HDAC6 PE=1 SV=2	Q9UBN7	131 kDa	2	1	0	2	2	0
1771	Fructosamine-3-kinase OS=Homo sapiens GN=FN3K PE=1 SV=1	Q9H479	35 kDa	0	1	2	1	2	1
1778	Gamma-glutamyl hydrolase OS=Homo sapiens GN=GGH PE=1 SV=2	Q92820	36 kDa	2	1	0	0	2	2
1818	Mannose-P-dolichol utilization defect 1, isoform CRA_a OS=Homo sapiens GN=MPDU1 PE=2 SV=1	B4DMY7	17 kDa	2	0	1	2	1	1
1864	Band 4.1-like protein 1 OS=Homo sapiens GN=EPB41L1 PE=1 SV=2	Q9H4G0	99 kDa	1	1	1	2	1	1
1877	Isoform 5 of Receptor tyrosine-protein kinase erbB-2 OS=Homo sapiens GN=ERBB2	P04626-5	135 kDa	1	1	1	1	2	1
1894	BCLAF1 protein (Fragment) OS=Homo sapiens GN=BCLAF1 PE=2 SV=1	Q6DCA8	78 kDa	1	2	0	1	2	1
1909	ATP-dependent RNA helicase DHX29 OS=Homo sapiens GN=DHX29 PE=1 SV=2	Q7Z478	155 kDa	1	0	2	3	1	0
1939	Stromal interaction molecule 1 OS=Homo sapiens GN=STIM1 PE=1 SV=3	Q13586	77 kDa	1	1	1	1	1	2
1948	MICOS complex subunit OS=Homo sapiens GN=DKFZp779P1227 PE=2 SV=1	Q68DW4	29 kDa	1	1	1	1	2	1
1951	Tyrosine-protein phosphatase non-receptor type 9 OS=Homo sapiens GN=PTPN9 PE=1 SV=1	P43378	68 kDa	1	1	1	2	1	1
1955	Peptidyl-prolyl cis-trans isomerase F, mitochondrial OS=Homo sapiens GN=PPIF PE=1 SV=1	P30405	22 kDa	2	1	0	2	1	1
2001	ER lumen protein-retaining receptor 2 OS=Homo sapiens GN=KDELR2 PE=1 SV=1	P33947	24 kDa	1	2	0	2	2	0
2065	Target of Myb protein 1 OS=Homo sapiens GN=TOM1 PE=1 SV=2	O60784	54 kDa	0	2	1	2	1	1
2066	Calcineurin B homologous protein 1 (Fragment) OS=Homo sapiens GN=CHP1 PE=1 SV=1	H0YLY7	11 kDa	1	1	1	0	1	3
2070	Mitochondrial ornithine transporter 1 OS=Homo sapiens GN=SLC25A15 PE=1 SV=1	Q9Y619	33 kDa	1	2	0	2	1	1
2076	E3 ubiquitin-protein ligase KCMF1 OS=Homo sapiens GN=KCMF1 PE=1 SV=2	Q9P0J7	42 kDa	2	1	0	2	1	1
2084	Ras-related protein Ral-A OS=Homo sapiens GN=RALA PE=1 SV=1	P11233	24 kDa	2	0	1	2	1	1
2107	N(G),N(G)-dimethylarginine dimethylaminohydrolase 1 OS=Homo sapiens GN=DDAH1 PE=1 SV=3	O94760	31 kDa	0	2	1	0	1	3
2144	Geranylgeranyl transferase type-2 subunit beta OS=Homo sapiens GN=RABGGTB PE=1 SV=2	P53611	37 kDa	1	1	1	2	1	1
2163	Glucose-induced degradation protein 8 homolog OS=Homo sapiens GN=GID8 PE=1 SV=1	Q9NWU2	27 kDa	1	1	1	2	2	0
2164	Gamma-synuclein OS=Homo sapiens GN=SNCG PE=1 SV=2	O76070	13 kDa	1	1	1	1	0	3
2180	Malonyl-CoA-acyl carrier protein transacylase, mitochondrial OS=Homo sapiens GN=MCAT PE=1 SV=2	Q8IVS2	43 kDa	0	1	2	3	0	1
2243	Rhomboid domain-containing protein 2 OS=Homo sapiens GN=RHBDD2 PE=2 SV=2	Q6NTF9	39 kDa	1	1	1	1	1	2
2245	Deoxyribose-phosphate aldolase OS=Homo sapiens GN=DERA PE=1 SV=2	Q9Y315	35 kDa	1	1	1	1	2	1
2292	Protein KTI12 homolog OS=Homo sapiens GN=KTI12 PE=1 SV=1	Q96EK9	39 kDa	1	2	0	0	2	2
2302	Cytidine deaminase OS=Homo sapiens GN=CDA PE=1 SV=2	P32320	16 kDa	0	1	2	3	1	0
2312	Protein Niban OS=Homo sapiens GN=FAM129A PE=1 SV=1	Q9BZQ8	103 kDa	1	2	0	0	2	2
129	Protein disulfide-isomerase OS=Homo sapiens GN=P4HB PE=1 SV=3	P07237	57 kDa	31	36	33	44	45	44
162	DEAD box polypeptide 17 isoform p82 variant (Fragment) OS=Homo sapiens PE=2 SV=1	Q59F66	81 kDa	29	31	28	39	38	40
1754	cDNA FLJ55485, highly similar to Heat shock cognate 71 kDa protein OS=Homo sapiens PE=2 SV=1	B4E1Q1	55 kDa	87	90	69	112	114	100
438	Epithelial protein lost in neoplasm beta variant (Fragment) OS=Homo sapiens PE=2 SV=1	Q53GG0	85 kDa	14	9	14	19	15	15
569	Nucleosome assembly protein 1-like 1 OS=Homo sapiens GN=NAP1L1 PE=1 SV=1	P55209	45 kDa	13	12	12	19	15	15
54	T-complex protein 1 subunit alpha OS=Homo sapiens GN=TCP1 PE=1 SV=1	P17987	60 kDa	63	55	47	76	67	75
48	Polypyrimidine tract-binding protein 1 OS=Homo sapiens GN=PTBP1 PE=1 SV=1	P26599	57 kDa	66	60	48	75	77	77
1029	Leukocyte elastase inhibitor OS=Homo sapiens GN=SERPINB1 PE=1 SV=1	P30740	43 kDa	6	8	5	7	8	10
2241	Isoform MBP-1 of Alpha-enolase OS=Homo sapiens GN=ENO1	P06733-2	37 kDa	418	432	313	516	525	489
108	Receptor of activated protein C kinase 1 OS=Homo sapiens GN=RACK1 PE=1 SV=3	P63244	35 kDa	39	38	38	51	48	52
833	Ras suppressor protein 1 OS=Homo sapiens GN=RSU1 PE=1 SV=3	Q15404	32 kDa	6	6	4	9	6	6
930	Far upstream element-binding protein 3 OS=Homo sapiens GN=FUBP3 PE=1 SV=2	Q96I24	62 kDa	8	2	6	7	5	9
960	Mitogen-activated protein kinase 3 OS=Homo sapiens GN=MAPK3 PE=1 SV=4	P27361	43 kDa	14	9	9	13	12	17
972	Interferon-induced transmembrane protein 3 OS=Homo sapiens GN=IFITM3 PE=1 SV=2	Q01628	15 kDa	4	6	6	8	9	4
273	26S protease regulatory subunit 6B OS=Homo sapiens GN=PSMC4 PE=1 SV=2	P43686	47 kDa	25	18	18	27	25	28
549	60S ribosomal protein L8 OS=Homo sapiens GN=RPL8 PE=1 SV=2	P62917	28 kDa	10	11	8	12	13	13
204	U5 small nuclear ribonucleoprotein 200 kDa helicase OS=Homo sapiens GN=SNRNP200 PE=1 SV=2	O75643	245 kDa	24	25	22	33	31	29
309	Proliferating cell nuclear antigen OS=Homo sapiens GN=PCNA PE=1 SV=1	P12004	29 kDa	16	17	19	21	23	24
475	ATP-binding cassette sub-family D member 3 OS=Homo sapiens GN=ABCD3 PE=1 SV=1	P28288	75 kDa	17	15	7	17	17	17
715	Small nuclear ribonucleoprotein Sm D1 OS=Homo sapiens GN=SNRPD1 PE=1 SV=1	P62314	13 kDa	11	11	4	13	10	11
785	Guanine nucleotide-binding protein G(s) subunit alpha isoforms short OS=Homo sapiens GN=GNAS PE=1 SV=1	P63092	46 kDa	9	10	7	11	11	12
1101	Galactokinase OS=Homo sapiens GN=GALK1 PE=1 SV=1	P51570	42 kDa	5	5	3	7	5	5
1517	Importin subunit alpha-4 OS=Homo sapiens GN=KPNA3 PE=1 SV=2	O00505	58 kDa	5	3	5	4	6	7
315	40S ribosomal protein S15a OS=Homo sapiens GN=RPS15A PE=1 SV=2	P62244	15 kDa	18	14	17	22	20	22
161	40S ribosomal protein S3a OS=Homo sapiens GN=RPS3A PE=1 SV=2	P61247	30 kDa	25	28	29	36	36	35
645	60S ribosomal protein L30 OS=Homo sapiens GN=RPL30 PE=1 SV=2	P62888	13 kDa	10	10	10	15	11	13
838	Kinesin-1 heavy chain OS=Homo sapiens GN=KIF5B PE=1 SV=1	P33176	110 kDa	9	4	7	12	8	6
860	Protein NipSnap homolog 1 OS=Homo sapiens GN=NIPSNAP1 PE=1 SV=1	Q9BPW8	33 kDa	8	6	6	9	7	10
1074	Elongation factor-like GTPase 1 OS=Homo sapiens GN=EFL1 PE=1 SV=2	Q7Z2Z2	125 kDa	3	5	2	5	4	4
1260	Fatty aldehyde dehydrogenase OS=Homo sapiens GN=ALDH3A2 PE=1 SV=1	P51648	55 kDa	4	3	3	5	3	5
1268	Translocon-associated protein subunit alpha OS=Homo sapiens GN=SSR1 PE=1 SV=3	P43307	32 kDa	3	3	4	5	4	4
1279	Lysosomal protective protein OS=Homo sapiens GN=CTSA PE=1 SV=2	P10619	54 kDa	4	5	1	4	4	5
318	Glutamine--fructose-6-phosphate aminotransferase [isomerizing] 1 OS=Homo sapiens GN=GFPT1 PE=1 SV=3	Q06210	79 kDa	15	17	15	20	19	22
462	Microtubule-associated protein OS=Homo sapiens GN=MAP4 PE=1 SV=1	E7EVA0	245 kDa	10	9	15	14	12	18
2035	Ras-related protein Rab-4A OS=Homo sapiens GN=RAB4A PE=1 SV=3	P20338	24 kDa	6	6	5	8	7	7
1214	Uncharacterized protein (Fragment) OS=Homo sapiens PE=4 SV=2	H3BN98	27 kDa	16	14	11	21	16	16
8	L-lactate dehydrogenase A chain OS=Homo sapiens GN=LDHA PE=1 SV=2	P00338	37 kDa	191	198	111	220	215	209
332	Copine-1 OS=Homo sapiens GN=CPNE1 PE=1 SV=1	Q99829	59 kDa	19	19	11	20	24	19
607	UMP-CMP kinase OS=Homo sapiens GN=CMPK1 PE=1 SV=3	P30085	22 kDa	10	11	7	12	11	13
671	Sepiapterin reductase OS=Homo sapiens GN=SPR PE=1 SV=1	P35270	28 kDa	8	11	9	12	10	14
757	26S proteasome non-ATPase regulatory subunit 8 OS=Homo sapiens GN=PSMD8 PE=1 SV=1	R4GMR5	33 kDa	7	7	7	13	10	4
773	cDNA FLJ59277, highly similar to Calpastatin OS=Homo sapiens PE=2 SV=1	B7Z4U9	75 kDa	7	7	7	9	11	7
951	Protein transport protein Sec31A OS=Homo sapiens GN=SEC31A PE=1 SV=3	O94979	133 kDa	6	5	3	7	5	6
970	Neuropathy target esterase OS=Homo sapiens GN=PNPLA6 PE=1 SV=2	Q8IY17	150 kDa	6	6	2	7	5	6
1043	Ras-related protein Rab-6A OS=Homo sapiens GN=RAB6A PE=1 SV=3	P20340	24 kDa	10	10	8	12	12	12
1088	Isoform 2 of TBC1 domain family member 15 OS=Homo sapiens GN=TBC1D15	Q8TC07-2	77 kDa	3	5	6	5	7	6
1384	NADH dehydrogenase [ubiquinone] iron-sulfur protein 8, mitochondrial OS=Homo sapiens GN=NDUFS8 PE=1 SV=1	O00217	24 kDa	2	2	3	4	2	3
1400	AP-3 complex subunit sigma-1 OS=Homo sapiens GN=AP3S1 PE=1 SV=1	Q92572	22 kDa	2	3	2	3	4	2
1544	Neuroguidin OS=Homo sapiens GN=NGDN PE=1 SV=1	Q8NEJ9	36 kDa	3	3	1	4	3	2
27	Fatty acid synthase OS=Homo sapiens GN=FASN PE=1 SV=3	P49327	273 kDa	108	116	89	143	136	123
1	Alpha-enolase OS=Homo sapiens GN=ENO1 PE=1 SV=2	P06733	47 kDa	487	499	385	598	596	565
292	6-phosphogluconolactonase OS=Homo sapiens GN=PGLS PE=1 SV=2	O95336	28 kDa	22	23	16	27	26	25
508	Rho GTPase-activating protein 1 OS=Homo sapiens GN=ARHGAP1 PE=1 SV=1	Q07960	50 kDa	12	14	10	17	15	14
806	Proteasomal ubiquitin receptor ADRM1 OS=Homo sapiens GN=ADRM1 PE=1 SV=2	Q16186	42 kDa	5	7	6	6	7	10
835	Serine-threonine kinase receptor-associated protein OS=Homo sapiens GN=STRAP PE=1 SV=1	Q9Y3F4	38 kDa	4	8	6	8	9	6
836	Structural maintenance of chromosomes protein 1A OS=Homo sapiens GN=SMC1A PE=1 SV=2	Q14683	143 kDa	6	8	4	8	8	7
503	E3 UFM1-protein ligase 1 OS=Homo sapiens GN=UFL1 PE=1 SV=2	O94874	90 kDa	12	11	6	13	14	10
601	Vesicle-associated membrane protein-associated protein A OS=Homo sapiens GN=VAPA PE=1 SV=3	Q9P0L0	28 kDa	10	10	9	12	13	12
638	Cytochrome c1, heme protein, mitochondrial OS=Homo sapiens GN=CYC1 PE=1 SV=3	P08574	35 kDa	11	10	8	13	10	14
451	Hypoxanthine-guanine phosphoribosyltransferase OS=Homo sapiens GN=HPRT1 PE=1 SV=2	P00492	25 kDa	12	13	15	16	16	19
175	Importin-7 OS=Homo sapiens GN=IPO7 PE=1 SV=1	O95373	120 kDa	30	29	25	38	30	39
1106	CD44 antigen OS=Homo sapiens GN=CD44 PE=1 SV=3	P16070	82 kDa	5	4	2	5	3	6
1204	Cleavage and polyadenylation specificity factor subunit 7 OS=Homo sapiens GN=CPSF7 PE=1 SV=1	Q8N684	52 kDa	5	4	2	4	5	5
1511	Cyclin-dependent kinase 2 OS=Homo sapiens GN=CDK2 PE=1 SV=2	P24941	34 kDa	4	2	5	4	6	4
497	Nucleoprotein TPR OS=Homo sapiens GN=TPR PE=1 SV=3	P12270	267 kDa	12	12	9	12	13	17
2204	Fructose-bisphosphate aldolase A (Fragment) OS=Homo sapiens GN=ALDOA PE=1 SV=1	H3BR68	14 kDa	166	175	111	181	195	198
695	Coatomer subunit epsilon OS=Homo sapiens GN=COPE PE=1 SV=3	O14579	34 kDa	13	10	3	9	13	11
123	Exportin-1 OS=Homo sapiens GN=XPO1 PE=1 SV=1	O14980	123 kDa	38	40	30	50	43	44
527	NAD(P)H dehydrogenase [quinone] 1 OS=Homo sapiens GN=NQO1 PE=1 SV=1	P15559	31 kDa	11	9	10	16	11	11
596	40S ribosomal protein S19 OS=Homo sapiens GN=RPS19 PE=1 SV=2	P39019	16 kDa	10	9	11	14	11	13
985	Eukaryotic translation elongation factor 1 epsilon-1 OS=Homo sapiens GN=EEF1E1 PE=1 SV=1	O43324	20 kDa	5	5	5	7	7	5
1022	2',3'-cyclic-nucleotide 3'-phosphodiesterase OS=Homo sapiens GN=CNP PE=1 SV=2	P09543	48 kDa	5	6	4	6	8	5
1064	Ras-related C3 botulinum toxin substrate 1 OS=Homo sapiens GN=RAC1 PE=1 SV=1	P63000	21 kDa	6	4	5	7	6	6
516	Adenylosuccinate lyase OS=Homo sapiens GN=ADSL PE=1 SV=2	P30566	55 kDa	13	14	7	12	20	11
518	60S ribosomal protein L10a OS=Homo sapiens GN=RPL10A PE=1 SV=2	P62906	25 kDa	8	14	12	15	13	15
483	Eukaryotic translation initiation factor 3 subunit B OS=Homo sapiens GN=EIF3B PE=1 SV=3	P55884	92 kDa	13	12	13	16	18	14
134	40S ribosomal protein S4, X isoform OS=Homo sapiens GN=RPS4X PE=1 SV=2	P62701	30 kDa	27	28	29	37	37	32
750	Nuclear pore complex protein Nup155 OS=Homo sapiens GN=NUP155 PE=1 SV=1	O75694	155 kDa	9	9	5	10	11	8
546	Tropomyosin alpha-4 chain OS=Homo sapiens GN=TPM4 PE=1 SV=3	P67936	29 kDa	12	9	10	14	11	14
210	cDNA FLJ76282, highly similar to Homo sapiens proteasome (prosome, macropain) 26S subunit, non-ATPase, 5 (PSMD5), mRNA OS=Homo sapiens PE=2 SV=1	A8K4T6	56 kDa	30	26	18	34	31	28
3091	Beta-enolase OS=Homo sapiens GN=ENO3 PE=1 SV=5	P13929	47 kDa	238	0	0	299	0	0
262	14-3-3 protein beta/alpha OS=Homo sapiens GN=YWHAB PE=1 SV=3	P31946	28 kDa	38	33	21	38	35	42
869	Probable ATP-dependent RNA helicase DDX6 OS=Homo sapiens GN=DDX6 PE=1 SV=2	P26196	54 kDa	5	8	7	7	10	8
940	rRNA 2'-O-methyltransferase fibrillarin OS=Homo sapiens GN=FBL PE=1 SV=2	P22087	34 kDa	5	5	6	7	7	6
1344	Scaffold attachment factor B1 OS=Homo sapiens GN=SAFB PE=1 SV=4	Q15424	103 kDa	2	3	3	3	2	5
1396	HIG1 domain family member 1A, mitochondrial OS=Homo sapiens GN=HIGD1A PE=1 SV=1	Q9Y241	10 kDa	4	4	0	4	4	2
1418	Acyl-protein thioesterase 2 OS=Homo sapiens GN=LYPLA2 PE=1 SV=1	O95372	25 kDa	4	2	2	3	4	3
1438	WD repeat-containing protein 74 OS=Homo sapiens GN=WDR74 PE=1 SV=1	Q6RFH5	42 kDa	2	2	4	3	4	3
1442	cDNA, FLJ96690, highly similar to Homo sapiens glutathione transferase zeta 1 (maleylacetoacetate isomerase) (GSTZ1), transcript variant 1, mRNA OS=Homo sapiens PE=2 SV=1	B2RDN1	24 kDa	3	2	3	4	3	3
1447	cDNA FLJ90195 fis, clone MAMMA1001310 OS=Homo sapiens PE=2 SV=1	Q8NCK5	49 kDa	3	1	4	3	4	3
1499	Golgi phosphoprotein 3 OS=Homo sapiens GN=GOLPH3 PE=1 SV=1	Q9H4A6	34 kDa	4	3	1	3	3	4
1675	39S ribosomal protein L13, mitochondrial OS=Homo sapiens GN=MRPL13 PE=1 SV=1	Q9BYD1	21 kDa	2	1	1	1	2	2
1762	UDP-N-acetylglucosamine-2-epimerase / N-acetylmannosamine kinase OS=Homo sapiens GN=GNE PE=2 SV=1	Q6QNY5	79 kDa	2	2	0	3	1	1
1814	Thymidylate kinase OS=Homo sapiens GN=DTYMK PE=1 SV=4	P23919	24 kDa	2	1	1	3	1	1
1820	CD63 antigen OS=Homo sapiens GN=CD63 PE=1 SV=2	P08962	26 kDa	0	2	2	2	1	2
1833	Serine/threonine-protein phosphatase 4 regulatory subunit 3A OS=Homo sapiens GN=PPP4R3A PE=1 SV=1	Q6IN85	95 kDa	2	2	0	2	1	2
1869	OCIA domain-containing protein 2 OS=Homo sapiens GN=OCIAD2 PE=1 SV=1	Q56VL3	17 kDa	1	2	1	1	2	2
1891	Riboflavin kinase OS=Homo sapiens GN=RFK PE=1 SV=2	Q969G6	18 kDa	3	1	0	2	2	1
1932	Ragulator complex protein LAMTOR1 OS=Homo sapiens GN=LAMTOR1 PE=1 SV=2	Q6IAA8	18 kDa	1	1	2	1	2	2
1940	Podocalyxin OS=Homo sapiens GN=PODXL PE=1 SV=2	O00592	59 kDa	1	2	1	2	1	2
1941	DCN1-like protein 1 OS=Homo sapiens GN=DCUN1D1 PE=1 SV=1	Q96GG9	30 kDa	2	1	1	2	1	2
1958	Transcription elongation regulator 1 OS=Homo sapiens GN=TCERG1 PE=1 SV=2	O14776	124 kDa	2	0	2	1	1	3
1966	Ubiquitin carboxyl-terminal hydrolase isozyme L3 OS=Homo sapiens GN=UCHL3 PE=1 SV=1	P15374	26 kDa	3	0	1	1	2	2
2026	Transmembrane protein 245 OS=Homo sapiens GN=TMEM245 PE=1 SV=2	Q9H330	101 kDa	1	1	2	1	2	2
2027	Cilia- and flagella-associated protein 20 OS=Homo sapiens GN=CFAP20 PE=1 SV=1	Q9Y6A4	23 kDa	2	1	1	3	1	1
687	Aminoacyl tRNA synthase complex-interacting multifunctional protein 2 OS=Homo sapiens GN=AIMP2 PE=1 SV=2	Q13155	35 kDa	10	9	9	10	13	12
1122	NudC domain-containing protein 1 OS=Homo sapiens GN=NUDCD1 PE=1 SV=2	Q96RS6	67 kDa	3	6	3	5	6	4
176	Protein deglycase DJ-1 OS=Homo sapiens GN=PARK7 PE=1 SV=2	Q99497	20 kDa	28	27	30	41	33	32
200	Heat shock protein beta-1 OS=Homo sapiens GN=HSPB1 PE=1 SV=2	P04792	23 kDa	27	26	28	36	32	33
17	Filamin-A OS=Homo sapiens GN=FLNA PE=1 SV=4	P21333	281 kDa	167	164	151	223	181	197
348	Elongation factor 1-delta OS=Homo sapiens GN=EEF1D PE=1 SV=5	P29692	31 kDa	17	20	16	23	21	22
20	Filamin-B OS=Homo sapiens GN=FLNB PE=1 SV=2	O75369	278 kDa	138	141	119	168	159	168
489	AP-1 complex subunit gamma-1 OS=Homo sapiens GN=AP1G1 PE=1 SV=5	O43747	91 kDa	14	13	6	15	12	14
2400	Alpha-1,4 glucan phosphorylase (Fragment) OS=Homo sapiens PE=2 SV=1	Q59GM9	99 kDa	29	0	34	30	20	28
941	Serine/arginine-rich splicing factor 2 OS=Homo sapiens GN=SRSF2 PE=1 SV=4	Q01130	25 kDa	6	5	6	8	7	6
952	Oxygen-dependent coproporphyrinogen-III oxidase, mitochondrial OS=Homo sapiens GN=CPOX PE=1 SV=3	P36551	50 kDa	6	5	6	10	5	6
1176	Serine hydroxymethyltransferase OS=Homo sapiens GN=SHMT1 PE=3 SV=1	D3DXC9	49 kDa	7	7	3	8	6	7
278	60S ribosomal protein L5 OS=Homo sapiens GN=RPL5 PE=1 SV=3	P46777	34 kDa	19	23	18	23	26	25
151	Matrin-3 OS=Homo sapiens GN=MATR3 PE=1 SV=2	P43243	95 kDa	32	35	23	40	37	34
583	Fructose-bisphosphate aldolase C OS=Homo sapiens GN=ALDOC PE=1 SV=2	P09972	39 kDa	25	31	30	33	39	34
426	Cytoplasmic FMR1-interacting protein 1 OS=Homo sapiens GN=CYFIP1 PE=1 SV=1	Q7L576	145 kDa	15	16	8	16	14	18
450	26S proteasome non-ATPase regulatory subunit 14 OS=Homo sapiens GN=PSMD14 PE=1 SV=1	O00487	35 kDa	16	16	7	17	15	16
651	FARSLA protein OS=Homo sapiens GN=FARSLA PE=2 SV=1	Q6IBR2	58 kDa	8	10	8	8	14	10
1141	COP9 signalosome complex subunit 8 OS=Homo sapiens GN=COPS8 PE=1 SV=1	Q99627	23 kDa	3	6	4	9	3	4
1153	14 kDa phosphohistidine phosphatase OS=Homo sapiens GN=PHPT1 PE=1 SV=1	Q9NRX4	14 kDa	3	4	6	6	4	6
106	60S ribosomal protein L4 OS=Homo sapiens GN=RPL4 PE=1 SV=5	P36578	48 kDa	37	38	43	50	48	47
236	60S ribosomal protein L7a OS=Homo sapiens GN=RPL7A PE=1 SV=2	P62424	30 kDa	22	22	26	29	24	33
376	Ubiquitin carboxyl-terminal hydrolase 5 OS=Homo sapiens GN=USP5 PE=1 SV=2	P45974	96 kDa	12	16	16	21	18	15
35	Heat shock protein HSP 90-beta OS=Homo sapiens GN=HSP90AB1 PE=1 SV=4	P08238	83 kDa	137	135	123	159	165	160
41	X-ray repair cross-complementing protein 5 OS=Homo sapiens GN=XRCC5 PE=1 SV=3	P13010	83 kDa	66	64	52	77	73	73
60	Importin subunit beta-1 OS=Homo sapiens GN=KPNB1 PE=1 SV=2	Q14974	97 kDa	56	59	47	68	67	63
415	Nascent polypeptide-associated complex subunit alpha, muscle-specific form OS=Homo sapiens GN=NACA PE=1 SV=1	E9PAV3	205 kDa	17	15	13	18	18	19
824	DDRGK domain-containing protein 1 OS=Homo sapiens GN=DDRGK1 PE=1 SV=2	Q96HY6	36 kDa	7	8	3	8	8	6
1030	Rho-related GTP-binding protein RhoG OS=Homo sapiens GN=RHOG PE=1 SV=1	P84095	21 kDa	7	4	7	6	11	5
1218	cDNA FLJ78246, highly similar to Homo sapiens splicing factor 3a, subunit 3, 60kDa (SF3A3), mRNA OS=Homo sapiens PE=2 SV=1	A8K566	59 kDa	4	2	3	4	4	3
2167	Ran-binding protein 6 OS=Homo sapiens GN=RANBP6 PE=1 SV=2	O60518	125 kDa	4	5	0	5	4	2
12	Neuroblast differentiation-associated protein AHNAK OS=Homo sapiens GN=AHNAK PE=1 SV=2	Q09666	629 kDa	157	151	155	194	184	187
720	AP-2 complex subunit alpha-2 OS=Homo sapiens GN=AP2A2 PE=1 SV=2	O94973	104 kDa	15	12	14	18	16	16
556	Annexin A7 OS=Homo sapiens GN=ANXA7 PE=1 SV=3	P20073	53 kDa	11	11	10	14	13	12
384	26S protease regulatory subunit 4 OS=Homo sapiens GN=PSMC1 PE=1 SV=1	P62191	49 kDa	16	15	15	18	17	21
730	Dihydrolipoyllysine-residue succinyltransferase component of 2-oxoglutarate dehydrogenase complex, mitochondrial OS=Homo sapiens GN=DLST PE=1 SV=4	P36957	49 kDa	6	7	10	9	10	9
777	Splicing factor U2AF 35 kDa subunit-like protein OS=Homo sapiens GN=U2AF1L5 PE=3 SV=1	P0DN76	28 kDa	7	10	6	10	11	7
807	Chromosome 12 open reading frame 10 OS=Homo sapiens GN=C12orf10 PE=1 SV=1	Q86UA3	43 kDa	8	9	6	11	8	9
189	ATP-dependent RNA helicase DDX3X OS=Homo sapiens GN=DDX3X PE=1 SV=3	O00571	73 kDa	31	32	20	34	35	32
195	Chloride intracellular channel protein 1 OS=Homo sapiens GN=CLIC1 PE=1 SV=4	O00299	27 kDa	32	24	27	35	32	34
52	Histone H2B type 1-N OS=Homo sapiens GN=HIST1H2BN PE=1 SV=3	Q99877	14 kDa	60	55	52	68	67	68
301	40S ribosomal protein S10 OS=Homo sapiens GN=RPS10 PE=1 SV=1	P46783	19 kDa	19	19	18	22	21	25
59	Cullin-associated NEDD8-dissociated protein 1 OS=Homo sapiens GN=CAND1 PE=1 SV=2	Q86VP6	136 kDa	60	56	43	68	59	66
92	Nucleolin OS=Homo sapiens GN=NCL PE=1 SV=3	P19338	77 kDa	45	44	43	55	52	53
1943	Tubulin alpha chain-like 3 OS=Homo sapiens GN=TUBAL3 PE=1 SV=2	A6NHL2	50 kDa	10	12	11	16	12	12
26	DNA-dependent protein kinase catalytic subunit OS=Homo sapiens GN=PRKDC PE=1 SV=3	P78527	469 kDa	107	104	96	131	111	130
716	40S ribosomal protein S24 OS=Homo sapiens GN=RPS24 PE=1 SV=1	P62847	15 kDa	10	7	7	10	11	8
724	DNA replication licensing factor MCM4 OS=Homo sapiens GN=MCM4 PE=1 SV=5	P33991	97 kDa	7	7	10	11	7	11
193	Alanine--tRNA ligase, cytoplasmic OS=Homo sapiens GN=AARS PE=1 SV=2	P49588	107 kDa	26	31	25	31	38	30
492	Signal recognition particle 54 kDa protein OS=Homo sapiens GN=SRP54 PE=1 SV=1	P61011	56 kDa	10	13	11	15	11	15
512	Very-long-chain 3-oxoacyl-CoA reductase OS=Homo sapiens GN=HSD17B12 PE=1 SV=2	Q53GQ0	34 kDa	11	13	10	13	14	14
530	Kinectin OS=Homo sapiens GN=KTN1 PE=1 SV=1	Q86UP2	156 kDa	14	12	8	15	15	11
1429	cDNA FLJ55253, highly similar to Actin, cytoplasmic 1 OS=Homo sapiens PE=2 SV=1	B4DW52	39 kDa	352	331	266	376	379	389
795	Myosin-10 OS=Homo sapiens GN=MYH10 PE=1 SV=3	P35580	229 kDa	30	32	31	39	35	38
65	X-ray repair cross-complementing protein 6 OS=Homo sapiens GN=XRCC6 PE=1 SV=2	P12956	70 kDa	49	49	49	60	62	55
283	Fascin OS=Homo sapiens GN=FSCN1 PE=1 SV=3	Q16658	55 kDa	22	24	18	28	23	26
19	Heat shock cognate 71 kDa protein OS=Homo sapiens GN=HSPA8 PE=1 SV=1	P11142	71 kDa	148	142	121	171	166	157
29	Ubiquitin-like modifier-activating enzyme 1 OS=Homo sapiens GN=UBA1 PE=1 SV=3	P22314	118 kDa	109	99	65	112	98	118
127	Tubulin beta chain OS=Homo sapiens GN=TUBB PE=1 SV=2	P07437	50 kDa	165	187	171	217	208	203
460	Nicotinamide N-methyltransferase OS=Homo sapiens GN=NNMT PE=1 SV=1	P40261	30 kDa	12	12	11	16	13	13
537	RPL14 protein OS=Homo sapiens GN=RPL14 PE=1 SV=1	Q6IPH7	24 kDa	12	12	11	14	14	14
349	Leucine-rich repeat-containing protein 59 OS=Homo sapiens GN=LRRC59 PE=1 SV=1	Q96AG4	35 kDa	17	19	14	19	21	20
383	Histidine--tRNA ligase, cytoplasmic OS=Homo sapiens GN=HARS PE=1 SV=2	P12081	57 kDa	19	12	14	19	16	19
802	Mannosyl-oligosaccharide glucosidase OS=Homo sapiens GN=MOGS PE=1 SV=5	Q13724	92 kDa	7	10	3	11	8	5
813	Elongation factor Ts, mitochondrial OS=Homo sapiens GN=TSFM PE=1 SV=2	P43897	35 kDa	8	7	5	10	10	4
894	Tripeptidyl-peptidase 1 OS=Homo sapiens GN=TPP1 PE=1 SV=2	O14773	61 kDa	7	10	3	10	7	7
943	EH domain-containing protein 4 OS=Homo sapiens GN=EHD4 PE=1 SV=1	Q9H223	61 kDa	7	8	5	8	9	7
954	Adaptor-related protein complex 1, mu 1 subunit variant (Fragment) OS=Homo sapiens PE=2 SV=1	Q59EK3	53 kDa	7	3	5	5	6	7
1273	DnaJ (Hsp40) homolog, subfamily A, member 3 variant (Fragment) OS=Homo sapiens GN=DNAJA3 PE=1 SV=1	Q53G26	52 kDa	5	4	1	5	4	3
1298	39S ribosomal protein L46, mitochondrial OS=Homo sapiens GN=MRPL46 PE=1 SV=1	Q9H2W6	32 kDa	2	6	2	5	3	4
1314	Cytochrome c oxidase subunit 4 isoform 1, mitochondrial OS=Homo sapiens GN=COX4I1 PE=1 SV=1	P13073	20 kDa	3	3	4	4	3	5
1413	Heat shock 70 kDa protein 14 OS=Homo sapiens GN=HSPA14 PE=1 SV=1	Q0VDF9	55 kDa	1	3	1	1	3	2
1459	Bifunctional 3'-phosphoadenosine 5'-phosphosulfate synthase 1 OS=Homo sapiens GN=PAPSS1 PE=1 SV=2	O43252	71 kDa	4	4	2	5	3	4
1493	NADH-ubiquinone oxidoreductase chain 1 OS=Homo sapiens GN=ND1 PE=3 SV=1	F2WG52	36 kDa	1	2	2	2	2	2
1587	Spermatogenesis-associated protein 5-like protein 1 OS=Homo sapiens GN=SPATA5L1 PE=1 SV=2	Q9BVQ7	81 kDa	3	1	1	2	2	2
1610	Density-regulated protein OS=Homo sapiens GN=DENR PE=1 SV=2	O43583	22 kDa	1	2	2	2	3	1
1622	Programmed cell death protein 10 OS=Homo sapiens GN=PDCD10 PE=1 SV=1	Q9BUL8	25 kDa	2	2	1	3	2	1
1645	Cullin-3 OS=Homo sapiens GN=CUL3 PE=1 SV=2	Q13618	89 kDa	2	2	1	3	0	3
1680	Isoamyl acetate-hydrolyzing esterase 1 homolog OS=Homo sapiens GN=IAH1 PE=1 SV=1	Q2TAA2	28 kDa	1	2	2	2	3	1
1683	Mitochondrial import receptor subunit TOM34 OS=Homo sapiens GN=TOMM34 PE=1 SV=2	Q15785	35 kDa	2	2	1	1	2	3
1726	Zinc transporter ZIP14 OS=Homo sapiens GN=SLC39A14 PE=1 SV=3	Q15043	54 kDa	2	2	1	1	3	2
1741	Inositol monophosphatase 3 OS=Homo sapiens GN=IMPAD1 PE=1 SV=1	Q9NX62	39 kDa	1	2	2	1	2	3
1742	Actin-related protein 2/3 complex subunit 5-like protein OS=Homo sapiens GN=ARPC5L PE=1 SV=1	Q9BPX5	17 kDa	2	2	1	2	2	2
1745	Platelet-activating factor acetylhydrolase IB subunit gamma OS=Homo sapiens GN=PAFAH1B3 PE=1 SV=1	Q15102	26 kDa	2	1	2	1	3	2
1805	NADH dehydrogenase [ubiquinone] 1 alpha subcomplex subunit 13 OS=Homo sapiens GN=NDUFA13 PE=1 SV=3	Q9P0J0	17 kDa	2	1	2	2	2	2
1806	Torsin-1A OS=Homo sapiens GN=TOR1A PE=1 SV=1	O14656	38 kDa	2	2	1	3	2	1
1811	PKCI-1-related HIT protein variant (Fragment) OS=Homo sapiens PE=2 SV=1	Q53HJ8	17 kDa	2	1	2	2	2	2
1828	NADH-ubiquinone oxidoreductase chain 4 OS=Homo sapiens GN=ND4 PE=3 SV=1	A0A059RVT1	52 kDa	2	3	0	2	2	2
1859	Ubiquitin carboxyl-terminal hydrolase 11 OS=Homo sapiens GN=USP11 PE=1 SV=3	P51784	110 kDa	1	2	2	2	2	2
2170	Junction plakoglobin OS=Homo sapiens GN=JUP PE=1 SV=3	P14923	82 kDa	3	2	0	2	2	2
2531	Uncharacterized protein OS=Homo sapiens PE=3 SV=1	A0A0B4J203	95 kDa	3	2	0	2	2	2
2	Actin, cytoplasmic 2 OS=Homo sapiens GN=ACTG1 PE=1 SV=1	P63261	42 kDa	369	352	281	399	397	405
514	Actin, cytoplasmic 1 OS=Homo sapiens GN=ACTB PE=1 SV=1	P60709	42 kDa	364	340	276	386	391	397
471	Actin, alpha cardiac muscle 1 OS=Homo sapiens GN=ACTC1 PE=1 SV=1	P68032	42 kDa	84	74	70	94	88	91
338	Microtubule-associated protein RP/EB family member 1 OS=Homo sapiens GN=MAPRE1 PE=1 SV=3	Q15691	30 kDa	17	18	16	23	20	18
445	Adenylate kinase isoenzyme 1 OS=Homo sapiens GN=AK1 PE=1 SV=3	P00568	22 kDa	19	13	9	15	14	20
66	T-complex protein 1 subunit epsilon OS=Homo sapiens GN=CCT5 PE=1 SV=1	P48643	60 kDa	52	51	46	64	63	51
507	Cytochrome c OS=Homo sapiens GN=CYCS PE=1 SV=2	P99999	12 kDa	10	14	12	15	12	16
7	Myosin-9 OS=Homo sapiens GN=MYH9 PE=1 SV=4	P35579	227 kDa	206	214	198	257	241	240
254	Adenine phosphoribosyltransferase OS=Homo sapiens GN=APRT PE=1 SV=2	P07741	20 kDa	23	25	19	27	27	26
272	DNA-(apurinic or apyrimidinic site) lyase OS=Homo sapiens GN=APEX1 PE=1 SV=2	P27695	36 kDa	26	25	16	27	27	26
13	Elongation factor 2 OS=Homo sapiens GN=EEF2 PE=1 SV=4	P13639	95 kDa	174	170	132	203	181	184
673	60S ribosomal protein L32 OS=Homo sapiens GN=RPL32 PE=1 SV=2	P62910	16 kDa	8	10	8	11	9	11
264	Rho GDP-dissociation inhibitor 1 OS=Homo sapiens GN=ARHGDIA PE=1 SV=3	P52565	23 kDa	27	26	15	31	24	26
1632	Histone-binding protein RBBP4 OS=Homo sapiens GN=RBBP4 PE=1 SV=3	Q09028	48 kDa	8	4	9	8	7	10
287	26S proteasome non-ATPase regulatory subunit 13 OS=Homo sapiens GN=PSMD13 PE=1 SV=2	Q9UNM6	43 kDa	21	21	16	25	22	22
320	Isoform 2 of F-actin-capping protein subunit beta OS=Homo sapiens GN=CAPZB	P47756-2	31 kDa	24	20	14	26	19	24
949	cDNA, FLJ96580, highly similar to Homo sapiens hepatoma-derived growth factor (high-mobility group protein 1-like) (HDGF), mRNA OS=Homo sapiens PE=2 SV=1	B2RDE8	27 kDa	5	5	6	7	6	6
2455	ADP-ribosylation factor-like protein 8A OS=Homo sapiens GN=ARL8A PE=1 SV=1	Q96BM9	21 kDa	5	6	5	6	7	6
791	Histone H2B type 1-B OS=Homo sapiens GN=HIST1H2BB PE=1 SV=2	P33778	14 kDa	58	54	49	64	62	65
675	Plasminogen activator inhibitor 1 RNA-binding protein OS=Homo sapiens GN=SERBP1 PE=1 SV=2	Q8NC51	45 kDa	8	11	8	12	10	10
506	60S ribosomal protein L23a OS=Homo sapiens GN=RPL23A PE=1 SV=1	P62750	18 kDa	13	13	12	17	13	15
16	Isoform 4 of Plectin OS=Homo sapiens GN=PLEC	Q15149-4	516 kDa	158	160	144	197	173	177
131	Pre-mRNA-processing-splicing factor 8 OS=Homo sapiens GN=PRPF8 PE=1 SV=2	Q6P2Q9	274 kDa	36	40	23	39	41	37
185	Coatomer subunit gamma-1 OS=Homo sapiens GN=COPG1 PE=1 SV=1	Q9Y678	98 kDa	36	36	16	36	32	36
406	Biliverdin reductase A OS=Homo sapiens GN=BLVRA PE=1 SV=2	P53004	33 kDa	16	16	12	20	15	17
616	60S ribosomal protein L27a OS=Homo sapiens GN=RPL27A PE=1 SV=2	P46776	17 kDa	12	12	9	13	13	13
756	Developmentally-regulated GTP-binding protein 1 OS=Homo sapiens GN=DRG1 PE=1 SV=1	Q9Y295	41 kDa	6	6	10	9	8	9
800	Exportin-7 OS=Homo sapiens GN=XPO7 PE=1 SV=3	Q9UIA9	124 kDa	10	7	5	7	9	10
1147	ADP-ribosylation factor-like protein 1 OS=Homo sapiens GN=ARL1 PE=1 SV=1	P40616	20 kDa	5	4	2	3	6	4
1189	Regulator of microtubule dynamics protein 1 OS=Homo sapiens GN=RMDN1 PE=1 SV=1	Q96DB5	36 kDa	4	4	3	4	5	4
1239	60S ribosomal protein L37a OS=Homo sapiens GN=RPL37A PE=1 SV=2	P61513	10 kDa	3	5	3	5	4	4
1253	Protein transport protein Sec24B OS=Homo sapiens GN=SEC24B PE=1 SV=2	O95487	137 kDa	4	4	3	4	2	7
91	Bifunctional purine biosynthesis protein PURH OS=Homo sapiens GN=ATIC PE=1 SV=3	P31939	65 kDa	45	52	41	53	53	57
138	Valine--tRNA ligase OS=Homo sapiens GN=VARS PE=1 SV=4	P26640	140 kDa	36	43	26	47	38	39
371	Eukaryotic translation initiation factor 3 subunit C OS=Homo sapiens GN=EIF3C PE=1 SV=1	Q99613	105 kDa	15	19	16	16	20	23
432	Cullin-4B OS=Homo sapiens GN=CUL4B PE=1 SV=4	Q13620	104 kDa	15	18	6	15	17	14
790	Coatomer subunit gamma-2 OS=Homo sapiens GN=COPG2 PE=1 SV=1	Q9UBF2	98 kDa	16	11	12	18	13	15
322	Ribonuclease inhibitor OS=Homo sapiens GN=RNH1 PE=1 SV=2	P13489	50 kDa	22	18	16	23	22	21
334	Isoform 3 of NADH-cytochrome b5 reductase 3 OS=Homo sapiens GN=CYB5R3	P00387-3	38 kDa	18	19	19	21	19	26
132	Keratin, type I cytoskeletal 9 OS=Homo sapiens GN=KRT9 PE=1 SV=3	P35527	62 kDa	39	34	34	42	44	40
158	Splicing factor 3B subunit 1 OS=Homo sapiens GN=SF3B1 PE=1 SV=3	O75533	146 kDa	37	40	19	41	37	35
1355	Eukaryotic initiation factor 4A-II OS=Homo sapiens GN=EIF4A2 PE=1 SV=2	Q14240	46 kDa	34	31	31	44	34	35
862	Cytochrome c oxidase subunit 2 OS=Homo sapiens GN=COX2 PE=3 SV=1	A0A059RKX5	26 kDa	6	4	7	4	8	8
919	Small nuclear ribonucleoprotein Sm D3 OS=Homo sapiens GN=SNRPD3 PE=1 SV=1	P62318	14 kDa	7	5	5	8	6	6
982	Cellular nucleic acid-binding protein OS=Homo sapiens GN=CNBP PE=1 SV=1	P62633	19 kDa	6	6	5	7	7	6
2083	Beta-actin-like protein 2 OS=Homo sapiens GN=ACTBL2 PE=1 SV=2	Q562R1	42 kDa	31	29	26	37	26	38
412	Guanine nucleotide-binding protein G(I)/G(S)/G(T) subunit beta-1 OS=Homo sapiens GN=GNB1 PE=1 SV=3	P62873	37 kDa	16	13	17	18	20	16
416	Pyruvate dehydrogenase E1 component subunit beta, mitochondrial OS=Homo sapiens GN=PDHB PE=1 SV=3	P11177	39 kDa	15	16	15	17	19	18
1028	Isoform 2 of Tropomyosin alpha-3 chain OS=Homo sapiens GN=TPM3	P06753-2	29 kDa	5	9	9	10	9	8
336	Copine-3 OS=Homo sapiens GN=CPNE3 PE=1 SV=1	O75131	60 kDa	17	20	15	20	19	22
11	Heat shock protein HSP 90-alpha OS=Homo sapiens GN=HSP90AA1 PE=1 SV=5	P07900	85 kDa	173	172	157	200	195	192
233	Heterogeneous nuclear ribonucleoprotein H OS=Homo sapiens GN=HNRNPH1 PE=1 SV=4	P31943	49 kDa	22	22	22	27	24	26
500	40S ribosomal protein S6 OS=Homo sapiens GN=RPS6 PE=1 SV=1	P62753	29 kDa	13	12	11	14	12	16
533	10 kDa heat shock protein, mitochondrial OS=Homo sapiens GN=HSPE1 PE=1 SV=2	P61604	11 kDa	13	12	11	13	14	15
540	Macrophage-capping protein OS=Homo sapiens GN=CAPG PE=1 SV=2	P40121	38 kDa	12	13	11	14	12	16
541	26S proteasome non-ATPase regulatory subunit 7 OS=Homo sapiens GN=PSMD7 PE=1 SV=2	P51665	37 kDa	12	9	15	12	15	15
710	Importin subunit alpha-3 OS=Homo sapiens GN=KPNA4 PE=1 SV=1	O00629	58 kDa	12	7	5	10	8	10
712	cAMP-dependent protein kinase type II-alpha regulatory subunit OS=Homo sapiens GN=PRKAR2A PE=1 SV=2	P13861	46 kDa	7	10	7	8	10	10
731	Nicotinamide phosphoribosyltransferase OS=Homo sapiens GN=NAMPT PE=1 SV=1	P43490	56 kDa	9	7	8	7	10	11
900	40S ribosomal protein S20 OS=Homo sapiens GN=RPS20 PE=1 SV=1	P60866	13 kDa	5	7	6	6	7	8
904	Cleavage and polyadenylation specificity factor subunit 6 OS=Homo sapiens GN=CPSF6 PE=1 SV=2	Q16630	59 kDa	6	7	5	8	6	7
911	40S ribosomal protein S27-like OS=Homo sapiens GN=RPS27L PE=1 SV=3	Q71UM5	9 kDa	6	5	7	6	6	9
914	Luc7-like protein 3 OS=Homo sapiens GN=LUC7L3 PE=1 SV=2	O95232	51 kDa	7	7	4	8	8	5
920	Quinone oxidoreductase OS=Homo sapiens GN=CRYZ PE=1 SV=1	Q08257	35 kDa	6	5	7	8	8	5
1116	Synembryn-A OS=Homo sapiens GN=RIC8A PE=1 SV=3	Q9NPQ8	60 kDa	5	5	2	5	4	5
1138	Zyxin OS=Homo sapiens GN=ZYX PE=1 SV=1	Q15942	61 kDa	4	4	4	4	5	5
1191	Thioredoxin domain-containing protein 17 OS=Homo sapiens GN=TXNDC17 PE=1 SV=1	Q9BRA2	14 kDa	3	5	4	5	5	4
1226	HCG2043426, isoform CRA_b OS=Homo sapiens GN=hCG_2043426 PE=1 SV=1	F6QDS0	54 kDa	4	1	1	2	2	3
1375	CCAAT/enhancer-binding protein zeta OS=Homo sapiens GN=CEBPZ PE=1 SV=3	Q03701	121 kDa	3	2	1	3	2	2
1562	Exosome complex component RRP4 OS=Homo sapiens GN=EXOSC2 PE=1 SV=2	Q13868	33 kDa	2	2	2	2	3	2
1567	Pre-mRNA-splicing factor ATP-dependent RNA helicase PRP16 OS=Homo sapiens GN=DHX38 PE=1 SV=2	Q92620	141 kDa	2	1	3	1	4	2
1618	Lysophosphatidylcholine acyltransferase 1 OS=Homo sapiens GN=LPCAT1 PE=1 SV=2	Q8NF37	59 kDa	2	2	2	2	3	2
1628	Cleft lip and palate transmembrane protein 1 OS=Homo sapiens GN=CLPTM1 PE=1 SV=1	O96005	76 kDa	3	1	2	1	4	2
1647	ACTR10 protein (Fragment) OS=Homo sapiens GN=ACTR10 PE=2 SV=1	Q05DQ7	38 kDa	4	2	0	3	1	3
1652	GSK3-beta interaction protein OS=Homo sapiens GN=GSKIP PE=1 SV=2	Q9P0R6	16 kDa	2	4	0	2	3	2
1667	Small nuclear ribonucleoprotein F OS=Homo sapiens GN=SNRPF PE=1 SV=1	P62306	10 kDa	1	2	3	2	3	2
1674	Short/branched chain specific acyl-CoA dehydrogenase, mitochondrial OS=Homo sapiens GN=ACADSB PE=1 SV=1	P45954	47 kDa	3	2	1	2	2	3
1720	26S proteasome non-ATPase regulatory subunit 10 OS=Homo sapiens GN=PSMD10 PE=1 SV=1	O75832	24 kDa	2	2	2	3	1	3
1730	CD70 antigen OS=Homo sapiens GN=CD70 PE=1 SV=2	P32970	21 kDa	2	2	2	3	2	2
187	Peroxiredoxin-6 OS=Homo sapiens GN=PRDX6 PE=1 SV=3	P30041	25 kDa	24	33	27	35	32	31
418	Eukaryotic peptide chain release factor subunit 1 OS=Homo sapiens GN=ETF1 PE=1 SV=3	P62495	49 kDa	15	15	12	20	12	17
476	Nuclease-sensitive element-binding protein 1 OS=Homo sapiens GN=YBX1 PE=1 SV=3	P67809	36 kDa	11	16	15	15	16	18
523	60S ribosomal protein L18a OS=Homo sapiens GN=RPL18A PE=1 SV=2	Q02543	21 kDa	12	10	8	12	11	12
563	BZW1 protein variant (Fragment) OS=Homo sapiens PE=2 SV=1	Q53FN7	49 kDa	12	11	7	12	10	13
468	Tubulin beta-3 chain OS=Homo sapiens GN=TUBB3 PE=1 SV=2	Q13509	50 kDa	92	101	102	117	114	113
178	Calreticulin OS=Homo sapiens GN=CALR PE=1 SV=1	P27797	48 kDa	30	29	26	36	27	36
196	GTP-binding nuclear protein Ran OS=Homo sapiens GN=RAN PE=1 SV=3	P62826	24 kDa	29	31	25	37	34	28
205	Galectin-1 OS=Homo sapiens GN=LGALS1 PE=1 SV=2	P09382	15 kDa	30	24	25	33	28	31
290	Eukaryotic translation initiation factor 4 gamma 1 OS=Homo sapiens GN=EIF4G1 PE=1 SV=4	Q04637	175 kDa	24	21	16	26	22	23
1012	Tubulin alpha-1B chain OS=Homo sapiens GN=TUBA1B PE=1 SV=1	P68363	50 kDa	155	148	147	181	173	169
520	ADP-sugar pyrophosphatase OS=Homo sapiens GN=NUDT5 PE=1 SV=1	Q9UKK9	24 kDa	13	11	13	15	15	13
558	cDNA FLJ59240, highly similar to Far upstream element-binding protein 1 OS=Homo sapiens PE=2 SV=1	B4DWL1	70 kDa	10	11	10	11	13	12
578	Mitochondrial citrate transport protein (Fragment) OS=Homo sapiens PE=3 SV=1	Q6LAP8	35 kDa	12	13	6	14	14	8
619	Nuclear cap-binding protein subunit 1 OS=Homo sapiens GN=NCBP1 PE=1 SV=1	Q09161	92 kDa	16	9	6	17	9	10
362	Importin-4 OS=Homo sapiens GN=IPO4 PE=1 SV=2	Q8TEX9	119 kDa	18	21	11	20	18	20
662	Isoform 3 of Dynactin subunit 1 OS=Homo sapiens GN=DCTN1	Q14203-3	137 kDa	10	9	6	9	11	9
56	T-complex protein 1 subunit zeta OS=Homo sapiens GN=CCT6A PE=1 SV=3	P40227	58 kDa	63	60	46	69	65	62
1466	cDNA FLJ33834 fis, clone CTONG2004264, moderately similar to NEUROBLAST DIFFERENTIATION ASSOCIATED PROTEIN AHNAK OS=Homo sapiens PE=2 SV=1	Q8N274	86 kDa	33	26	29	36	33	33
299	Splicing factor 3B subunit 3 OS=Homo sapiens GN=SF3B3 PE=1 SV=4	Q15393	136 kDa	19	18	20	25	20	21
810	ATP synthase subunit delta, mitochondrial OS=Homo sapiens GN=ATP5D PE=1 SV=2	P30049	17 kDa	7	9	3	8	6	8
870	3-hydroxyisobutyrate dehydrogenase, mitochondrial OS=Homo sapiens GN=HIBADH PE=1 SV=2	P31937	35 kDa	7	8	4	9	6	7
268	Thioredoxin-dependent peroxide reductase, mitochondrial OS=Homo sapiens GN=PRDX3 PE=1 SV=3	P30048	28 kDa	25	21	18	27	23	24
587	Hydroxyacyl-coenzyme A dehydrogenase, mitochondrial OS=Homo sapiens GN=HADH PE=1 SV=3	Q16836	34 kDa	15	11	6	13	14	10
603	Eukaryotic translation initiation factor 3 subunit F OS=Homo sapiens GN=EIF3F PE=1 SV=1	O00303	38 kDa	13	12	7	13	13	11
36	Eukaryotic initiation factor 4A-I OS=Homo sapiens GN=EIF4A1 PE=1 SV=1	P60842	46 kDa	87	74	57	98	80	74
242	Isoform 2 of Extended synaptotagmin-1 OS=Homo sapiens GN=ESYT1	Q9BSJ8-2	124 kDa	25	27	19	27	27	28
128	Plastin-3 OS=Homo sapiens GN=PLS3 PE=1 SV=4	P13797	71 kDa	41	36	33	43	46	38
976	Neutral cholesterol ester hydrolase 1 OS=Homo sapiens GN=NCEH1 PE=1 SV=3	Q6PIU2	46 kDa	5	7	1	7	5	3
1093	Cytosolic purine 5'-nucleotidase OS=Homo sapiens GN=NT5C2 PE=1 SV=1	P49902	65 kDa	5	6	2	6	4	5
1144	Endophilin-B1 OS=Homo sapiens GN=SH3GLB1 PE=1 SV=1	Q9Y371	41 kDa	4	5	4	5	5	5
267	Chloride intracellular channel protein OS=Homo sapiens GN=CLIC4 PE=2 SV=1	Q6FIC5	29 kDa	25	23	17	25	25	25
589	Malignant T-cell-amplified sequence 1 OS=Homo sapiens GN=MCTS1 PE=1 SV=1	Q9ULC4	21 kDa	12	10	11	13	12	13
347	Sideroflexin-1 OS=Homo sapiens GN=SFXN1 PE=1 SV=4	Q9H9B4	36 kDa	19	19	15	17	24	20
430	LETM1 and EF-hand domain-containing protein 1, mitochondrial OS=Homo sapiens GN=LETM1 PE=1 SV=1	O95202	83 kDa	14	13	13	13	17	16
444	Ubiquitin carboxyl-terminal hydrolase 7 OS=Homo sapiens GN=USP7 PE=1 SV=2	Q93009	128 kDa	13	17	10	16	15	15
1308	Cullin-4A OS=Homo sapiens GN=CUL4A PE=1 SV=3	Q13619	88 kDa	6	8	6	6	8	9
576	60S ribosomal protein L21 OS=Homo sapiens GN=RPL21 PE=1 SV=2	P46778	19 kDa	8	10	9	11	10	10
709	40S ribosomal protein S26 OS=Homo sapiens GN=RPS26 PE=1 SV=3	P62854	13 kDa	11	9	7	9	13	9
130	C-1-tetrahydrofolate synthase, cytoplasmic OS=Homo sapiens GN=MTHFD1 PE=1 SV=3	P11586	102 kDa	33	36	35	42	37	40
580	Tubulin beta-2B chain OS=Homo sapiens GN=TUBB2B PE=1 SV=1	Q9BVA1	50 kDa	134	145	138	165	151	161
567	DnaJ homolog subfamily A member 1 OS=Homo sapiens GN=DNAJA1 PE=1 SV=2	P31689	45 kDa	13	14	8	14	14	12
6	Fructose-bisphosphate aldolase A OS=Homo sapiens GN=ALDOA PE=1 SV=2	P04075	39 kDa	270	289	218	290	295	303
136	Multifunctional protein ADE2 OS=Homo sapiens GN=PAICS PE=1 SV=3	P22234	47 kDa	38	35	32	45	36	39
284	Proteasome subunit alpha type-1 OS=Homo sapiens GN=PSMA1 PE=1 SV=1	P25786	30 kDa	19	20	24	26	22	24
639	Aspartate aminotransferase, cytoplasmic OS=Homo sapiens GN=GOT1 PE=1 SV=3	P17174	46 kDa	9	11	8	10	12	10
663	Isoform 2 of UTP--glucose-1-phosphate uridylyltransferase OS=Homo sapiens GN=UGP2	Q16851-2	56 kDa	10	9	9	10	10	12
688	DnaJ homolog subfamily A member 2 OS=Homo sapiens GN=DNAJA2 PE=1 SV=1	O60884	46 kDa	10	9	9	10	10	12
966	Small nuclear ribonucleoprotein Sm D2 OS=Homo sapiens GN=SNRPD2 PE=1 SV=1	P62316	14 kDa	5	4	5	6	4	6
1066	Ribosome biogenesis protein WDR12 OS=Homo sapiens GN=WDR12 PE=2 SV=1	Q53T99	48 kDa	3	8	3	5	6	5
1373	39S ribosomal protein L4, mitochondrial OS=Homo sapiens GN=MRPL4 PE=1 SV=1	Q9BYD3	35 kDa	1	3	3	3	2	3
1452	Isoform 2 of LIM and senescent cell antigen-like-containing domain protein 1 OS=Homo sapiens GN=LIMS1	P48059-2	38 kDa	1	4	2	2	2	4
1490	Pyridoxal-dependent decarboxylase domain-containing protein 1 OS=Homo sapiens GN=PDXDC1 PE=1 SV=2	Q6P996	87 kDa	1	4	2	2	4	2
1554	Integrin-linked protein kinase OS=Homo sapiens GN=ILK PE=1 SV=2	Q13418	51 kDa	0	4	3	2	4	2
1563	Nuclear pore complex protein Nup50 OS=Homo sapiens GN=NUP50 PE=1 SV=2	Q9UKX7	50 kDa	2	3	2	2	2	4
1581	Unconventional myosin-Ib OS=Homo sapiens GN=MYO1B PE=1 SV=3	O43795	132 kDa	5	1	1	3	1	4
57	Transketolase OS=Homo sapiens GN=TKT PE=1 SV=3	P29401	68 kDa	57	60	52	68	60	65
77	Heterogeneous nuclear ribonucleoprotein K OS=Homo sapiens GN=HNRNPK PE=1 SV=1	P61978	51 kDa	56	55	44	64	52	61
18	Tubulin alpha-1C chain OS=Homo sapiens GN=TUBA1C PE=1 SV=1	Q9BQE3	50 kDa	154	150	149	183	167	167
409	Tubulin alpha-1A chain OS=Homo sapiens GN=TUBA1A PE=1 SV=1	Q71U36	50 kDa	135	134	128	158	146	149
124	Carbonyl reductase [NADPH] 1 OS=Homo sapiens GN=CBR1 PE=1 SV=3	P16152	30 kDa	37	40	44	56	42	40
191	60S ribosomal protein L6 OS=Homo sapiens GN=RPL6 PE=1 SV=3	Q02878	33 kDa	32	30	24	32	32	34
405	Cytosol aminopeptidase OS=Homo sapiens GN=LAP3 PE=1 SV=3	P28838	56 kDa	14	16	13	18	13	18
408	60S ribosomal protein L23 OS=Homo sapiens GN=RPL23 PE=1 SV=1	P62829	15 kDa	13	15	15	18	14	17
385	Delta(3,5)-Delta(2,4)-dienoyl-CoA isomerase, mitochondrial OS=Homo sapiens GN=ECH1 PE=1 SV=2	Q13011	36 kDa	30	27	8	27	25	22
321	Nucleolar RNA helicase 2 OS=Homo sapiens GN=DDX21 PE=1 SV=5	Q9NR30	87 kDa	20	16	22	22	21	23
602	FACT complex subunit SPT16 OS=Homo sapiens GN=SUPT16H PE=1 SV=1	Q9Y5B9	120 kDa	8	12	9	11	12	10
214	Hypoxia up-regulated protein 1 OS=Homo sapiens GN=HYOU1 PE=1 SV=1	Q9Y4L1	111 kDa	24	28	28	25	34	32
216	Electron transfer flavoprotein subunit alpha, mitochondrial OS=Homo sapiens GN=ETFA PE=1 SV=1	P13804	35 kDa	29	32	19	32	32	27
373	Actin-related protein 2 OS=Homo sapiens GN=ACTR2 PE=1 SV=1	P61160	45 kDa	16	20	15	21	19	18
410	Exportin-T OS=Homo sapiens GN=XPOT PE=1 SV=2	O43592	110 kDa	10	19	15	15	18	17
94	AP-2 complex subunit beta OS=Homo sapiens GN=AP2B1 PE=1 SV=1	P63010	105 kDa	43	46	43	47	48	55
271	Proteasome subunit alpha type-6 OS=Homo sapiens GN=PSMA6 PE=1 SV=1	P60900	27 kDa	21	24	21	26	27	22
380	40S ribosomal protein S11 OS=Homo sapiens GN=RPS11 PE=1 SV=3	P62280	18 kDa	13	13	11	14	12	16
522	Proteasome subunit alpha type-3 OS=Homo sapiens GN=PSMA3 PE=1 SV=2	P25788	28 kDa	12	15	10	15	13	14
525	Cleavage and polyadenylation specificity factor subunit 5 OS=Homo sapiens GN=NUDT21 PE=1 SV=1	O43809	26 kDa	14	18	5	15	14	13
10	Tubulin beta-4B chain OS=Homo sapiens GN=TUBB4B PE=1 SV=1	P68371	50 kDa	171	182	177	205	198	198
72	Dynamin-1-like protein OS=Homo sapiens GN=DNM1L PE=1 SV=2	O00429	82 kDa	52	51	54	60	55	63
908	Histone-arginine methyltransferase CARM1 OS=Homo sapiens GN=CARM1 PE=1 SV=3	Q86X55	66 kDa	6	3	6	6	6	5
944	Succinate dehydrogenase [ubiquinone] iron-sulfur subunit, mitochondrial OS=Homo sapiens GN=SDHB PE=1 SV=3	P21912	32 kDa	6	4	5	4	5	8
1004	Large proline-rich protein BAG6 OS=Homo sapiens GN=BAG6 PE=1 SV=2	P46379	119 kDa	6	5	4	7	6	4
1007	DNA mismatch repair protein Msh2 OS=Homo sapiens GN=MSH2 PE=1 SV=1	P43246	105 kDa	7	4	4	6	6	5
186	Dolichyl-diphosphooligosaccharide--protein glycosyltransferase subunit 2 OS=Homo sapiens GN=RPN2 PE=1 SV=3	P04844	69 kDa	30	32	29	31	39	33
99	Heterogeneous nuclear ribonucleoproteins A2/B1 OS=Homo sapiens GN=HNRNPA2B1 PE=1 SV=2	P22626	37 kDa	40	45	44	44	51	51
311	Fermitin family homolog 2 OS=Homo sapiens GN=FERMT2 PE=1 SV=1	Q96AC1	78 kDa	19	26	16	24	25	20
1690	Isoform M1 of Pyruvate kinase PKM OS=Homo sapiens GN=PKM	P14618-2	58 kDa	218	233	207	256	244	244
381	Calpain 2, large [catalytic] subunit variant (Fragment) OS=Homo sapiens PE=2 SV=1	Q59EF6	83 kDa	14	17	15	16	17	19
751	Isoform 2 of Eukaryotic peptide chain release factor GTP-binding subunit ERF3A OS=Homo sapiens GN=GSPT1	P15170-2	69 kDa	8	8	7	7	11	8
781	60S ribosomal protein L28 OS=Homo sapiens GN=RPL28 PE=1 SV=3	P46779	16 kDa	7	7	9	8	9	9
782	Succinyl-CoA:3-ketoacid coenzyme A transferase 1, mitochondrial OS=Homo sapiens GN=OXCT1 PE=1 SV=1	P55809	56 kDa	9	7	7	10	7	9
257	60S ribosomal protein L3 OS=Homo sapiens GN=RPL3 PE=1 SV=2	P39023	46 kDa	23	21	18	22	22	26
133	Adenylyl cyclase-associated protein OS=Homo sapiens GN=CAP1 PE=2 SV=1	D3DPU2	52 kDa	44	33	32	43	40	40
374	Annexin A4 OS=Homo sapiens GN=ANXA4 PE=1 SV=4	P09525	36 kDa	18	15	14	20	14	19
153	Ubiquitin carboxyl-terminal hydrolase 14 OS=Homo sapiens GN=USP14 PE=1 SV=3	P54578	56 kDa	32	33	30	41	35	31
21	Glyceraldehyde-3-phosphate dehydrogenase OS=Homo sapiens GN=GAPDH PE=1 SV=3	P04406	36 kDa	132	133	124	144	147	147
1810	Tubulin beta-2A chain OS=Homo sapiens GN=TUBB2A PE=1 SV=1	Q13885	50 kDa	136	147	140	165	152	159
391	Inorganic pyrophosphatase OS=Homo sapiens GN=PPA1 PE=1 SV=2	Q15181	33 kDa	18	14	16	20	18	16
542	Eukaryotic translation initiation factor 5 OS=Homo sapiens GN=EIF5 PE=1 SV=2	P55010	49 kDa	10	10	12	12	11	13
575	60S ribosomal protein L17 OS=Homo sapiens GN=RPL17 PE=1 SV=3	P18621	21 kDa	11	12	9	15	12	9
723	Ribosyldihydronicotinamide dehydrogenase [quinone] OS=Homo sapiens GN=NQO2 PE=1 SV=5	P16083	26 kDa	10	5	9	10	7	10
739	Glucosamine-6-phosphate isomerase 1 OS=Homo sapiens GN=GNPDA1 PE=1 SV=1	P46926	33 kDa	6	8	10	9	11	7
980	Catechol O-methyltransferase OS=Homo sapiens GN=COMT PE=1 SV=2	P21964	30 kDa	5	5	6	4	9	5
981	Prefoldin subunit 3 OS=Homo sapiens GN=VBP1 PE=1 SV=3	P61758	23 kDa	7	4	5	6	6	6
1304	MICOS complex subunit MIC26 OS=Homo sapiens GN=APOO PE=1 SV=1	Q9BUR5	22 kDa	5	3	0	4	3	2
1345	tRNA (guanine(26)-N(2))-dimethyltransferase OS=Homo sapiens GN=TRMT1 PE=1 SV=1	Q9NXH9	72 kDa	4	2	2	2	2	5
1365	Dihydroxyacetone phosphate acyltransferase OS=Homo sapiens GN=GNPAT PE=1 SV=1	O15228	77 kDa	4	4	0	3	3	3
1435	Trimeric intracellular cation channel type B OS=Homo sapiens GN=TMEM38B PE=1 SV=1	Q9NVV0	33 kDa	4	4	0	4	3	2
1471	V-type proton ATPase 16 kDa proteolipid subunit OS=Homo sapiens GN=ATP6V0C PE=1 SV=1	P27449	16 kDa	3	2	3	3	3	3
1487	Signal recognition particle 19 kDa protein OS=Homo sapiens GN=SRP19 PE=1 SV=3	P09132	16 kDa	4	2	2	2	2	5
226	Serpin B9 OS=Homo sapiens GN=SERPINB9 PE=1 SV=1	P50453	42 kDa	30	31	20	30	32	29
263	Prohibitin OS=Homo sapiens GN=PHB PE=1 SV=1	P35232	30 kDa	23	21	21	23	24	26
429	Pre-mRNA-processing factor 19 OS=Homo sapiens GN=PRPF19 PE=1 SV=1	Q9UMS4	55 kDa	15	14	12	16	15	15
465	GMP synthase [glutamine-hydrolyzing] OS=Homo sapiens GN=GMPS PE=1 SV=1	P49915	77 kDa	12	16	13	13	19	14
208	Isoform B of Phosphate carrier protein, mitochondrial OS=Homo sapiens GN=SLC25A3	Q00325-2	40 kDa	19	27	28	29	30	24
229	Unconventional myosin-Ic OS=Homo sapiens GN=MYO1C PE=1 SV=4	O00159	122 kDa	27	27	20	28	30	25
141	Heterogeneous nuclear ribonucleoprotein Q OS=Homo sapiens GN=SYNCRIP PE=1 SV=2	O60506	70 kDa	33	33	33	37	32	42
610	RNA-binding protein 3 OS=Homo sapiens GN=RBM3 PE=1 SV=1	P98179	17 kDa	12	13	8	12	11	14
433	Tubulin beta-4A chain OS=Homo sapiens GN=TUBB4A PE=1 SV=2	P04350	50 kDa	164	170	165	192	184	183
738	Sialic acid synthase OS=Homo sapiens GN=NANS PE=1 SV=2	Q9NR45	40 kDa	9	8	8	10	9	9
4	Pyruvate kinase PKM OS=Homo sapiens GN=PKM PE=1 SV=4	P14618	58 kDa	269	287	261	321	303	291
34	Profilin-1 OS=Homo sapiens GN=PFN1 PE=1 SV=2	P07737	15 kDa	77	79	79	96	83	84
89	T-complex protein 1 subunit theta OS=Homo sapiens GN=CCT8 PE=1 SV=4	P50990	60 kDa	44	48	52	54	53	54
386	Isoform 2 of Reticulon-4 OS=Homo sapiens GN=RTN4	Q9NQC3-2	40 kDa	21	17	13	18	18	21
732	Guanine nucleotide-binding protein G(I)/G(S)/G(T) subunit beta-2 OS=Homo sapiens GN=GNB2 PE=1 SV=3	P62879	37 kDa	20	15	16	16	22	19
845	mRNA turnover protein 4 homolog OS=Homo sapiens GN=MRTO4 PE=1 SV=2	Q9UKD2	28 kDa	6	6	5	6	5	8
887	Xaa-Pro aminopeptidase 1 OS=Homo sapiens GN=XPNPEP1 PE=1 SV=1	Q5T6H7	62 kDa	6	6	5	5	7	7
1401	Histone deacetylase 1 OS=Homo sapiens GN=HDAC1 PE=1 SV=1	Q13547	55 kDa	5	6	6	7	6	6
1597	Sideroflexin-3 OS=Homo sapiens GN=SFXN3 PE=1 SV=2	Q9BWM7	36 kDa	5	7	5	7	6	6
759	ATP-dependent RNA helicase DDX39A OS=Homo sapiens GN=DDX39A PE=1 SV=2	O00148	49 kDa	24	27	26	33	25	28
2386	Heterogeneous nuclear ribonucleoprotein R OS=Homo sapiens GN=HNRNPR PE=1 SV=1	O43390	71 kDa	33	26	27	34	29	33
417	ATP-dependent 6-phosphofructokinase, liver type OS=Homo sapiens GN=PFKL PE=1 SV=6	P17858	85 kDa	20	14	18	23	19	16
698	Actin-related protein 2/3 complex subunit 4 OS=Homo sapiens GN=ARPC4 PE=1 SV=3	P59998	20 kDa	9	9	8	12	9	8
297	Eukaryotic translation initiation factor 2 subunit 3 OS=Homo sapiens GN=EIF2S3 PE=1 SV=3	P41091	51 kDa	22	22	17	22	25	21
560	Regulator of chromosome condensation OS=Homo sapiens GN=RCC1 PE=1 SV=1	P18754	45 kDa	13	8	14	14	11	14
841	Glycogen phosphorylase, liver form OS=Homo sapiens GN=PYGL PE=1 SV=4	P06737	97 kDa	10	14	11	17	11	11
126	Isoform 3 of Interleukin enhancer-binding factor 3 OS=Homo sapiens GN=ILF3	Q12906-3	83 kDa	36	41	37	39	43	45
420	ATPase ASNA1 OS=Homo sapiens GN=ASNA1 PE=1 SV=2	O43681	39 kDa	15	17	12	18	13	18
219	Puromycin-sensitive aminopeptidase OS=Homo sapiens GN=NPEPPS PE=1 SV=2	P55786	103 kDa	31	27	22	33	29	27
372	Acidic (Leucine-rich) nuclear phosphoprotein 32 family, member B variant (Fragment) OS=Homo sapiens PE=2 SV=1	Q53F35	29 kDa	13	15	17	15	14	21
392	Mitochondrial carrier homolog 2 OS=Homo sapiens GN=MTCH2 PE=1 SV=1	Q9Y6C9	33 kDa	20	17	8	19	17	14
1341	Ran-binding protein 3 OS=Homo sapiens GN=RANBP3 PE=1 SV=1	Q9H6Z4	60 kDa	2	3	4	4	4	2
1372	EF-hand domain-containing protein D2 OS=Homo sapiens GN=EFHD2 PE=1 SV=1	Q96C19	27 kDa	3	3	3	4	3	3
628	60S ribosomal protein L26 OS=Homo sapiens GN=RPL26 PE=1 SV=1	P61254	17 kDa	9	8	10	10	9	11
711	Adenosylhomocysteinase 2 OS=Homo sapiens GN=AHCYL1 PE=1 SV=2	O43865	59 kDa	9	10	8	8	9	13
116	Phosphoglycerate mutase 1 OS=Homo sapiens GN=PGAM1 PE=1 SV=2	P18669	29 kDa	45	47	35	52	45	44
46	ATP-dependent RNA helicase A OS=Homo sapiens GN=DHX9 PE=1 SV=4	Q08211	141 kDa	66	73	53	74	68	71
64	Histone H4 OS=Homo sapiens GN=HIST1H4A PE=1 SV=2	P62805	11 kDa	57	56	52	64	56	63
340	26S proteasome non-ATPase regulatory subunit 12 OS=Homo sapiens GN=PSMD12 PE=1 SV=3	O00232	53 kDa	20	17	18	23	22	16
361	Chromobox protein homolog 3 OS=Homo sapiens GN=CBX3 PE=1 SV=4	Q13185	21 kDa	20	18	17	20	23	18
75	ATP-citrate synthase OS=Homo sapiens GN=ACLY PE=1 SV=3	P53396	121 kDa	48	47	53	55	56	53
467	Lactoylglutathione lyase OS=Homo sapiens GN=GLO1 PE=1 SV=4	Q04760	21 kDa	14	10	13	13	15	13
614	Calcium-binding mitochondrial carrier protein SCaMC-1 OS=Homo sapiens GN=SLC25A24 PE=1 SV=2	Q6NUK1	53 kDa	12	10	6	11	9	11
2037	Clathrin heavy chain 2 OS=Homo sapiens GN=CLTCL1 PE=1 SV=2	P53675	187 kDa	37	38	38	41	45	39
501	Peptidyl-prolyl cis-trans isomerase FKBP4 OS=Homo sapiens GN=FKBP4 PE=1 SV=3	Q02790	52 kDa	15	13	10	15	12	15
871	Thimet oligopeptidase OS=Homo sapiens GN=THOP1 PE=1 SV=2	P52888	79 kDa	8	7	4	8	8	5
885	60S ribosomal protein L31 OS=Homo sapiens GN=RPL31 PE=1 SV=1	P62899	14 kDa	7	7	5	7	8	6
188	Poly(rC)-binding protein 1 OS=Homo sapiens GN=PCBP1 PE=1 SV=2	Q15365	37 kDa	30	29	27	35	30	30
197	26S proteasome non-ATPase regulatory subunit 1 OS=Homo sapiens GN=PSMD1 PE=1 SV=2	Q99460	106 kDa	30	31	25	32	33	30
251	Isoform 2 of Transportin-1 OS=Homo sapiens GN=TNPO1	Q92973-2	101 kDa	23	24	20	26	25	23
5	Elongation factor 1-alpha 1 OS=Homo sapiens GN=EEF1A1 PE=1 SV=1	P68104	50 kDa	324	319	185	310	300	304
667	Proteasome subunit beta type-6 OS=Homo sapiens GN=PSMB6 PE=1 SV=4	P28072	25 kDa	8	10	11	11	11	10
504	U1 small nuclear ribonucleoprotein 70 kDa OS=Homo sapiens GN=SNRNP70 PE=1 SV=2	P08621	52 kDa	14	16	9	15	13	15
24	Annexin A2 OS=Homo sapiens GN=ANXA2 PE=1 SV=2	P07355	39 kDa	117	112	113	132	127	118
142	40S ribosomal protein SA OS=Homo sapiens GN=RPSA PE=1 SV=4	P08865	33 kDa	37	36	35	42	45	32
113	Alpha-actinin-1 OS=Homo sapiens GN=ACTN1 PE=1 SV=2	P12814	103 kDa	99	93	96	103	99	115
626	D-dopachrome decarboxylase OS=Homo sapiens GN=DDT PE=1 SV=3	P30046	13 kDa	10	11	9	11	12	10
656	COP9 signalosome subunit 4 variant (Fragment) OS=Homo sapiens PE=2 SV=1	Q53FV3	46 kDa	11	10	9	9	10	14
1285	Thyroid hormone receptor-associated protein 3 OS=Homo sapiens GN=THRAP3 PE=1 SV=2	Q9Y2W1	109 kDa	2	3	5	3	4	4
357	26S proteasome non-ATPase regulatory subunit 11 OS=Homo sapiens GN=PSMD11 PE=1 SV=3	O00231	47 kDa	17	18	16	19	17	20
103	Ubiquitin-40S ribosomal protein S27a OS=Homo sapiens GN=RPS27A PE=1 SV=2	P62979	18 kDa	42	41	41	49	42	45
644	Ubiquitin-conjugating enzyme E2 K OS=Homo sapiens GN=UBE2K PE=1 SV=3	P61086	22 kDa	11	7	13	10	12	12
244	Dihydropyrimidinase-like 2 variant (Fragment) OS=Homo sapiens PE=2 SV=1	Q59GB4	68 kDa	21	26	26	29	22	29
876	Complement component 1 Q subcomponent-binding protein, mitochondrial OS=Homo sapiens GN=C1QBP PE=1 SV=1	Q07021	31 kDa	7	10	4	7	7	9
169	Phosphoglucomutase-1 OS=Homo sapiens GN=PGM1 PE=1 SV=3	P36871	61 kDa	27	33	25	34	33	26
617	Activated RNA polymerase II transcriptional coactivator p15 OS=Homo sapiens GN=SUB1 PE=1 SV=3	P53999	14 kDa	10	10	12	12	12	11
83	Heat shock 70 kDa protein 4 OS=Homo sapiens GN=HSPA4 PE=1 SV=4	P34932	94 kDa	52	51	47	55	54	55
241	Tryptophan--tRNA ligase, cytoplasmic OS=Homo sapiens GN=WARS PE=1 SV=2	P23381	53 kDa	27	24	24	30	25	27
328	Isoform 2 of Heterogeneous nuclear ribonucleoprotein R OS=Homo sapiens GN=HNRNPR	O43390-2	71 kDa	33	26	27	34	28	32
33	Peptidyl-prolyl cis-trans isomerase A OS=Homo sapiens GN=PPIA PE=1 SV=2	P62937	18 kDa	96	92	71	104	89	90
1549	Isoform 3 of Poly(rC)-binding protein 2 OS=Homo sapiens GN=PCBP2	Q15366-3	38 kDa	24	20	21	24	24	23
104	60S acidic ribosomal protein P0 OS=Homo sapiens GN=RPLP0 PE=1 SV=1	P05388	34 kDa	46	41	45	47	48	49
259	40S ribosomal protein S8 OS=Homo sapiens GN=RPS8 PE=1 SV=2	P62241	24 kDa	21	22	23	23	26	23
776	Activator of 90 kDa heat shock protein ATPase homolog 1 OS=Homo sapiens GN=AHSA1 PE=1 SV=1	O95433	38 kDa	6	9	7	8	8	8
797	Transgelin OS=Homo sapiens GN=TAGLN PE=1 SV=4	Q01995	23 kDa	8	8	6	8	7	9
922	Eukaryotic translation initiation factor 5B OS=Homo sapiens GN=EIF5B PE=1 SV=4	O60841	139 kDa	2	6	3	4	3	5
1087	UDP-N-acetylhexosamine pyrophosphorylase OS=Homo sapiens GN=UAP1 PE=1 SV=3	Q16222	59 kDa	3	5	3	3	3	6
1216	Glutathione peroxidase 1 OS=Homo sapiens GN=GPX1 PE=1 SV=4	P07203	22 kDa	3	4	4	3	5	4
1266	Proteasome inhibitor PI31 subunit OS=Homo sapiens GN=PSMF1 PE=1 SV=2	Q5QPM7	29 kDa	3	2	6	5	4	3
526	Protein disulfide-isomerase A4 OS=Homo sapiens GN=PDIA4 PE=1 SV=2	P13667	73 kDa	10	11	13	8	14	15
333	Surfeit locus protein 4 OS=Homo sapiens GN=SURF4 PE=1 SV=3	O15260	30 kDa	21	25	11	24	19	19
339	Eukaryotic translation initiation factor 3 subunit L OS=Homo sapiens GN=EIF3L PE=1 SV=1	Q9Y262	67 kDa	21	21	15	24	19	19
87	Heterogeneous nuclear ribonucleoprotein A1 OS=Homo sapiens GN=HNRNPA1 PE=1 SV=5	P09651	39 kDa	51	47	52	57	46	60
146	Tubulin beta-6 chain OS=Homo sapiens GN=TUBB6 PE=1 SV=1	Q9BUF5	50 kDa	90	96	92	105	96	101
1643	Histone H1.3 OS=Homo sapiens GN=HIST1H1D PE=1 SV=2	P16402	22 kDa	21	19	18	18	21	24
98	Phosphoserine aminotransferase OS=Homo sapiens GN=PSAT1 PE=1 SV=2	Q9Y617	40 kDa	42	45	42	47	46	47
105	Aldo-keto reductase family 1 member C1 OS=Homo sapiens GN=AKR1C1 PE=1 SV=1	Q04828	37 kDa	49	45	35	55	39	46
50	Glucose-6-phosphate isomerase (Fragment) OS=Homo sapiens GN=GPI PE=1 SV=1	A0A0A0MTS2	65 kDa	64	61	51	63	67	61
40	Phosphoglycerate kinase 1 OS=Homo sapiens GN=PGK1 PE=1 SV=3	P00558	45 kDa	63	63	62	73	63	68
85	Keratin, type I cytoskeletal 18 OS=Homo sapiens GN=KRT18 PE=1 SV=2	P05783	48 kDa	48	53	42	54	57	44
515	Phosphoribosylformylglycinamidine synthase OS=Homo sapiens GN=PFAS PE=1 SV=4	O15067	145 kDa	14	13	9	13	13	13
761	U2 small nuclear ribonucleoprotein A' OS=Homo sapiens GN=SNRPA1 PE=1 SV=2	P09661	28 kDa	10	9	5	8	10	8
1125	Gamma-glutamylcyclotransferase OS=Homo sapiens GN=GGCT PE=1 SV=1	O75223	21 kDa	4	5	3	5	3	5
1220	Purine-rich element binding protein A OS=Homo sapiens PE=2 SV=1	Q5U0P9	35 kDa	5	3	4	4	4	5
76	14-3-3 protein zeta/delta OS=Homo sapiens GN=YWHAZ PE=1 SV=1	P63104	28 kDa	49	50	47	48	54	56
355	Eukaryotic translation initiation factor 3 subunit E OS=Homo sapiens GN=EIF3E PE=1 SV=1	P60228	52 kDa	20	18	11	23	16	14
917	F-actin-capping protein subunit alpha-2 OS=Homo sapiens GN=CAPZA2 PE=1 SV=3	P47755	33 kDa	8	7	10	8	9	10
269	DNA damage-binding protein 1 OS=Homo sapiens GN=DDB1 PE=1 SV=1	Q16531	127 kDa	20	22	21	19	26	23
463	60S ribosomal protein L13 OS=Homo sapiens GN=RPL13 PE=1 SV=4	P26373	24 kDa	12	14	12	14	13	14
528	Translin OS=Homo sapiens GN=TSN PE=1 SV=1	Q15631	26 kDa	11	13	14	13	16	12
1874	Isoform 3 of Heterogeneous nuclear ribonucleoprotein K OS=Homo sapiens GN=HNRNPK	P61978-3	49 kDa	54	54	44	61	46	57
1114	60 kDa SS-A/Ro ribonucleoprotein OS=Homo sapiens GN=TROVE2 PE=1 SV=2	P10155	61 kDa	2	5	6	5	5	4
1186	Casein kinase II subunit beta OS=Homo sapiens GN=CSNK2B PE=1 SV=1	P67870	25 kDa	5	4	4	5	4	5
9	Clathrin heavy chain 1 OS=Homo sapiens GN=CLTC PE=1 SV=5	Q00610	192 kDa	188	186	172	208	188	192
182	ADP-ribosylation factor 1 OS=Homo sapiens GN=ARF1 PE=1 SV=2	P84077	21 kDa	34	35	24	35	32	33
202	60S ribosomal protein L7 OS=Homo sapiens GN=RPL7 PE=1 SV=1	P18124	?	29	27	24	30	26	30
480	Purine nucleoside phosphorylase OS=Homo sapiens GN=PNP PE=1 SV=2	P00491	32 kDa	19	11	10	11	16	16
32	Annexin A1 OS=Homo sapiens GN=ANXA1 PE=1 SV=2	P04083	39 kDa	80	83	79	84	88	88
30	Transitional endoplasmic reticulum ATPase OS=Homo sapiens GN=VCP PE=1 SV=4	P55072	89 kDa	101	99	100	117	106	99
422	40S ribosomal protein S13 OS=Homo sapiens GN=RPS13 PE=1 SV=2	P62277	17 kDa	14	13	14	15	15	14
1251	Ras-related protein Rab-8A OS=Homo sapiens GN=RAB8A PE=1 SV=1	P61006	24 kDa	14	12	15	15	17	12
324	60S ribosomal protein L10 OS=Homo sapiens GN=RPL10 PE=1 SV=4	P27635	25 kDa	18	22	16	16	22	22
481	Inosine-5'-monophosphate dehydrogenase 2 OS=Homo sapiens GN=IMPDH2 PE=1 SV=2	P12268	56 kDa	16	14	12	16	14	15
664	Translin-associated protein X OS=Homo sapiens GN=TSNAX PE=1 SV=1	Q99598	33 kDa	13	9	6	9	10	11
936	Band 4.1-like protein 2 OS=Homo sapiens GN=EPB41L2 PE=1 SV=1	O43491	113 kDa	4	4	6	9	2	4
1081	SAP domain-containing ribonucleoprotein OS=Homo sapiens GN=SARNP PE=1 SV=3	P82979	24 kDa	5	5	4	7	4	4
80	Protein disulfide-isomerase A3 OS=Homo sapiens GN=PDIA3 PE=1 SV=4	P30101	57 kDa	54	50	52	54	56	57
39	Ras GTPase-activating-like protein IQGAP1 OS=Homo sapiens GN=IQGAP1 PE=1 SV=1	P46940	189 kDa	70	78	65	81	77	70
82	Glucose-6-phosphate 1-dehydrogenase OS=Homo sapiens GN=G6PD PE=1 SV=4	P11413	59 kDa	50	46	47	56	52	45
22	Alpha-actinin-4 OS=Homo sapiens GN=ACTN4 PE=1 SV=2	O43707	105 kDa	124	124	124	132	119	147
314	26S protease regulatory subunit 7 OS=Homo sapiens GN=PSMC2 PE=1 SV=3	P35998	49 kDa	17	22	19	22	19	21
629	60S ribosomal protein L11 OS=Homo sapiens GN=RPL11 PE=1 SV=2	P62913	20 kDa	10	9	10	11	10	10
649	Alpha-centractin OS=Homo sapiens GN=ACTR1A PE=1 SV=1	P61163	43 kDa	11	8	10	11	8	12
670	Deoxyuridine 5'-triphosphate nucleotidohydrolase, mitochondrial OS=Homo sapiens GN=DUT PE=1 SV=4	P33316	27 kDa	9	10	10	9	10	12
470	Isoform 6 of Poly(rC)-binding protein 2 OS=Homo sapiens GN=PCBP2	Q15366-6	38 kDa	23	18	18	21	21	21
453	Proteasome subunit beta type-5 OS=Homo sapiens GN=PSMB5 PE=1 SV=3	P28074	28 kDa	18	14	13	14	21	13
604	General vesicular transport factor p115 OS=Homo sapiens GN=USO1 PE=1 SV=2	O60763	108 kDa	10	13	7	13	12	7
618	Nuclear transport factor 2 OS=Homo sapiens GN=NUTF2 PE=1 SV=1	P61970	14 kDa	10	10	10	11	11	10
1032	2,4-dienoyl-CoA reductase, mitochondrial OS=Homo sapiens GN=DECR1 PE=1 SV=1	Q16698	36 kDa	6	5	4	6	5	5
1080	NADH-ubiquinone oxidoreductase 75 kDa subunit, mitochondrial OS=Homo sapiens GN=NDUFS1 PE=1 SV=3	P28331	79 kDa	5	5	5	5	6	5
215	Histone H2A type 1 OS=Homo sapiens GN=HIST1H2AG PE=1 SV=2	P0C0S8	14 kDa	27	27	22	25	25	31
78	Prelamin-A/C OS=Homo sapiens GN=LMNA PE=1 SV=1	P02545	74 kDa	48	52	54	57	52	55
308	Ras-related protein Rab-7a OS=Homo sapiens GN=RAB7A PE=1 SV=1	P51149	23 kDa	21	18	23	23	22	21
636	Mitochondrial import inner membrane translocase subunit TIM44 OS=Homo sapiens GN=TIMM44 PE=1 SV=2	O43615	51 kDa	8	13	10	13	10	10
53	Leucine-rich PPR motif-containing protein, mitochondrial OS=Homo sapiens GN=LRPPRC PE=1 SV=3	P42704	158 kDa	64	65	43	63	57	63
389	ATP synthase F(0) complex subunit B1, mitochondrial OS=Homo sapiens GN=ATP5F1 PE=1 SV=2	P24539	29 kDa	20	17	10	16	17	17
97	Serine/threonine-protein phosphatase 2A 65 kDa regulatory subunit A alpha isoform OS=Homo sapiens GN=PPP2R1A PE=1 SV=4	P30153	65 kDa	51	50	41	51	50	50
574	Glucosidase 2 subunit beta OS=Homo sapiens GN=PRKCSH PE=1 SV=2	P14314	59 kDa	11	10	11	11	11	12
397	Peroxiredoxin-5, mitochondrial OS=Homo sapiens GN=PRDX5 PE=1 SV=4	P30044	22 kDa	17	15	16	17	20	14
96	T-complex protein 1 subunit delta OS=Homo sapiens GN=CCT4 PE=1 SV=4	P50991	58 kDa	46	52	50	50	55	52
157	Tyrosine--tRNA ligase, cytoplasmic OS=Homo sapiens GN=YARS PE=1 SV=4	P54577	59 kDa	33	37	30	38	31	37
145	Eukaryotic translation initiation factor 5A-1 OS=Homo sapiens GN=EIF5A PE=1 SV=2	P63241	17 kDa	37	36	29	37	34	37
402	60S ribosomal protein L12 OS=Homo sapiens GN=RPL12 PE=1 SV=1	P30050	18 kDa	18	16	18	19	19	17
814	Serine/threonine-protein phosphatase PP1-beta catalytic subunit OS=Homo sapiens GN=PPP1CB PE=1 SV=3	P62140	37 kDa	31	34	23	32	30	31
172	Isoform C1 of Heterogeneous nuclear ribonucleoproteins C1/C2 OS=Homo sapiens GN=HNRNPC	P07910-2	32 kDa	35	30	28	32	32	34
341	60S ribosomal protein L9 OS=Homo sapiens GN=RPL9 PE=1 SV=1	P32969	22 kDa	19	21	16	22	18	19
115	L-lactate dehydrogenase B chain OS=Homo sapiens GN=LDHB PE=1 SV=2	P07195	37 kDa	45	48	39	48	46	45
895	Melanoma-associated antigen B2 OS=Homo sapiens GN=MAGEB2 PE=1 SV=3	O15479	35 kDa	6	5	8	8	5	7
100	Isoleucine--tRNA ligase, cytoplasmic OS=Homo sapiens GN=IARS PE=1 SV=2	P41252	145 kDa	47	41	45	46	50	44
232	Cathepsin D OS=Homo sapiens GN=CTSD PE=1 SV=1	P07339	45 kDa	27	26	25	28	27	27
679	Histone H2AX OS=Homo sapiens GN=H2AFX PE=1 SV=2	P16104	15 kDa	21	20	18	21	20	21
45	Ezrin OS=Homo sapiens GN=EZR PE=1 SV=4	P15311	69 kDa	62	60	57	64	63	61
209	Splicing factor proline/glutamine-rich (Polypyrimidine tract binding protein associated) OS=Homo sapiens GN=SFPQ PE=2 SV=1	Q86VG2	76 kDa	22	29	29	27	31	26
828	Tyrosine-protein phosphatase non-receptor type 1 OS=Homo sapiens GN=PTPN1 PE=1 SV=1	P18031	50 kDa	7	5	8	10	5	6
902	Translocase of inner mitochondrial membrane 50 homolog (S. cerevisiae) OS=Homo sapiens GN=TIMM50 PE=2 SV=1	Q0VAB1	50 kDa	7	5	8	9	5	7
152	6-phosphogluconate dehydrogenase, decarboxylating OS=Homo sapiens GN=PGD PE=1 SV=3	P52209	53 kDa	37	35	29	37	32	37
461	Signal recognition particle subunit SRP68 OS=Homo sapiens GN=SRP68 PE=1 SV=2	Q9UHB9	71 kDa	14	15	12	13	13	17
148	Coatomer subunit alpha OS=Homo sapiens GN=COPA PE=1 SV=2	P53621	138 kDa	34	33	36	33	36	39
329	26S protease regulatory subunit 10B OS=Homo sapiens GN=PSMC6 PE=1 SV=1	P62333	44 kDa	23	18	21	19	24	22
316	116 kDa U5 small nuclear ribonucleoprotein component OS=Homo sapiens GN=EFTUD2 PE=1 SV=1	Q15029	109 kDa	18	26	19	22	22	22
414	E3 ubiquitin-protein ligase UBR4 OS=Homo sapiens GN=UBR4 PE=1 SV=1	Q5T4S7	574 kDa	21	16	5	16	14	14
441	Nucleolar protein 56 OS=Homo sapiens GN=NOP56 PE=1 SV=4	O00567	66 kDa	14	16	12	16	15	13
864	60S ribosomal protein L35 OS=Homo sapiens GN=RPL35 PE=1 SV=2	P42766	15 kDa	6	6	9	6	6	10
880	Enoyl-CoA delta isomerase 2, mitochondrial OS=Homo sapiens GN=ECI2 PE=1 SV=4	O75521	44 kDa	8	7	6	8	7	7
1381	Actin-like protein (Fragment) OS=Homo sapiens GN=ACT PE=3 SV=1	Q562Z4	12 kDa	13	16	13	15	16	13
[truncated: 1,364 more rows]

## Sheet: Protein Report
Therapy-induced stress response is associated with downregulation of pre-mRNA splicing in cancer cells
Corresponding author: Anufrieva Ksenia, anufrieva@phystech.edu
Additional file 7. Proteins and their peptides identified by a proteome analysis of SKOV3 cells prior to and after Cisplatin treatment
by columns
Biological sample category - group of samples
MS/MS sample name - unique number of a sample of "Cisplatin" or "Control" group
Protein name - identified proteins
Protein accession numbers - unique number in UniProt Knowledgebase (http://www.uniprot.org/)
Protein molecular weight (Da) - weight of identified protein in Da
Protein identification probability - probability of a protein to be identified correctly
Exclusive unique peptide count - number of unique peptides identified for this protein
Exclusive unique spectrum count - number of unique spectra identified for this protein
Total spectrum count - total number of spectra identified for this protein
Percentage of total spectra - persentage of total number of spectra identified for this protein
Percentage sequence coverage - percentage of a protein sequence covered by identified peptides
Biological sample category	MS/MS sample name	Protein name	Protein accession numbers	Protein molecular weight (Da)	Protein identification probability	Exclusive unique peptide count	Exclusive unique spectrum count	Total spectrum count	Percentage of total spectra	Percentage sequence coverage
Control	V343_01	ADP-ribosylation factor 4 OS=Homo sapiens GN=ARF4 PE=1 SV=3	P18085	20,511.6	1	2	2	4	6.82e-05	0.428
Control	V343_01	Mitogen-activated protein kinase kinase kinase 6 OS=Homo sapiens GN=MAP3K6 PE=1 SV=3	O95382	142,598.4	1	1	1	1	1.7e-05	0.0179
Control	V343_01	cDNA FLJ78693, highly similar to Homo sapiens TAF6-like RNA polymerase II, p300/CBP-associated factor (PCAF)-associated factor, 65kDa (TAF6L), mRNA OS=Homo sapiens PE=2 SV=1	A0A024R5A7	67,815.2	0.969	1	1	1	1.7e-05	0.0257
Control	V343_01	Protein disulfide-isomerase OS=Homo sapiens GN=P4HB PE=2 SV=1	A0A024R8S5	57,118.1	1	21	23	44	0.00075	0.516
Control	V343_01	Exocyst complex component 5 OS=Homo sapiens GN=EXOC5 PE=1 SV=1	A0A0A0MSI8	81,855.1	0.086	0	0	0	0	0
Control	V343_01	Aspartate aminotransferase, mitochondrial OS=Homo sapiens GN=GOT2 PE=1 SV=3	P00505	47,518.6	1	12	13	25	0.000426	0.402
Control	V343_01	60S ribosomal protein L35a OS=Homo sapiens GN=RPL35A PE=1 SV=2	P18077	12,538.1	1	3	3	4	6.82e-05	0.155
Control	V343_01	Histone H2A.Z OS=Homo sapiens GN=H2AFZ PE=1 SV=2	P0C0S5	13,509.2	1	4	4	5	8.52e-05	0.539
Control	V343_01	Nucleoside diphosphate kinase A OS=Homo sapiens GN=NME1 PE=1 SV=1	P15531	17,148.8	0.969	1	2	2	3.41e-05	0.704
Control	V343_01	Nardilysin OS=Homo sapiens GN=NRDC PE=1 SV=1	A0A087WYK8	131,575.7	1	6	6	6	0.000102	0.0896
Control	V343_01	CDP-diacylglycerol--inositol 3-phosphatidyltransferase (Phosphatidylinositol synthase), isoform CRA_a OS=Homo sapiens GN=CDIPT PE=2 SV=1	A8K3L7	23,540.3	1	4	4	7	0.000119	0.254
Control	V343_01	1-aminocyclopropane-1-carboxylate synthase-like protein (Non-functional) isoform 4 (Fragment) OS=Homo sapiens GN=ACCS PE=2 SV=1	A0A0S2Z5S5	57,324.5	0.969	1	1	1	1.7e-05	0.022
Control	V343_01	S-phase kinase-associated protein 1 OS=Homo sapiens GN=SKP1 PE=1 SV=2	P63208	18,658.4	1	5	5	8	0.000136	0.38
Control	V343_01	Trinucleotide repeat-containing gene 6B protein (Fragment) OS=Homo sapiens GN=TNRC6B PE=1 SV=1	A0A024R1T4	194,000.6	0.969	1	1	1	1.7e-05	0.00927
Control	V343_01	DNA topoisomerase 2 (Fragment) OS=Homo sapiens PE=2 SV=1	B4DKD0	183,273.1	1	2	2	2	3.41e-05	0.0443
Control	V343_01	Uncharacterized protein OS=Homo sapiens GN=FLJ22555 PE=4 SV=1	A0A024R3U8	32,545.6	1	2	2	2	3.41e-05	0.0722
Control	V343_01	Fatty acid synthase OS=Homo sapiens GN=FASN PE=1 SV=3	P49327	273,427.1	1	66	72	143	0.00244	0.438
Control	V343_01	KIAA1033 protein OS=Homo sapiens GN=KIAA1033 PE=2 SV=1	B7ZKT9	136,522.8	1	4	4	4	6.82e-05	0.0494
Control	V343_01	Cytoplasmic dynein 1 light intermediate chain 1 OS=Homo sapiens GN=DYNC1LI1 PE=1 SV=3	Q9Y6G9	56,580.2	1	4	5	6	0.000102	0.14
Control	V343_01	cDNA FLJ51699, highly similar to Sorting nexin-17 OS=Homo sapiens PE=2 SV=1	B4DTB8	52,901.6	0.097	0	0	0	0	0
Control	V343_01	Acyl-coenzyme A thioesterase 13 OS=Homo sapiens GN=ACOT13 PE=1 SV=1	Q9NPJ3	14,960.6	0.664	1	1	1	1.7e-05	0.0714
Control	V343_01	Isocitrate dehydrogenase [NAD] subunit, mitochondrial OS=Homo sapiens GN=IDH3B PE=1 SV=1	A0A087WZN1	42,183.6	1	4	5	7	0.000119	0.184
Control	V343_01	Solute carrier family 35 member F2 OS=Homo sapiens GN=SLC35F2 PE=1 SV=1	E9PJD1	41,214.1	0.644	1	1	1	1.7e-05	0.0749
Control	V343_01	cDNA FLJ14643 fis, clone NT2RP2001597, weakly similar to RYANODINE RECEPTOR, CARDIAC MUSCLE OS=Homo sapiens PE=2 SV=1	A0A024R6U0	64,181.3	0.969	1	1	1	1.7e-05	0.0434
Control	V343_01	HCG2043376, isoform CRA_b OS=Homo sapiens GN=hCG_2043376 PE=4 SV=1	A0A024R0I3	22,006.7	1	2	2	6	0.000102	0.617
Control	V343_01	Glutathione peroxidase OS=Homo sapiens GN=GPX4 PE=1 SV=1	A0A087WT12	22,175.3	0.969	1	1	1	1.7e-05	0.0558
Control	V343_01	Isoform 2 of Aminoacyl tRNA synthase complex-interacting multifunctional protein 1 OS=Homo sapiens GN=AIMP1	REV_Q12904-2_DECOY	37,039.5	0.203	0	0	0	0	0
Control	V343_01	Tyrosine-protein phosphatase non-receptor type OS=Homo sapiens GN=PTPN1 PE=2 SV=1	A8K3M3	49,967.7	1	6	7	10	0.00017	0.179
Control	V343_01	Basic leucine zipper and W2 domain-containing protein 2 (Fragment) OS=Homo sapiens GN=BZW2 PE=1 SV=1	A0A024RA42	48,164.0	1	2	2	2	3.41e-05	0.0668
Control	V343_01	U3 small nucleolar RNA-interacting protein 2 OS=Homo sapiens GN=RRP9 PE=1 SV=1	O43818	51,840.9	1	2	3	3	5.11e-05	0.0737
Control	V343_01	Eukaryotic translation initiation factor 5A-1 OS=Homo sapiens GN=EIF5A PE=1 SV=2	P63241	16,832.7	1	13	14	37	0.000631	0.831
Control	V343_01	40S ribosomal protein S6 OS=Homo sapiens GN=RPS6 PE=2 SV=1	A2A3R6	28,681.7	1	4	5	14	0.000239	0.193
Control	V343_01	Mitochondrial ribosomal protein L38, isoform CRA_b OS=Homo sapiens GN=MRPL38 PE=1 SV=1	B2R894	44,597.4	1	2	2	2	3.41e-05	0.0684
Control	V343_01	Brefeldin A-inhibited guanine nucleotide-exchange protein 2 OS=Homo sapiens GN=ARFGEF2 PE=1 SV=3	Q9Y6D5	202,041.7	0.278	0	0	0	0	0
Control	V343_01	Dynactin subunit 1 OS=Homo sapiens GN=DCTN1 PE=1 SV=1	E7EX90	136,823.0	1	7	8	9	0.000153	0.117
Control	V343_01	Terminal uridylyltransferase 4 (Fragment) OS=Homo sapiens GN=ZCCHC11 PE=1 SV=1	A0A0C4DFM7	185,170.7	0.6	0	0	0	0	0
Control	V343_01	Mitochondrial carrier homolog 2 (Fragment) OS=Homo sapiens GN=MTCH2 PE=1 SV=7	E9PIE4	33,331.6	1	7	8	19	0.000324	0.356
Control	V343_01	Actin, cytoplasmic 2 OS=Homo sapiens GN=ACTG1 PE=1 SV=1	P63261	41,793.9	1	28	53	399	0.0068	0.856
Control	V343_01	SAR1a gene homolog 2 variant (Fragment) OS=Homo sapiens PE=2 SV=1	Q53F37	22,411.0	1	5	5	9	0.000153	0.48
Control	V343_01	MICOS complex subunit MIC13 OS=Homo sapiens GN=C19orf70 PE=1 SV=1	A0A140TA84	13,087.3	0.969	1	2	2	3.41e-05	0.271
Control	V343_01	Probable 28S rRNA (cytosine(4447)-C(5))-methyltransferase OS=Homo sapiens GN=NOP2 PE=1 SV=2	P46087	89,303.6	1	2	2	4	6.82e-05	0.0727
Control	V343_01	cDNA FLJ53687, highly similar to Hsc70-interacting protein OS=Homo sapiens PE=2 SV=1	A0A140VKA6	41,332.4	1	7	9	16	0.000273	0.236
Control	V343_01	Cilia- and flagella-associated protein 20 OS=Homo sapiens GN=CFAP20 PE=1 SV=1	Q9Y6A4	22,775.6	1	3	3	3	5.11e-05	0.207
Control	V343_01	Threonine--tRNA ligase, cytoplasmic OS=Homo sapiens GN=TARS PE=1 SV=3	P26639	83,437.8	1	24	24	43	0.000733	0.414
Control	V343_01	14-3-3 protein theta OS=Homo sapiens GN=YWHAQ PE=1 SV=1	P27348	27,765.4	1	11	13	24	0.000409	0.506
Control	V343_01	Lactamase, beta 2, isoform CRA_a OS=Homo sapiens GN=LACTB2 PE=2 SV=1	A0A024R811	32,806.7	0.974	1	1	1	1.7e-05	0.0312
Control	V343_01	Bifunctional 3'-phosphoadenosine 5'-phosphosulfate synthase 2 OS=Homo sapiens GN=PAPSS2 PE=1 SV=2	O95340	69,501.8	1	3	4	6	0.000102	0.0993
Control	V343_01	Hepatoma-derived growth factor-related protein 2 OS=Homo sapiens GN=HDGFRP2 PE=1 SV=1	Q7Z4V5	74,318.3	0.975	1	1	1	1.7e-05	0.0343
Control	V343_01	cDNA FLJ54042, highly similar to ATP-binding cassette sub-family D member 3 OS=Homo sapiens PE=2 SV=1	B4DZ22	75,479.2	1	6	6	17	0.00029	0.152
Control	V343_01	cDNA FLJ55983, highly similar to U4/U6 small nuclear ribonucleoprotein Prp3 OS=Homo sapiens PE=2 SV=1	B2R791	77,530.7	1	3	3	4	6.82e-05	0.0966
Control	V343_01	Protein EFR3 homolog A OS=Homo sapiens GN=EFR3A PE=1 SV=2	Q14156	92,927.0	1	2	2	2	3.41e-05	0.0512
Control	V343_01	40S ribosomal protein S19 OS=Homo sapiens GN=RPS19 PE=2 SV=1	B0ZBD0	16,060.5	1	7	8	14	0.000239	0.31
Control	V343_01	Pachytene checkpoint protein 2 homolog OS=Homo sapiens GN=TRIP13 PE=1 SV=2	Q15645	48,552.1	1	8	8	9	0.000153	0.255
Control	V343_01	HEBP2 protein (Fragment) OS=Homo sapiens GN=HEBP2 PE=2 SV=1	Q05DB4	22,875.7	1	2	2	2	3.41e-05	0.195
Control	V343_01	Translin OS=Homo sapiens GN=TSN PE=1 SV=1	E9PGT1	26,183.4	1	8	8	13	0.000222	0.421
Control	V343_01	60S ribosomal protein L13a OS=Homo sapiens GN=RPL13A PE=1 SV=2	P40429	23,577.9	1	7	8	18	0.000307	0.335
Control	V343_01	C447E6.1 (Nucleotide binding protein 1 (E.coli MinD like) ) (Fragment) OS=Homo sapiens GN=NUBP1 PE=3 SV=1	B2RDN3	28,825.3	1	2	2	3	5.11e-05	0.196
Control	V343_01	Very-long-chain 3-oxoacyl-CoA reductase OS=Homo sapiens GN=HSD17B12 PE=1 SV=2	Q53GQ0	34,325.4	1	6	7	13	0.000222	0.292
Control	V343_01	Chloride intracellular channel protein OS=Homo sapiens PE=2 SV=1	B4DWC4	28,773.6	1	10	12	25	0.000426	0.553
Control	V343_01	Sorting nexin-5 OS=Homo sapiens GN=SNX5 PE=1 SV=1	Q9Y5X3	46,817.8	1	3	3	3	5.11e-05	0.0866
Control	V343_01	Sorting nexin-8 (Fragment) OS=Homo sapiens GN=SNX8 PE=1 SV=1	B2RDT8	52,570.6	0.969	1	1	1	1.7e-05	0.0366
Control	V343_01	Sorting nexin OS=Homo sapiens PE=2 SV=1	A0A087WYU1	66,592.8	1	4	4	4	6.82e-05	0.0756
Control	V343_01	cDNA FLJ53291, highly similar to Beta-galactosidase-related protein OS=Homo sapiens PE=2 SV=1	B7Z5H9	76,077.7	0.969	1	1	1	1.7e-05	0.0207
Control	V343_01	EBNA1 binding protein 2 OS=Homo sapiens GN=EBNA1BP2 PE=1 SV=1	H7C2Q8	34,852.9	1	4	4	4	6.82e-05	0.141
Control	V343_01	Anion exchange protein OS=Homo sapiens GN=SLC4A7 PE=2 SV=1	REV_B5M450_DECOY	139,258.2	0.964	1	1	1	1.7e-05	0.0104
Control	V343_01	cDNA FLJ61206, highly similar to Homo sapiens multiple substrate lipid kinase (MULK), mRNA OS=Homo sapiens PE=2 SV=1	A4D1U5	47,138.0	0.969	1	1	1	1.7e-05	0.0592
Control	V343_01	SH3 domain-containing kinase-binding protein 1 (Fragment) OS=Homo sapiens GN=SH3KBP1 PE=1 SV=1	Q5JPT2	73,128.9	0.052	0	0	0	0	0
Control	V343_01	A-kinase anchor protein 8 OS=Homo sapiens GN=AKAP8 PE=1 SV=1	O43823	76,109.1	0.969	1	1	1	1.7e-05	0.0289
Control	V343_01	Replication protein A 70 kDa DNA-binding subunit OS=Homo sapiens GN=RPA1 PE=1 SV=2	P27694	68,139.0	1	5	5	5	8.52e-05	0.0925
Control	V343_01	Protein XRP2 OS=Homo sapiens PE=2 SV=1	B2R6F5	39,641.3	0.969	1	1	1	1.7e-05	0.0286
Control	V343_01	Nucleoporin 155kDa, isoform CRA_a OS=Homo sapiens GN=NUP155 PE=4 SV=1	A0A024R071	155,203.0	1	8	8	10	0.00017	0.106
Control	V343_01	Small subunit processome component 20 homolog OS=Homo sapiens GN=UTP20 PE=1 SV=3	O75691	318,395.6	1	4	4	4	6.82e-05	0.0241
Control	V343_01	Nucleoporin 153kDa, isoform CRA_a OS=Homo sapiens GN=NUP153 PE=4 SV=1	A0A024QZW7	153,939.2	0.825	1	1	1	1.7e-05	0.0156
Control	V343_01	U1 small nuclear ribonucleoprotein C OS=Homo sapiens GN=SNRPC PE=1 SV=1	A0A0A0MRR7	17,393.9	0.969	1	1	1	1.7e-05	0.0755
Control	V343_01	cDNA FLJ77858, highly similar to Homo sapiens N-acylsphingosine amidohydrolase (acid ceramidase) 1 (ASAH1), transcript variant 1, mRNA OS=Homo sapiens PE=2 SV=1	A8K0B6	60,684.6	0.969	1	1	1	1.7e-05	0.0421
Control	V343_01	Chaperonin containing TCP1, subunit 7 (Eta) variant (Fragment) OS=Homo sapiens PE=2 SV=1	Q53HV2	59,367.8	1	22	28	60	0.00102	0.576
Control	V343_01	cDNA, FLJ94417, highly similar to Homo sapiens WD repeat domain 57 (U5 snRNP specific) (WDR57), mRNA OS=Homo sapiens PE=2 SV=1	A0MNP2	39,311.0	1	3	3	3	5.11e-05	0.176
Control	V343_01	Coatomer subunit gamma-1 OS=Homo sapiens GN=COPG1 PE=1 SV=1	Q9Y678	97,719.4	1	20	21	36	0.000613	0.362
Control	V343_01	cDNA FLJ76169 OS=Homo sapiens PE=2 SV=1	A8K4K9	34,834.8	1	3	4	4	6.82e-05	0.148
Control	V343_01	Copine-1 OS=Homo sapiens GN=CPNE1 PE=1 SV=1	Q99829	59,058.6	1	6	7	20	0.000341	0.156
Control	V343_01	Ubiquitin-conjugating enzyme E2L 3, isoform CRA_a OS=Homo sapiens GN=UBE2L3 PE=3 SV=1	A0A024R1A4	17,862.3	0.969	1	2	6	0.000102	0.461
Control	V343_01	Protein ELYS OS=Homo sapiens GN=AHCTF1 PE=1 SV=3	Q8WYP5	252,500.1	0.997	1	1	1	1.7e-05	0.00441
Control	V343_01	Tumor susceptibility gene 101 protein OS=Homo sapiens GN=TSG101 PE=1 SV=1	F5H442	43,946.0	0.998	1	1	2	3.41e-05	0.0359
Control	V343_01	PEST proteolytic signal-containing nuclear protein OS=Homo sapiens GN=PCNP PE=1 SV=2	Q8WW12	18,925.4	0.991	1	1	1	1.7e-05	0.0618
Control	V343_01	cDNA, FLJ96437 OS=Homo sapiens PE=2 SV=1	B2RD36	28,048.6	1	3	3	3	5.11e-05	0.122
Control	V343_01	TIP41-like protein OS=Homo sapiens GN=TIPRL PE=1 SV=2	O75663	31,444.8	1	2	2	5	8.52e-05	0.169
Control	V343_01	Isocitrate dehydrogenase [NADP], mitochondrial OS=Homo sapiens GN=IDH2 PE=1 SV=2	P48735	50,910.4	0.969	1	1	1	1.7e-05	0.0553
Control	V343_01	cDNA FLJ36188 fis, clone TESTI2027179, highly similar to Transmembrane 9 superfamily protein member 2 OS=Homo sapiens PE=2 SV=1	A0A024QYR8	75,778.9	1	2	2	2	3.41e-05	0.0211
Control	V343_01	60S ribosomal protein L3 OS=Homo sapiens GN=RPL3 PE=1 SV=2	P39023	46,109.5	1	10	12	22	0.000375	0.31
Control	V343_01	Prolyl 4-hydroxylase subunit alpha-1 OS=Homo sapiens GN=P4HA1 PE=1 SV=2	P13674	61,051.6	0.969	1	1	1	1.7e-05	0.0206
Control	V343_01	cDNA FLJ56092, highly similar to Pentatricopeptide repeat protein 1 OS=Homo sapiens PE=2 SV=1	B4DJ38	84,112.7	1	2	2	6	0.000102	0.032
Control	V343_01	Tubulin alpha-1A chain OS=Homo sapiens GN=TUBA1A PE=1 SV=1	Q71U36	50,135.7	1	3	5	17	0.00029	0.752
Control	V343_01	U5 small nuclear ribonucleoprotein 200 kDa helicase OS=Homo sapiens GN=SNRNP200 PE=1 SV=2	O75643	244,513.8	1	23	25	33	0.000562	0.176
Control	V343_01	Cold shock domain protein A, isoform CRA_a OS=Homo sapiens GN=CSDA PE=4 SV=1	A0A024RAQ1	40,089.4	0.969	1	1	1	1.7e-05	0.159
Control	V343_01	cDNA FLJ59286, highly similar to Pre-mRNA-processing factor 40 homolog A (Fragment) OS=Homo sapiens PE=2 SV=1	B4DPY2	92,899.6	1	3	3	4	6.82e-05	0.0588
Control	V343_01	Sodium/potassium-transporting ATPase subunit alpha (Fragment) OS=Homo sapiens PE=2 SV=1	B7Z3V1	112,899.5	1	19	21	34	0.000579	0.244
Control	V343_01	Liprin-beta-1 OS=Homo sapiens GN=PPFIBP1 PE=1 SV=2	Q86W92	113,185.3	1	3	3	3	5.11e-05	0.0468
Control	V343_01	cDNA, FLJ94171, highly similar to Homo sapiens solute carrier family 25 (mitochondrial carrier; ornithine transporter) member 15 (SLC25A15), nuclear gene encoding mitochondrial protein, mRNA OS=Homo sapiens PE=2 SV=1	B2R921	32,737.4	0.998	1	1	2	3.41e-05	0.093
Control	V343_01	Phosphoserine aminotransferase OS=Homo sapiens PE=2 SV=1	A0A024R222	40,423.3	1	17	23	47	0.000801	0.649
Control	V343_01	Polynucleotide 5'-hydroxyl-kinase NOL9 OS=Homo sapiens GN=NOL9 PE=1 SV=1	Q5SY16	79,324.9	1	3	3	5	8.52e-05	0.0798
Control	V343_01	Regulator of microtubule dynamics protein 1 OS=Homo sapiens GN=RMDN1 PE=1 SV=1	Q96DB5	35,809.8	1	3	3	4	6.82e-05	0.105
Control	V343_01	Protein NipSnap homolog 3A OS=Homo sapiens GN=NIPSNAP3A PE=1 SV=2	Q9UFN0	28,466.9	0.969	1	1	2	3.41e-05	0.0405
Control	V343_01	cDNA FLJ76913, highly similar to Homo sapiens F-box protein 7 (FBXO7), mRNA OS=Homo sapiens PE=2 SV=1	A8K7F7	58,505.2	0.969	1	1	3	5.11e-05	0.0364
Control	V343_01	HCTP4 OS=Homo sapiens GN=HCTP4 PE=1 SV=1	Q643R0	85,654.3	0.969	1	1	1	1.7e-05	0.012
Control	V343_01	cDNA FLJ52099 OS=Homo sapiens PE=2 SV=1	REV_B4DM49_DECOY	67,106.0	0.969	1	1	1	1.7e-05	0.0161
Control	V343_01	Coiled-coil domain-containing protein 47 OS=Homo sapiens GN=CCDC47 PE=1 SV=1	Q96A33	55,874.9	1	6	7	11	0.000187	0.201
Control	V343_01	NudC domain-containing protein 2 OS=Homo sapiens GN=NUDCD2 PE=1 SV=1	Q8WVJ2	17,675.9	0.921	1	1	1	1.7e-05	0.0637
Control	V343_01	TMEM214 protein (Fragment) OS=Homo sapiens GN=TMEM214 PE=2 SV=1	B3LEU8	77,153.5	0.969	1	1	1	1.7e-05	0.0145
Control	V343_01	cDNA FLJ58227, highly similar to Glutamate--cysteine ligase catalytic subunit (EC 6.3.2.2) OS=Homo sapiens PE=2 SV=1	B4E2I4	72,767.8	0.969	1	1	1	1.7e-05	0.0377
Control	V343_01	Eukaryotic translation initiation factor 3 subunit A OS=Homo sapiens GN=eIF3a PE=2 SV=1	J9R021	166,574.9	1	21	24	34	0.000579	0.195
Control	V343_01	Nucleoplasmin-3 OS=Homo sapiens GN=NPM3 PE=1 SV=3	O75607	19,343.1	0.969	1	1	2	3.41e-05	0.0899
Control	V343_01	Testicular tissue protein Li 206 OS=Homo sapiens GN=TMED10 PE=2 SV=1	A0A024R6I3	24,977.5	1	5	6	11	0.000187	0.224
Control	V343_01	Isocitrate dehydrogenase [NAD] subunit, mitochondrial OS=Homo sapiens PE=2 SV=1	B4DJB4	39,592.5	1	9	11	15	0.000256	0.336
Control	V343_01	Eukaryotic translation initiation factor 3 subunit M OS=Homo sapiens GN=EIF3M PE=1 SV=1	Q7L2H7	42,503.9	1	7	10	12	0.000204	0.313
Control	V343_01	Hunc18b2 OS=Homo sapiens PE=2 SV=1	A0A087WWS7	66,454.8	1	3	3	4	6.82e-05	0.111
Control	V343_01	Signal recognition particle receptor beta subunit OS=Homo sapiens GN=SRPRB PE=2 SV=1	Q549N5	29,703.1	1	3	3	3	5.11e-05	0.166
Control	V343_01	Isoform 2 of Adenylyl cyclase-associated protein 1 OS=Homo sapiens GN=CAP1	Q01518-2	51,830.5	0.969	1	2	4	6.82e-05	0.464
Control	V343_01	TRPM8 channel-associated factor 1 OS=Homo sapiens GN=TCAF1 PE=1 SV=3	Q9Y4C2	102,127.3	1	3	3	5	8.52e-05	0.0695
Control	V343_01	T-complex protein 1 subunit gamma OS=Homo sapiens PE=2 SV=1	Q2TU64	60,580.4	1	19	22	54	0.00092	0.468
Control	V343_01	cDNA FLJ54250 OS=Homo sapiens PE=2 SV=1	B4E360	63,248.1	0.969	1	1	1	1.7e-05	0.0406
Control	V343_01	Lysosomal-associated membrane protein 1, isoform CRA_a OS=Homo sapiens GN=LAMP1 PE=4 SV=1	A0A024RDY3	44,883.1	1	4	4	4	6.82e-05	0.0983
Control	V343_01	CDK-activating kinase assembly factor MAT1 (Fragment) OS=Homo sapiens GN=MNAT1 PE=1 SV=1	A0A024R688	35,823.5	0.969	1	1	1	1.7e-05	0.0712
Control	V343_01	cDNA, FLJ92955, highly similar to Homo sapiens transportin-SR (TRN-SR), mRNA OS=Homo sapiens PE=2 SV=1	A0A024R794	104,204.3	1	5	5	13	0.000222	0.0943
Control	V343_01	Peptidyl-prolyl cis-trans isomerase FKBP3 OS=Homo sapiens GN=FKBP3 PE=1 SV=1	Q00688	25,177.4	1	3	3	4	6.82e-05	0.156
Control	V343_01	cDNA FLJ61538, highly similar to Switch-associated protein 70 OS=Homo sapiens PE=2 SV=1	B4E245	61,307.7	1	2	2	2	3.41e-05	0.0581
Control	V343_01	cDNA FLJ75187, highly similar to Homo sapiens nap1 P120 OS=Homo sapiens PE=2 SV=1	A8K8X0	112,297.8	0.99	1	1	1	1.7e-05	0.0216
Control	V343_01	Protein scribble homolog OS=Homo sapiens GN=SCRIB PE=1 SV=1	A0A0G2JNZ2	174,887.3	1	2	2	2	3.41e-05	0.0233
Control	V343_01	Cytochrome b5 type B OS=Homo sapiens GN=CYB5B PE=1 SV=1	H3BUX2	16,332.4	1	4	4	6	0.000102	0.507
Control	V343_01	Isoform IIa of Prolyl 4-hydroxylase subunit alpha-2 OS=Homo sapiens GN=P4HA2	O15460-2	60,633.8	0.989	1	1	1	1.7e-05	0.0356
Control	V343_01	Uncharacterized protein OS=Homo sapiens PE=1 SV=2	REV_M0QZD8_DECOY	354,219.5	0.956	1	1	1	1.7e-05	0.00279
Control	V343_01	Asparagine--tRNA ligase, cytoplasmic OS=Homo sapiens GN=NARS PE=1 SV=1	O43776	62,944.3	1	19	23	37	0.000631	0.383
Control	V343_01	H.sapiens ras-related Hrab4 protein OS=Homo sapiens PE=2 SV=1	A0A024R3U9	24,390.4	1	2	2	2	3.41e-05	0.161
Control	V343_01	cDNA, FLJ93313, highly similar to Homo sapiens lectin, mannose-binding, 1 (LMAN1), mRNA OS=Homo sapiens PE=2 SV=1	A0A024R2A7	57,549.2	1	5	5	6	0.000102	0.196
Control	V343_01	cDNA, FLJ95176, Homo sapiens CGI-48 protein (CGI-48), mRNA OS=Homo sapiens PE=2 SV=1	B2RAX6	62,004.4	1	3	3	3	5.11e-05	0.0917
Control	V343_01	Small glutamine-rich tetratricopeptide repeat-containing protein alpha OS=Homo sapiens GN=SGTA PE=1 SV=1	O43765	34,063.9	1	6	6	8	0.000136	0.233
Control	V343_01	NADH dehydrogenase [ubiquinone] 1 alpha subcomplex subunit 8 OS=Homo sapiens PE=2 SV=1	B7Z768	20,105.2	0.969	1	1	2	3.41e-05	0.105
Control	V343_01	cDNA FLJ55485, highly similar to Heat shock cognate 71 kDa protein OS=Homo sapiens PE=2 SV=1	B4E1Q1	55,023.3	0.969	1	1	3	5.11e-05	0.629
Control	V343_01	Tropomyosin 3 isoform 3 (Fragment) OS=Homo sapiens GN=TPM3 PE=2 SV=1	A0A087WWU8	29,033.3	1	5	5	7	0.000119	0.274
Control	V343_01	Bifunctional lysine-specific demethylase and histidyl-hydroxylase MINA (Fragment) OS=Homo sapiens GN=MINA PE=1 SV=1	D6RCB6	52,801.9	0.969	1	1	2	3.41e-05	0.0581
Control	V343_01	cDNA FLJ55209, highly similar to Basic FGF-repressed Zic-binding protein OS=Homo sapiens PE=2 SV=1	B1AKV3	34,600.9	1	2	2	2	3.41e-05	0.0635
Control	V343_01	Ras-related protein Ral-A OS=Homo sapiens GN=RALA PE=1 SV=1	P11233	23,567.2	1	2	2	2	3.41e-05	0.15
Control	V343_01	Protocadherin alpha-3 OS=Homo sapiens GN=PCDHA3 PE=2 SV=1	Q9Y5H8	102,428.5	0.057	0	0	0	0	0
Control	V343_01	Microtubule-associated protein OS=Homo sapiens GN=MAP4 PE=1 SV=1	E7EVA0	245,445.5	1	11	11	14	0.000239	0.0832
Control	V343_01	Proteasomal ubiquitin receptor ADRM1 OS=Homo sapiens GN=ADRM1 PE=1 SV=2	Q16186	42,154.3	1	4	4	6	0.000102	0.147
Control	V343_01	40S ribosomal protein S21 OS=Homo sapiens GN=RPS21 PE=1 SV=1	P63220	9,111.6	1	5	6	7	0.000119	0.627
Control	V343_01	cDNA FLJ60738, highly similar to RNA polymerase-associated protein LEO1 OS=Homo sapiens PE=2 SV=1	B4DNM0	75,405.3	0.969	1	1	1	1.7e-05	0.0195
Control	V343_01	NADH-ubiquinone oxidoreductase chain 5 OS=Homo sapiens GN=ND5 PE=3 SV=1	A0A023I890	67,037.1	0.969	1	1	1	1.7e-05	0.0813
Control	V343_01	Glycogen phosphorylase, brain form OS=Homo sapiens GN=PYGB PE=1 SV=5	P11216	96,698.3	1	17	19	30	0.000511	0.295
Control	V343_01	Oxysterol-binding protein 1 OS=Homo sapiens GN=OSBP PE=1 SV=1	P22059	89,422.4	1	5	5	6	0.000102	0.102
Control	V343_01	Trifunctional purine biosynthetic protein adenosine-3 OS=Homo sapiens GN=GART PE=1 SV=1	P22102	107,768.4	1	22	24	35	0.000596	0.344
Control	V343_01	Testicular secretory protein Li 56 OS=Homo sapiens PE=2 SV=1	A0A140VK56	37,541.7	1	10	10	15	0.000256	0.312
Control	V343_01	Ribosomal protein L34, isoform CRA_a OS=Homo sapiens GN=RPL34 PE=4 SV=1	A0A024RDH8	13,293.1	0.999	1	1	2	3.41e-05	0.0684
Control	V343_01	Thimet oligopeptidase OS=Homo sapiens GN=THOP1 PE=1 SV=2	P52888	78,840.6	1	5	6	8	0.000136	0.126
Control	V343_01	CABYRc OS=Homo sapiens PE=2 SV=1	REV_A0A024RC21_DECOY	52,772.2	0.969	1	1	1	1.7e-05	0.0162
Control	V343_01	Spermine synthase OS=Homo sapiens GN=SMS PE=1 SV=2	P52788	41,269.6	1	7	8	9	0.000153	0.342
Control	V343_01	Guanine nucleotide binding protein-like 3 (Nucleolar), isoform CRA_b OS=Homo sapiens GN=GNL3 PE=4 SV=1	A0A024R2Z6	60,573.7	1	5	5	5	8.52e-05	0.149
Control	V343_01	Actinin alpha 4 isoform 1 (Fragment) OS=Homo sapiens GN=ACTN4 PE=2 SV=1	A0A0S2Z3G9	104,857.2	1	50	60	132	0.00225	0.682
Control	V343_01	cDNA FLJ50427, highly similar to Ubiquitin carboxyl-terminal hydrolase 7 (EC3.1.2.15) OS=Homo sapiens PE=2 SV=1	B7Z855	128,305.0	1	10	10	16	0.000273	0.15
Control	V343_01	cDNA FLJ75839, highly similar to Homo sapiens phosphatidylserine synthase 1 (PTDSS1), mRNA OS=Homo sapiens PE=2 SV=1	A8KAH1	55,529.1	0.969	1	1	1	1.7e-05	0.0296
Control	V343_01	FACT complex subunit SPT16 OS=Homo sapiens GN=SUPT16H PE=1 SV=1	Q9Y5B9	119,917.4	1	8	8	11	0.000187	0.123
Control	V343_01	Programmed cell death protein 6 OS=Homo sapiens GN=PDCD6 PE=1 SV=1	O75340	21,869.1	1	5	5	10	0.00017	0.435
Control	V343_01	60S ribosomal export protein NMD3 OS=Homo sapiens GN=NMD3 PE=1 SV=1	B3KMN5	57,603.4	1	1	1	1	1.7e-05	0.0696
Control	V343_01	FAS-associated factor 2 OS=Homo sapiens GN=FAF2 PE=1 SV=2	Q96CS3	52,624.4	1	8	8	10	0.00017	0.312
Control	V343_01	Actin, cytoplasmic 1 OS=Homo sapiens GN=ACTB PE=1 SV=1	P60709	41,737.8	0.969	1	2	13	0.000222	0.856
Control	V343_01	Isoform 2 of Eukaryotic peptide chain release factor GTP-binding subunit ERF3A OS=Homo sapiens GN=GSPT1	P15170-2	68,601.0	1	6	6	7	0.000119	0.146
Control	V343_01	Solute carrier family 16 (Monocarboxylic acid transporters), member 3, isoform CRA_a OS=Homo sapiens GN=SLC16A3 PE=4 SV=1	A0A024R8U1	49,470.4	0.969	1	1	1	1.7e-05	0.028
Control	V343_01	Ribonuclease P protein subunit p20 (Fragment) OS=Homo sapiens GN=POP7 PE=1 SV=1	C9JYM0	15,651.3	0.854	1	1	1	1.7e-05	0.107
Control	V343_01	RNA binding motif protein 28 isoform 1 OS=Homo sapiens GN=RBM28 PE=2 SV=1	A0A024R753	85,739.1	0.999	1	1	2	3.41e-05	0.029
Control	V343_01	Malignant T-cell-amplified sequence 1 OS=Homo sapiens GN=MCTS1 PE=1 SV=1	Q9ULC4	20,555.9	1	6	7	13	0.000222	0.525
Control	V343_01	cDNA, FLJ95005, highly similar to Homo sapiens kinesin family member 11 (KIF11), mRNA OS=Homo sapiens PE=2 SV=1	B2RAM6	119,161.9	1	2	2	2	3.41e-05	0.0436
Control	V343_01	ORM1-like protein 2 OS=Homo sapiens GN=ORMDL2 PE=1 SV=1	F8VWV8	17,363.9	0.969	1	1	3	5.11e-05	0.131
Control	V343_01	cDNA FLJ10132 fis, clone HEMBA1003046, highly similar to Mitochondrial-processing peptidase subunit beta, mitochondrial (EC 3.4.24.64) OS=Homo sapiens PE=2 SV=1	B3KM34	54,367.1	1	1	1	1	1.7e-05	0.0225
Control	V343_01	26S proteasome non-ATPase regulatory subunit 10 OS=Homo sapiens GN=PSMD10 PE=1 SV=1	B1AJY5	24,428.2	1	2	2	3	5.11e-05	0.173
Control	V343_01	Mitochondrial import inner membrane translocase subunit TIM44 OS=Homo sapiens GN=TIMM44 PE=1 SV=2	O43615	51,357.1	1	11	11	13	0.000222	0.312
Control	V343_01	Ubiquitin-conjugating enzyme E2 A OS=Homo sapiens GN=UBE2A PE=1 SV=1	A0A0R4J2E5	17,315.7	1	2	2	3	5.11e-05	0.52
Control	V343_01	Charged multivesicular body protein 7 OS=Homo sapiens GN=CHMP7 PE=1 SV=1	Q8WUX9	50,911.5	0.969	1	1	2	3.41e-05	0.0508
Control	V343_01	Coatomer protein complex, subunit zeta 1, isoform CRA_a OS=Homo sapiens GN=COPZ1 PE=4 SV=1	A0A024RB72	20,198.9	1	3	3	4	6.82e-05	0.209
Control	V343_01	SURP and G-patch domain-containing protein 2 OS=Homo sapiens GN=SUGP2 PE=1 SV=1	A0A024R7K0	120,211.1	1	2	2	2	3.41e-05	0.024
Control	V343_01	Testicular secretory protein Li 45 OS=Homo sapiens PE=2 SV=1	A0A140VK45	26,490.5	1	11	15	34	0.000579	0.585
Control	V343_01	cDNA FLJ55318, highly similar to Casein kinase I isoform alpha (EC 2.7.11.1) OS=Homo sapiens PE=2 SV=1	B4E1D9	26,746.2	0.934	0	0	0	0	0
Control	V343_01	cDNA, FLJ93871, highly similar to Homo sapiens melanoma antigen, family B, 2 (MAGEB2), mRNA OS=Homo sapiens PE=2 SV=1	B2R8F3	35,277.7	1	6	6	8	0.000136	0.219
Control	V343_01	Isochorismatase domain-containing protein 1 OS=Homo sapiens GN=ISOC1 PE=1 SV=3	Q96CN7	32,236.7	1	3	3	5	8.52e-05	0.148
Control	V343_01	Isoform 4 of ADP-ribosylation factor GTPase-activating protein 1 OS=Homo sapiens GN=ARFGAP1	Q8N6T3-4	31,476.0	1	2	2	3	5.11e-05	0.133
Control	V343_01	Fe-S cluster assembly protein DRE2 OS=Homo sapiens GN=CIAPIN1 PE=1 SV=1	H3BV90	33,583.0	1	3	3	4	6.82e-05	0.167
Control	V343_01	Ribosomal protein L19 OS=Homo sapiens GN=RPL19 PE=1 SV=1	J3KTE4	23,467.4	1	4	5	8	0.000136	0.184
Control	V343_01	cDNA FLJ60751, highly similar to Protein arginine N-methyltransferase 3 (EC 2.1.1.-) OS=Homo sapiens PE=2 SV=1	A0A0A0MSN7	59,877.2	0.99	1	1	1	1.7e-05	0.0339
Control	V343_01	Protein kinase, cAMP-dependent, catalytic, alpha, isoform CRA_c OS=Homo sapiens GN=PRKACA PE=3 SV=1	A0A024R7J0	40,591.4	1	3	3	5	8.52e-05	0.123
Control	V343_01	Gamma-enolase OS=Homo sapiens GN=ENO2 PE=1 SV=3	P09104	47,269.7	1	4	4	4	6.82e-05	0.355
Control	V343_01	KIAA1609 protein, isoform CRA_a OS=Homo sapiens GN=KIAA1609 PE=4 SV=1	D3DUL8	50,993.2	1	3	3	3	5.11e-05	0.127
Control	V343_01	cDNA FLJ76209, highly similar to Homo sapiens inorganic pyrophosphatase 2 (PPA2), transcript variant 2, mRNA OS=Homo sapiens PE=2 SV=1	A8K0P2	37,921.4	1	4	4	4	6.82e-05	0.207
Control	V343_01	Protein LOC102724159 OS=Homo sapiens GN=LOC102724159 PE=1 SV=1	A0A0B4J2E5	102,453.0	1	2	2	2	3.41e-05	0.0359
Control	V343_01	Phosphoglycerate mutase 1 OS=Homo sapiens GN=PGAM1 PE=1 SV=2	P18669	28,804.8	1	12	18	52	0.000886	0.602
Control	V343_01	Proteasome activator complex subunit 4 OS=Homo sapiens GN=PSME4 PE=1 SV=2	Q14997	211,340.7	1	4	4	4	6.82e-05	0.0369
Control	V343_01	Arylsulfatase A isoform 1 (Fragment) OS=Homo sapiens GN=ARSA PE=2 SV=1	A0A024R509	53,589.2	1	3	3	4	6.82e-05	0.107
Control	V343_01	Ribosomal protein S5, isoform CRA_a OS=Homo sapiens GN=RPS5 PE=3 SV=1	A0A024R4Q8	22,877.0	1	10	14	19	0.000324	0.549
Control	V343_01	Striatin OS=Homo sapiens GN=STRN PE=1 SV=4	O43815	86,133.8	0.815	1	1	1	1.7e-05	0.0115
Control	V343_01	Transmembrane emp24 domain-containing protein 2 OS=Homo sapiens GN=TMED2 PE=1 SV=1	B4DP27	22,761.4	1	3	4	7	0.000119	0.249
Control	V343_01	cDNA FLJ38675 fis, clone IMR322000243, highly similar to Nucleoporin Nup43 OS=Homo sapiens PE=2 SV=1	A0PJK4	42,150.0	1	2	2	2	3.41e-05	0.0816
Control	V343_01	Similar to AFG3 ATPase family gene 3-like 2 (Yeast) (Fragment) OS=Homo sapiens PE=2 SV=1	D3DUJ0	88,586.8	1	7	7	8	0.000136	0.0991
Control	V343_01	ABC50 protein OS=Homo sapiens GN=ABCF1 PE=4 SV=1	Q2L6I2	95,928.2	1	3	3	4	6.82e-05	0.0935
Control	V343_01	cDNA, FLJ95650, highly similar to Homo sapiens karyopherin (importin) beta 1 (KPNB1), mRNA OS=Homo sapiens PE=2 SV=1	B2RBR9	97,171.3	1	27	33	68	0.00116	0.462
Control	V343_01	Pyruvate dehydrogenase E1 component subunit alpha OS=Homo sapiens GN=PDHA1 PE=4 SV=1	A0A024RBX9	43,296.5	1	6	6	12	0.000204	0.2
Control	V343_01	Dolichyl-diphosphooligosaccharide--protein glycosyltransferase subunit DAD1 (Fragment) OS=Homo sapiens PE=2 SV=1	Q53G02	12,425.3	0.969	1	1	2	3.41e-05	0.106
Control	V343_01	60S ribosomal protein L4 OS=Homo sapiens GN=RPL4 PE=1 SV=5	P36578	47,699.1	1	17	22	50	0.000852	0.436
Control	V343_01	Nuclear factor 1 OS=Homo sapiens PE=2 SV=1	D2DXM9	55,038.3	1	2	2	2	3.41e-05	0.0539
Control	V343_01	BZW1 protein variant (Fragment) OS=Homo sapiens PE=2 SV=1	Q53FN7	48,619.5	1	6	7	12	0.000204	0.184
Control	V343_01	Acyl-CoA desaturase OS=Homo sapiens GN=SCD PE=1 SV=2	O00767	41,524.5	0.969	1	1	1	1.7e-05	0.0362
Control	V343_01	cDNA FLJ60414, highly similar to Solute carrier family 2, facilitated glucose transporter member 1 OS=Homo sapiens PE=2 SV=1	B3KVN0	54,085.3	0.969	1	1	1	1.7e-05	0.0346
Control	V343_01	Spindle and kinetochore-associated protein 2 OS=Homo sapiens GN=SKA2 PE=1 SV=1	J3KTC5	10,716.0	0.075	0	0	0	0	0
Control	V343_01	NADH dehydrogenase [ubiquinone] iron-sulfur protein 3, mitochondrial OS=Homo sapiens GN=NDUFS3 PE=1 SV=1	O75489	30,241.7	1	2	2	3	5.11e-05	0.114
Control	V343_01	cDNA FLJ76127, highly similar to Homo sapiens replication factor C (activator 1) 5, 36.5kDa (RFC5), transcript variant 1, mRNA OS=Homo sapiens PE=2 SV=1	A8K3S0	38,498.4	1	4	4	4	6.82e-05	0.203
Control	V343_01	Mothers against decapentaplegic homolog OS=Homo sapiens GN=MADH5 PE=2 SV=1	Q68DB7	52,257.9	0.969	1	1	1	1.7e-05	0.0581
Control	V343_01	Tripartite motif-containing 25 variant (Fragment) OS=Homo sapiens PE=2 SV=1	Q59GW5	72,249.5	0.969	1	1	1	1.7e-05	0.143
Control	V343_01	Isoform 2 of Transcription factor BTF3 OS=Homo sapiens GN=BTF3	P20290-2	17,699.4	1	3	5	16	0.000273	0.432
Control	V343_01	Hydroxysteroid dehydrogenase 10 isoform 1 (Fragment) OS=Homo sapiens GN=HSD17B10 PE=2 SV=1	A0A0S2Z410	26,923.1	1	12	15	35	0.000596	0.762
Control	V343_01	YKT6 v-SNARE protein OS=Homo sapiens GN=YKT6 PE=2 SV=1	A4D2J0	22,417.8	0.969	1	1	1	1.7e-05	0.0455
Control	V343_01	Intraflagellar transport protein 25 homolog OS=Homo sapiens GN=HSPB11 PE=1 SV=1	Q9Y547	16,297.2	1	2	2	2	3.41e-05	0.25
Control	V343_01	Peptidyl-prolyl cis-trans isomerase FKBP1A OS=Homo sapiens GN=FKBP1A PE=1 SV=2	P62942	11,950.7	0.999	1	1	2	3.41e-05	0.12
Control	V343_01	Sorting nexin-1 OS=Homo sapiens GN=SNX1 PE=1 SV=3	Q13596	59,070.8	1	5	5	7	0.000119	0.119
Control	V343_01	cDNA FLJ77113 OS=Homo sapiens PE=2 SV=1	A8K4U4	95,579.0	0.969	1	1	1	1.7e-05	0.0418
Control	V343_01	Platelet-activating factor acetylhydrolase IB subunit alpha OS=Homo sapiens GN=PAFAH1B1 PE=1 SV=2	P43034	46,637.4	1	6	6	7	0.000119	0.2
Control	V343_01	Telomere length regulation protein TEL2 homolog OS=Homo sapiens GN=TELO2 PE=1 SV=2	Q9Y4R8	91,748.5	1	2	2	3	5.11e-05	0.0502
Control	V343_01	Guanine nucleotide exchange factor VAV2 OS=Homo sapiens GN=VAV2 PE=1 SV=2	P52735	101,291.7	1	1	1	2	3.41e-05	0.0159
Control	V343_01	cDNA FLJ55441, highly similar to Nuclear pore complex protein Nup133 OS=Homo sapiens PE=2 SV=1	A0A024R3R6	128,984.0	1	3	3	4	6.82e-05	0.0467
Control	V343_01	Cytochrome b-c1 complex subunit 1, mitochondrial OS=Homo sapiens GN=UQCRC1 PE=1 SV=3	P31930	52,645.9	1	11	12	21	0.000358	0.398
Control	V343_01	NHP2-like protein 1 OS=Homo sapiens GN=SNU13 PE=1 SV=1	B1AHD1	14,173.8	1	2	2	2	3.41e-05	0.188
Control	V343_01	Cytochrome c oxidase subunit 5B, mitochondrial OS=Homo sapiens GN=COX5B PE=1 SV=2	P10606	13,695.7	0.969	1	1	1	1.7e-05	0.0853
Control	V343_01	Guanine nucleotide-binding protein G(I)/G(S)/G(T) subunit beta-2 OS=Homo sapiens GN=GNB2 PE=1 SV=3	P62879	37,331.8	1	5	5	8	0.000136	0.406
Control	V343_01	Isoform 1 of Four and a half LIM domains protein 1 OS=Homo sapiens GN=FHL1	Q13642-1	31,893.5	1	8	10	13	0.000222	0.386
Control	V343_01	Prostaglandin reductase 1 OS=Homo sapiens GN=PTGR1 PE=1 SV=2	Q14914	35,870.5	1	12	14	24	0.000409	0.599
Control	V343_01	cDNA FLJ16691 fis, clone TRACH3000692, highly similar to Paxillin OS=Homo sapiens PE=2 SV=1	A0A140VJQ8	64,505.0	0.845	1	1	1	1.7e-05	0.066
Control	V343_01	60S ribosomal protein L8 OS=Homo sapiens GN=RPL8 PE=1 SV=2	P62917	28,024.8	1	8	10	12	0.000204	0.416
Control	V343_01	cDNA FLJ56267, highly similar to Transducin beta-like 2 protein OS=Homo sapiens PE=2 SV=1	A0A0S2Z5F3	49,798.5	1	2	2	2	3.41e-05	0.0559
Control	V343_01	Sorting and assembly machinery component 50 homolog OS=Homo sapiens GN=SAMM50 PE=1 SV=3	Q9Y512	51,977.5	1	2	2	2	3.41e-05	0.0576
Control	V343_01	Glutamate dehydrogenase OS=Homo sapiens PE=2 SV=1	B4DMF5	61,399.7	1	15	16	24	0.000409	0.367
Control	V343_01	Serine/threonine-protein phosphatase 2A 65 kDa regulatory subunit A beta isoform OS=Homo sapiens GN=PPP2R1B PE=1 SV=3	P30154	66,215.1	1	4	4	5	8.52e-05	0.22
Control	V343_01	Laminin subunit alpha-2 OS=Homo sapiens GN=LAMA2 PE=1 SV=1	A0A087WX80	343,904.8	0.969	1	1	1	1.7e-05	0.00352
Control	V343_01	cDNA FLJ76830, highly similar to Homo sapiens SWI/SNF related, matrix associated, actin dependent regulator of chromatin, subfamily a, member 3 (SMARCA3), transcript variant 1, mRNA OS=Homo sapiens PE=2 SV=1	A0A0C4DGA6	113,932.6	1	3	3	3	5.11e-05	0.0505
Control	V343_01	Kinectin 1 (Kinesin receptor), isoform CRA_a OS=Homo sapiens GN=KTN1 PE=4 SV=1	A0A024R663	156,276.3	1	12	12	15	0.000256	0.154
Control	V343_01	Heterogeneous nuclear ribonucleoprotein M (Fragment) OS=Homo sapiens GN=HNRNPM PE=1 SV=1	M0QZM1	40,045.5	0.969	1	1	2	3.41e-05	0.527
Control	V343_01	Aminoacyl tRNA synthase complex-interacting multifunctional protein 1 OS=Homo sapiens GN=AIMP1 PE=1 SV=2	Q12904	34,353.0	1	8	8	10	0.00017	0.433
Control	V343_01	4-trimethylaminobutyraldehyde dehydrogenase OS=Homo sapiens GN=ALDH9A1 PE=1 SV=3	P49189	53,802.0	1	5	5	6	0.000102	0.146
Control	V343_01	Lipoamide acyltransferase component of branched-chain alpha-keto acid dehydrogenase complex, mitochondrial OS=Homo sapiens GN=DBT PE=1 SV=3	P11182	53,488.5	1	2	2	3	5.11e-05	0.0477
Control	V343_01	Annexin A1 OS=Homo sapiens GN=ANXA1 PE=1 SV=2	P04083	38,715.9	1	24	35	84	0.00143	0.705
Control	V343_01	Ubiquitin-conjugating enzyme E2 D2 OS=Homo sapiens GN=UBE2D2 PE=1 SV=1	P62837	16,736.1	1	2	2	5	8.52e-05	0.238
Control	V343_01	Uridine monophosphate synthetase isoform I OS=Homo sapiens GN=UMPS PE=2 SV=1	A8K5J1	52,222.6	1	2	2	4	6.82e-05	0.11
Control	V343_01	LanC lantibiotic synthetase component C-like 1 (Bacterial), isoform CRA_b OS=Homo sapiens GN=LANCL1 PE=4 SV=1	A0A024R3Z5	45,284.8	1	4	4	4	6.82e-05	0.158
Control	V343_01	Hypoxia up-regulated protein 1 OS=Homo sapiens GN=HYOU1 PE=1 SV=1	A0A087X054	111,336.8	1	16	17	25	0.000426	0.244
Control	V343_01	tRNA pseudouridine synthase (Fragment) OS=Homo sapiens GN=PUS1 PE=1 SV=1	E5KMT5	47,470.5	1	2	2	2	3.41e-05	0.0913
Control	V343_01	ATPase ASNA1 OS=Homo sapiens GN=ASNA1 PE=1 SV=2	O43681	38,793.5	1	9	9	18	0.000307	0.448
Control	V343_01	60S ribosomal protein L39 OS=Homo sapiens GN=RPL39 PE=1 SV=2	P62891	6,323.1	0.969	1	1	1	1.7e-05	0.196
Control	V343_01	ADP-ribosylation factor-like protein 1 OS=Homo sapiens GN=ARL1 PE=1 SV=1	P40616	20,418.2	1	2	2	3	5.11e-05	0.166
Control	V343_01	cDNA FLJ76707, highly similar to Homo sapiens transmembrane protein 87A, mRNA OS=Homo sapiens PE=2 SV=1	A8K0M6	63,432.7	0.969	1	1	1	1.7e-05	0.0216
Control	V343_01	Alpha-1,4 glucan phosphorylase (Fragment) OS=Homo sapiens PE=2 SV=1	Q59GM9	98,832.0	0.969	1	1	2	3.41e-05	0.268
Control	V343_01	40S ribosomal protein S30 OS=Homo sapiens GN=FAU PE=1 SV=1	P62861	6,647.9	1	2	2	3	5.11e-05	0.186
Control	V343_01	Proteasome subunit alpha type-1 OS=Homo sapiens GN=PSMA1 PE=1 SV=1	P25786	29,556.0	1	13	14	26	0.000443	0.677
Control	V343_01	PX domain-containing protein kinase-like protein OS=Homo sapiens GN=PXK PE=1 SV=1	A0A0C4DG95	64,953.2	0.893	1	1	1	1.7e-05	0.0363
Control	V343_01	Aldehyde dehydrogenase, mitochondrial OS=Homo sapiens GN=ALDH2 PE=1 SV=2	P05091	56,381.4	1	7	7	11	0.000187	0.201
Control	V343_01	Dolichyl-phosphate beta-glucosyltransferase OS=Homo sapiens PE=2 SV=1	Q9HC03	36,947.5	1	2	2	2	3.41e-05	0.0741
Control	V343_01	Cyclin-dependent kinase 1 OS=Homo sapiens GN=CDK1 PE=1 SV=1	A0A024QZP7	34,097.3	1	10	12	15	0.000256	0.485
Control	V343_01	Adaptor-related protein complex 1, mu 1 subunit variant (Fragment) OS=Homo sapiens PE=2 SV=1	A0A024R7K8	48,587.8	1	3	3	5	8.52e-05	0.0875
Control	V343_01	SUN domain-containing protein 1 OS=Homo sapiens GN=SUN1 PE=1 SV=1	A0A146IHP0	90,064.0	0.969	1	1	2	3.41e-05	0.0296
Control	V343_01	Ribosomal protein L30, isoform CRA_b OS=Homo sapiens GN=RPL30 PE=3 SV=1	A0A024R9D3	12,784.7	1	6	8	15	0.000256	0.583
Control	V343_01	Replication factor C subunit 1 OS=Homo sapiens GN=RFC1 PE=1 SV=4	P35251	128,260.4	0.969	1	1	1	1.7e-05	0.0253
Control	V343_01	V-type proton ATPase subunit F OS=Homo sapiens GN=ATP6V1F PE=2 SV=1	A4D1K0	13,370.9	0.058	0	0	0	0	0
Control	V343_01	Zinc transporter 7 OS=Homo sapiens GN=SLC30A7 PE=2 SV=1	Q8NEW0	41,626.8	0.969	1	1	1	1.7e-05	0.0399
Control	V343_01	Nuclear mitotic apparatus protein 1, isoform CRA_a OS=Homo sapiens GN=NUMA1 PE=4 SV=1	A0A024R5M9	238,259.7	1	13	14	14	0.000239	0.109
Control	V343_01	Putative uncharacterized protein PDZGEF1 (Fragment) OS=Homo sapiens GN=PDZGEF1 PE=4 SV=1	B4DG82	167,420.0	0.957	1	1	1	1.7e-05	0.00867
Control	V343_01	Thioredoxin OS=Homo sapiens GN=TXN PE=2 SV=1	H9ZYJ2	11,737.3	1	5	6	10	0.00017	0.429
Control	V343_01	Ribosome biogenesis regulatory protein homolog OS=Homo sapiens GN=RRS1 PE=1 SV=2	Q15050	41,194.4	1	6	7	8	0.000136	0.241
Control	V343_01	Annexin OS=Homo sapiens PE=2 SV=1	A8K2L6	35,416.7	0.969	1	1	3	5.11e-05	0.0285
Control	V343_01	1-phosphatidylinositol 4,5-bisphosphate phosphodiesterase gamma-1 OS=Homo sapiens GN=PLCG1 PE=1 SV=1	P19174	148,536.2	1	2	2	2	3.41e-05	0.0217
Control	V343_01	General transcription factor 3C polypeptide 2 OS=Homo sapiens GN=GTF3C2 PE=1 SV=2	Q8WUA4	100,681.7	0.969	1	1	1	1.7e-05	0.034
Control	V343_01	PPIL4 protein (Fragment) OS=Homo sapiens GN=PPIL4 PE=2 SV=1	B3KRR4	57,226.8	1	2	2	2	3.41e-05	0.063
Control	V343_01	m7GpppX diphosphatase OS=Homo sapiens GN=DCPS PE=1 SV=2	Q96C86	38,609.8	0.969	1	1	1	1.7e-05	0.0504
Control	V343_01	Adaptor-related protein complex 3 beta 1 subunit isoform 1 (Fragment) OS=Homo sapiens GN=AP3B1 PE=2 SV=1	A0A0S2Z5J4	121,324.0	1	5	5	8	0.000136	0.075
Control	V343_01	ATP-citrate synthase OS=Homo sapiens GN=ACLY PE=3 SV=1	A0A024R1T9	120,842.8	1	28	32	55	0.000937	0.335
Control	V343_01	BRO1 domain-containing protein BROX OS=Homo sapiens GN=BROX PE=1 SV=1	Q5VW32	46,477.9	1	2	2	3	5.11e-05	0.109
Control	V343_01	Uncharacterized protein OS=Homo sapiens PE=3 SV=1	A0A0B4J203	94,706.5	0.969	1	1	1	1.7e-05	0.0224
Control	V343_01	Probable ubiquitin carboxyl-terminal hydrolase FAF-X OS=Homo sapiens GN=USP9X PE=1 SV=3	Q93008	292,284.2	1	5	5	6	0.000102	0.0335
Control	V343_01	Lysophosphatidylcholine acyltransferase 1 (Fragment) OS=Homo sapiens GN=LPCAT1 PE=1 SV=1	A0A0G2JQ62	59,152.9	1	2	2	2	3.41e-05	0.0468
Control	V343_01	Mitochondrial ribosomal protein L49 variant (Fragment) OS=Homo sapiens PE=2 SV=1	Q59GE9	16,055.9	1	2	2	2	3.41e-05	0.182
Control	V343_01	cDNA FLJ76490, highly similar to Homo sapiens ancient ubiquitous protein 1 (AUP1), transcript variant 2, mRNA OS=Homo sapiens PE=2 SV=1	A8KAQ6	45,806.0	0.969	1	1	1	1.7e-05	0.0902
Control	V343_01	Procollagen-lysine,2-oxoglutarate 5-dioxygenase 2 OS=Homo sapiens GN=PLOD2 PE=1 SV=1	B4DHG3	84,687.4	1	4	4	5	8.52e-05	0.0882
Control	V343_01	Ras-related protein Rab-31 OS=Homo sapiens GN=RAB31 PE=1 SV=1	Q13636	21,569.1	1	2	2	2	3.41e-05	0.129
Control	V343_01	Phosphoserine phosphatase, isoform CRA_a OS=Homo sapiens GN=PSPH PE=4 SV=1	A0A024RDL3	25,008.1	0.969	1	1	1	1.7e-05	0.0533
Control	V343_01	Serine/threonine-protein kinase PLK OS=Homo sapiens PE=2 SV=1	B2R841	68,257.4	0.969	1	1	1	1.7e-05	0.0481
Control	V343_01	rRNA 2'-O-methyltransferase fibrillarin OS=Homo sapiens GN=FBL PE=1 SV=2	P22087	33,784.1	1	5	5	7	0.000119	0.221
Control	V343_01	cDNA FLJ12434 fis, clone NT2RM1000037, highly similar to Homo sapiens KIAA0690 protein OS=Homo sapiens PE=2 SV=1	B3KMR5	143,705.1	1	4	4	4	6.82e-05	0.0547
Control	V343_01	Thiosulfate sulfurtransferase OS=Homo sapiens GN=TST PE=1 SV=4	Q16762	33,428.8	0.969	1	1	1	1.7e-05	0.0404
Control	V343_01	Dihydropyrimidinase-like 2 variant (Fragment) OS=Homo sapiens PE=2 SV=1	Q59GB4	68,184.0	1	15	16	29	0.000494	0.4
Control	V343_01	cDNA FLJ51085, highly similar to Retinoblastoma-associated protein OS=Homo sapiens PE=2 SV=1	A0A024RDV3	106,164.6	1	2	3	5	8.52e-05	0.0453
Control	V343_01	Ibd1 protein (Fragment) OS=Homo sapiens GN=Ibd1 PE=2 SV=1	B8ZZ75	37,765.2	0.969	1	1	1	1.7e-05	0.0439
Control	V343_01	Cytochrome b-c1 complex subunit Rieske, mitochondrial OS=Homo sapiens GN=UQCRFS1 PE=1 SV=2	P47985	29,667.8	1	4	6	8	0.000136	0.219
Control	V343_01	EF-hand domain family, member D2, isoform CRA_a OS=Homo sapiens GN=EFHD2 PE=2 SV=1	A0A024QZ77	26,698.4	1	3	3	4	6.82e-05	0.146
Control	V343_01	cDNA FLJ76620, highly similar to Homo sapiens C2f protein (C2F), mRNA OS=Homo sapiens PE=2 SV=1	A8K6D2	26,720.3	1	2	2	2	3.41e-05	0.152
Control	V343_01	Tetraspanin OS=Homo sapiens GN=CD151 PE=1 SV=1	A0A024RCB3	28,295.3	0.969	1	1	1	1.7e-05	0.0356
Control	V343_01	Hippocalcin-like protein 1 OS=Homo sapiens GN=HPCAL1 PE=1 SV=3	P37235	22,314.2	0.064	0	0	0	0	0
Control	V343_01	High density lipoprotein binding protein (Vigilin), isoform CRA_a OS=Homo sapiens GN=HDLBP PE=1 SV=1	A0A024R4E5	141,442.2	1	14	14	16	0.000273	0.156
Control	V343_01	Testis tissue sperm-binding protein Li 79P OS=Homo sapiens PE=2 SV=1	A0A140VK46	29,205.0	1	7	9	14	0.000239	0.409
Control	V343_01	cDNA FLJ61635, highly similar to Homo sapiens likely ortholog of mouse immediate early response, erythropoietin 4 (LEREPO4), mRNA OS=Homo sapiens PE=2 SV=1	B7Z592	48,603.7	1	4	4	4	6.82e-05	0.146
Control	V343_01	Splicing factor 3a, subunit 1, 120kDa, isoform CRA_a OS=Homo sapiens GN=SF3A1 PE=4 SV=1	A0A024R1K8	88,886.1	1	12	12	16	0.000273	0.247
Control	V343_01	Protein FAM136A OS=Homo sapiens GN=FAM136A PE=1 SV=1	C9J2Y4	15,640.9	0.969	1	1	1	1.7e-05	0.0725
Control	V343_01	Adenylate kinase isoenzyme 1 OS=Homo sapiens GN=AK1 PE=1 SV=3	P00568	21,635.2	1	7	9	15	0.000256	0.418
Control	V343_01	H.sapiens ras-related Hrab6 protein OS=Homo sapiens GN=RAB6A PE=2 SV=1	A0A024R5H8	23,593.3	1	5	5	6	0.000102	0.337
Control	V343_01	Transmembrane protein 113, isoform CRA_a OS=Homo sapiens GN=TMEM113 PE=4 SV=1	A0A024R333	35,080.4	0.969	1	1	1	1.7e-05	0.0383
Control	V343_01	Vacuolar protein sorting-associated protein 29 OS=Homo sapiens GN=DKFZp667O202 PE=3 SV=1	F8VXU5	20,506.1	1	3	4	6	0.000102	0.269
Control	V343_01	Heterogeneous nuclear ribonucleoprotein H3 (2H9), isoform CRA_a OS=Homo sapiens GN=HNRPH3 PE=4 SV=1	A0A024QZK8	36,927.6	1	5	6	10	0.00017	0.179
Control	V343_01	Nucleolysin TIAR OS=Homo sapiens GN=TIAL1 PE=1 SV=1	Q01085	41,589.9	0.969	1	1	1	1.7e-05	0.0933
Control	V343_01	ADP-ribosylation factor-like 8A, isoform CRA_a OS=Homo sapiens GN=ARL8A PE=3 SV=1	A0A024R977	21,416.8	0.964	1	1	1	1.7e-05	0.392
Control	V343_01	Far upstream element-binding protein 2 OS=Homo sapiens GN=KHSRP PE=1 SV=1	A0A087WTP3	73,115.6	1	13	15	21	0.000358	0.263
Control	V343_01	Phosphomevalonate kinase OS=Homo sapiens GN=PMVK PE=1 SV=3	Q15126	21,995.0	0.969	1	1	1	1.7e-05	0.0677
Control	V343_01	Nuclear pore complex protein Nup160 (Fragment) OS=Homo sapiens GN=NUP160 PE=1 SV=2	G3V198	148,975.5	1	6	6	10	0.00017	0.0875
Control	V343_01	cDNA FLJ76881, highly similar to Homo sapiens glycogen synthase 1 (muscle) (GYS1), mRNA OS=Homo sapiens PE=2 SV=1	A8K6K7	83,787.1	1	1	1	2	3.41e-05	0.0326
Control	V343_01	ATP-dependent RNA helicase DHX36 OS=Homo sapiens GN=DHX36 PE=1 SV=2	Q9H2U1	114,763.8	0.969	1	1	2	3.41e-05	0.0129
Control	V343_01	SF3A2 protein (Fragment) OS=Homo sapiens GN=SF3A2 PE=2 SV=1	Q05DF2	49,254.5	1	2	2	4	6.82e-05	0.0905
Control	V343_01	Ras-related protein Rab-8B (Fragment) OS=Homo sapiens GN=RAB8B PE=1 SV=1	H0YNE9	23,585.9	0.969	1	1	1	1.7e-05	0.213
Control	V343_01	Thymidylate kinase OS=Homo sapiens GN=DTYMK PE=1 SV=4	P23919	23,819.8	1	3	3	3	5.11e-05	0.208
Control	V343_01	cDNA, FLJ96690, highly similar to Homo sapiens glutathione transferase zeta 1 (maleylacetoacetate isomerase) (GSTZ1), transcript variant 1, mRNA OS=Homo sapiens PE=2 SV=1	B2RDN1	24,126.7	1	2	3	4	6.82e-05	0.204
Control	V343_01	DnaJ homolog subfamily A member 1 OS=Homo sapiens GN=DNAJA1 PE=1 SV=2	P31689	44,868.6	1	7	8	14	0.000239	0.3
Control	V343_01	cDNA FLJ77615, highly similar to Homo sapiens nucleolar complex associated 3 homolog (S. cerevisiae) (NOC3L), mRNA OS=Homo sapiens PE=2 SV=1	A8K905	92,552.2	1	3	3	3	5.11e-05	0.0512
Control	V343_01	Isoform Beta of Apoptosis regulator BAX OS=Homo sapiens GN=BAX	Q07812	18,129.4	0.969	1	1	1	1.7e-05	0.0671
Control	V343_01	cDNA, FLJ92036, highly similar to Homo sapiens ribosomal protein L31 (RPL31), mRNA OS=Homo sapiens PE=2 SV=1	B2R4C1	14,463.2	1	3	3	7	0.000119	0.248
Control	V343_01	Calponin-3 OS=Homo sapiens GN=CNN3 PE=1 SV=1	Q15417	36,414.6	1	5	5	7	0.000119	0.286
Control	V343_01	Kinesin-like protein OS=Homo sapiens GN=KIF3A PE=2 SV=1	A0A087X011	80,043.3	0.998	1	2	3	5.11e-05	0.0272
Control	V343_01	Talin-1 OS=Homo sapiens GN=TLN1 PE=1 SV=3	Q9Y490	269,765.1	1	70	82	144	0.00245	0.478
Control	V343_01	Succinate dehydrogenase complex subunit C integral membrane protein 15kDa isoform 1 (Fragment) OS=Homo sapiens GN=SDHC PE=2 SV=1	A0A0S2Z4B7	18,610.9	0.999	1	1	1	1.7e-05	0.0947
Control	V343_01	AIDA protein (Fragment) OS=Homo sapiens GN=AIDA PE=2 SV=1	B7Z7D5	35,024.6	0.089	0	0	0	0	0
Control	V343_01	Wolfram syndrome 1 isoform 1 (Fragment) OS=Homo sapiens GN=WFS1 PE=2 SV=1	A0A0S2Z4V6	100,294.2	0.969	1	1	1	1.7e-05	0.0281
Control	V343_01	Nicotinamide N-methyltransferase OS=Homo sapiens GN=NNMT PE=1 SV=1	P40261	29,575.0	1	6	7	16	0.000273	0.348
Control	V343_01	Ras suppressor protein 1 OS=Homo sapiens GN=RSU1 PE=1 SV=3	Q15404	31,542.2	1	6	6	9	0.000153	0.433
Control	V343_01	Amino acid transporter OS=Homo sapiens PE=2 SV=1	B2R7N6	55,724.4	0.894	1	1	1	1.7e-05	0.0244
Control	V343_01	E3 ubiquitin-protein ligase RBX1 OS=Homo sapiens GN=RBX1 PE=1 SV=1	P62877	12,273.4	1	2	2	3	5.11e-05	0.176
Control	V343_01	cDNA, FLJ92996, highly similar to Homo sapiens guanine nucleotide binding protein (G protein), beta polypeptide 1 (GNB1), mRNA OS=Homo sapiens PE=2 SV=1	A0A024R056	37,377.5	1	12	13	18	0.000307	0.541
Control	V343_01	cDNA, FLJ93657, highly similar to Homo sapiens ribosomal protein L3-like (RPL3L), mRNA OS=Homo sapiens PE=2 SV=1	B2R7Y3	46,295.9	0.969	1	1	1	1.7e-05	0.0663
Control	V343_01	cDNA FLJ75008, highly similar to Homo sapiens proline-, glutamic acid-, leucine-rich protein 1 (PELP1), mRNA OS=Homo sapiens PE=2 SV=1	A8K548	119,700.6	1	5	5	8	0.000136	0.0814
Control	V343_01	COP9 signalosome complex subunit 8 OS=Homo sapiens GN=COPS8 PE=1 SV=1	A0A024R4D1	23,226.1	1	4	4	9	0.000153	0.45
Control	V343_01	Prohibitin-2 OS=Homo sapiens GN=PHB2 PE=1 SV=2	J3KPX7	33,297.6	1	10	10	18	0.000307	0.441
Control	V343_01	Mitogen-activated protein kinase OS=Homo sapiens GN=MAPK14 PE=4 SV=1	A0A024RD15	41,294.7	1	2	2	2	3.41e-05	0.122
Control	V343_01	Rhomboid domain-containing protein 2 OS=Homo sapiens GN=RHBDD2 PE=2 SV=2	Q6NTF9	39,202.8	0.969	1	1	1	1.7e-05	0.044
Control	V343_01	Testicular secretory protein Li 39 OS=Homo sapiens PE=2 SV=1	A0A140VK39	42,315.8	1	2	2	3	5.11e-05	0.0648
Control	V343_01	60S ribosomal protein L36 OS=Homo sapiens GN=RPL36 PE=1 SV=3	Q9Y3U8	12,254.2	1	3	3	6	0.000102	0.286
Control	V343_01	Testicular tissue protein Li 75 OS=Homo sapiens PE=2 SV=1	A0A140VJK1	37,432.8	1	3	3	11	0.000187	0.152
Control	V343_01	Sorting nexin-27 OS=Homo sapiens GN=SNX27 PE=1 SV=2	Q96L92	61,264.9	0.969	1	1	1	1.7e-05	0.024
Control	V343_01	cDNA, FLJ96656, highly similar to Homo sapiens SPFH domain family, member 1 (SPFH1), mRNA OS=Homo sapiens PE=2 SV=1	B2RDK6	38,926.7	1	4	4	5	8.52e-05	0.249
Control	V343_01	PC4 and SFRS1-interacting protein OS=Homo sapiens GN=PSIP1 PE=1 SV=1	O75475	60,103.9	0.969	1	1	1	1.7e-05	0.0472
Control	V343_01	Uncharacterized protein (Fragment) OS=Homo sapiens PE=1 SV=1	M0QYT0	36,016.0	0.999	1	3	5	8.52e-05	0.421
Control	V343_01	Eukaryotic translation initiation factor 3 subunit C OS=Homo sapiens GN=EIF3C PE=2 SV=1	A0A024QYU9	105,347.2	1	11	11	16	0.000273	0.188
Control	V343_01	HCG26477 OS=Homo sapiens GN=RPS28 PE=2 SV=1	B2R4R9	7,840.9	1	2	2	4	6.82e-05	0.304
Control	V343_01	HCG20716 OS=Homo sapiens GN=RPS26 PE=4 SV=1	A0A024RB14	13,015.5	1	2	2	9	0.000153	0.209
Control	V343_01	40S ribosomal protein S25 OS=Homo sapiens GN=RPS25 PE=1 SV=1	P62851	13,743.0	1	3	3	8	0.000136	0.24
Control	V343_01	ATPase Ca++ transporting cardiac muscle slow twitch 2 isoform 1 (Fragment) OS=Homo sapiens GN=ATP2A2 PE=2 SV=1	A0A0S2Z3L2	114,758.8	1	12	12	20	0.000341	0.152
Control	V343_01	LIM and SH3 protein 1, isoform CRA_b OS=Homo sapiens GN=LASP1 PE=4 SV=1	A0A024R1S8	29,716.8	1	5	5	8	0.000136	0.241
Control	V343_01	cDNA FLJ77398, highly similar to Homo sapiens UDP-glucose ceramide glucosyltransferase-like 1, transcript variant 2, mRNA OS=Homo sapiens PE=2 SV=1	A8KAK1	177,195.0	1	6	6	8	0.000136	0.0714
Control	V343_01	cDNA FLJ57526 OS=Homo sapiens PE=2 SV=1	B4DLF2	134,293.4	1	2	2	3	5.11e-05	0.0233
Control	V343_01	40S ribosomal protein S15 OS=Homo sapiens GN=RPS15 PE=1 SV=2	K7EJ78	17,040.8	1	3	6	21	0.000358	0.366
Control	V343_01	Rho GTPase activating protein OS=Homo sapiens PE=2 SV=1	A9UK01	74,978.9	1	3	3	3	5.11e-05	0.0664
Control	V343_01	Shootin-1 OS=Homo sapiens GN=SHTN1 PE=1 SV=4	A0MZ66	71,640.4	0.969	1	1	1	1.7e-05	0.0143
Control	V343_01	V-type proton ATPase 16 kDa proteolipid subunit OS=Homo sapiens GN=ATP6V0C PE=1 SV=1	P27449	15,736.6	0.969	1	1	3	5.11e-05	0.116
Control	V343_01	RAP1A, member of RAS oncogene family OS=Homo sapiens GN=RAP1A PE=2 SV=1	A8KAH9	20,987.3	0.751	1	1	1	1.7e-05	0.266
Control	V343_01	cDNA, FLJ78903, highly similar to Mitogen-activated protein kinase kinase kinase 7-interacting protein 1 OS=Homo sapiens PE=2 SV=1	A8K6K3	54,644.0	0.969	1	1	1	1.7e-05	0.0635
Control	V343_01	GTP-binding nuclear protein Ran OS=Homo sapiens GN=RAN PE=1 SV=1	B5MDF5	24,423.1	1	10	15	37	0.000631	0.681
Control	V343_01	Peptidyl-prolyl cis-trans isomerase D OS=Homo sapiens PE=2 SV=1	E5KN55	40,764.9	1	2	2	3	5.11e-05	0.0541
Control	V343_01	Vacuolar protein sorting-associated protein 26A OS=Homo sapiens GN=VPS26A PE=1 SV=2	O75436	38,171.2	1	2	2	2	3.41e-05	0.0612
Control	V343_01	Lamin-B1 OS=Homo sapiens GN=LMNB1 PE=1 SV=2	P20700	66,409.6	1	13	14	19	0.000324	0.329
Control	V343_01	Clathrin heavy chain 2 OS=Homo sapiens GN=CLTCL1 PE=1 SV=2	P53675	187,033.2	0.969	1	1	1	1.7e-05	0.115
Control	V343_01	Metaxin-2 (Fragment) OS=Homo sapiens GN=MTX2 PE=1 SV=1	C9JAZ1	29,763.3	0.989	1	1	3	5.11e-05	0.106
Control	V343_01	60S ribosomal protein L10a OS=Homo sapiens GN=RPL10A PE=1 SV=2	P62906	24,832.0	1	6	7	15	0.000256	0.3
Control	V343_01	Clathrin interactor 1 isoform 1 (Fragment) OS=Homo sapiens GN=CLINT1 PE=2 SV=1	A0A0S2Z4Y4	68,260.5	1	4	4	4	6.82e-05	0.08
Control	V343_01	Glycogen phosphorylase, liver form OS=Homo sapiens GN=PYGL PE=1 SV=4	P06737	97,152.4	1	7	8	9	0.000153	0.191
Control	V343_01	Glutathione S-transferase Mu 3 OS=Homo sapiens GN=GSTM3 PE=1 SV=3	P21266	26,561.1	1	3	4	4	6.82e-05	0.2
Control	V343_01	Glucose-6-phosphate 1-dehydrogenase OS=Homo sapiens PE=2 SV=1	A8K8D9	59,258.1	1	27	29	56	0.000954	0.635
Control	V343_01	Farnesyl pyrophosphate synthase OS=Homo sapiens GN=FDPS PE=1 SV=4	P14324	48,276.8	1	2	2	3	5.11e-05	0.0931
Control	V343_01	Uncharacterized protein (Fragment) OS=Homo sapiens PE=4 SV=1	A0A0S2Z5X7	18,235.0	0.999	1	1	1	1.7e-05	0.0798
Control	V343_01	2'-deoxynucleoside 5'-phosphate N-hydrolase 1 (Fragment) OS=Homo sapiens GN=DNPH1 PE=1 SV=1	H0Y8X4	25,867.8	1	2	2	3	5.11e-05	0.14
Control	V343_01	Exportin-T OS=Homo sapiens GN=XPOT PE=1 SV=2	O43592	109,966.6	1	10	11	15	0.000256	0.148
Control	V343_01	cDNA FLJ60397, highly similar to Lysosomal protective protein (EC 3.4.16.5) OS=Homo sapiens PE=2 SV=1	B4E324	54,467.6	1	4	4	4	6.82e-05	0.14
Control	V343_01	Dynein light chain 1, cytoplasmic OS=Homo sapiens GN=DYNLL1 PE=1 SV=1	P63167	10,366.1	1	2	2	3	5.11e-05	0.371
Control	V343_01	Serine/threonine-protein kinase mTOR OS=Homo sapiens GN=MTOR PE=1 SV=1	P42345	288,896.4	0.969	1	2	2	3.41e-05	0.0126
Control	V343_01	cDNA FLJ76271, highly similar to Homo sapiens protein O-fucosyltransferase 2 (POFUT2), transcript variant 3, mRNA OS=Homo sapiens PE=2 SV=1	A8K3W7	49,977.0	0.969	1	1	1	1.7e-05	0.021
Control	V343_01	Density-regulated protein OS=Homo sapiens GN=DENR PE=3 SV=1	A0A024RBR3	22,092.4	1	2	2	2	3.41e-05	0.197
Control	V343_01	Calcium signal-modulating cyclophilin ligand OS=Homo sapiens GN=CAMLG PE=1 SV=1	P49069	32,953.4	0.969	1	1	1	1.7e-05	0.0676
Control	V343_01	Vesicle-associated membrane protein 3 OS=Homo sapiens GN=VAMP3 PE=1 SV=3	Q15836	11,309.1	0.969	1	1	1	1.7e-05	0.24
Control	V343_01	Aldo-keto reductase family 1 member C3 OS=Homo sapiens GN=AKR1C3 PE=1 SV=1	A0A0A0MSS8	36,854.1	1	6	7	13	0.000222	0.598
Control	V343_01	Guanine nucleotide-binding protein subunit alpha-11 OS=Homo sapiens GN=GNA11 PE=1 SV=2	P29992	42,125.1	1	5	5	6	0.000102	0.178
Control	V343_01	Lipase maturation factor 2 OS=Homo sapiens GN=LMF2 PE=1 SV=2	Q9BU23	79,699.5	1	6	7	10	0.00017	0.13
Control	V343_01	Zinc finger CCHC domain-containing protein 8 OS=Homo sapiens GN=ZCCHC8 PE=1 SV=2	Q6NZY4	78,578.2	0.969	1	1	1	1.7e-05	0.0184
Control	V343_01	cDNA, FLJ95508, highly similar to Homo sapiens 5'-nucleotidase, ecto (CD73) (NT5E), mRNA OS=Homo sapiens PE=2 SV=1	B2RBH2	63,369.0	0.969	1	1	1	1.7e-05	0.0401
Control	V343_01	Protein S100-A10 OS=Homo sapiens GN=S100A10 PE=1 SV=2	P60903	11,203.5	1	2	3	8	0.000136	0.351
Control	V343_01	Isoform 2 of Protein FAM98B OS=Homo sapiens GN=FAM98B	Q52LJ0-2	45,548.9	1	3	3	5	8.52e-05	0.143
Control	V343_01	Eukaryotic translation initiation factor 2A OS=Homo sapiens GN=EIF2A PE=1 SV=3	Q9BY44	64,991.2	1	7	7	7	0.000119	0.174
Control	V343_01	Complement C5 OS=Homo sapiens GN=C5 PE=1 SV=4	P01031	188,309.2	0.384	0	0	0	0	0
Control	V343_01	Tubulin-specific chaperone A OS=Homo sapiens GN=TBCA PE=1 SV=3	O75347	12,855.2	1	2	2	2	3.41e-05	0.185
Control	V343_01	FK506 binding protein 10, 65 kDa, isoform CRA_a OS=Homo sapiens GN=FKBP10 PE=4 SV=1	A0A024R1W3	64,245.9	1	3	3	5	8.52e-05	0.0756
Control	V343_01	RAD21 homolog (S. pombe), isoform CRA_a OS=Homo sapiens GN=RAD21 PE=4 SV=1	A0A024R9J0	71,691.6	1	2	2	2	3.41e-05	0.0396
Control	V343_01	cDNA FLJ78690, highly similar to Homo sapiens protein phosphatase 4, regulatory subunit 1 (PPP4R1), mRNA OS=Homo sapiens PE=2 SV=1	A8K923	107,006.0	1	4	4	9	0.000153	0.0947
Control	V343_01	Vinculin, isoform CRA_c OS=Homo sapiens GN=VCL PE=4 SV=1	A0A024QZN4	123,801.3	1	32	35	62	0.00106	0.391
Control	V343_01	cDNA, FLJ96613, highly similar to Homo sapiens vacuolar protein sorting 33A (yeast) (VPS33A), mRNA OS=Homo sapiens PE=2 SV=1	B2RDH6	67,633.0	0.989	1	1	1	1.7e-05	0.0218
Control	V343_01	Vesicle docking protein p115, isoform CRA_a OS=Homo sapiens GN=VDP PE=4 SV=1	A0A024RDG1	107,897.6	1	10	10	13	0.000222	0.172
Control	V343_01	Glyoxalase domain-containing protein 4 OS=Homo sapiens GN=GLOD4 PE=1 SV=1	A8K8F0	34,794.1	0.969	1	1	1	1.7e-05	0.0415
Control	V343_01	Heterogeneous nuclear ribonucleoprotein F, isoform CRA_a OS=Homo sapiens GN=HNRPF PE=4 SV=1	A0A024R7T3	45,671.9	1	7	7	19	0.000324	0.369
Control	V343_01	Peptidyl-tRNA hydrolase 2, mitochondrial OS=Homo sapiens GN=PTRH2 PE=1 SV=1	J3KQ48	19,193.7	0.969	1	1	3	5.11e-05	0.0838
Control	V343_01	N-ethylmaleimide-sensitive factor attachment protein, gamma, isoform CRA_b OS=Homo sapiens GN=NAPG PE=2 SV=1	Q6FHY4	25,662.4	0.969	1	1	1	1.7e-05	0.0435
Control	V343_01	HCG2005638, isoform CRA_a OS=Homo sapiens GN=hCG_2005638 PE=4 SV=1	A0A024RCM3	48,992.0	1	15	17	38	0.000648	0.439
Control	V343_01	Vesicle transport protein GOT1B OS=Homo sapiens GN=GOLT1B PE=1 SV=1	F5H6U7	15,426.6	0.969	1	1	1	1.7e-05	0.101
Control	V343_01	28S ribosomal protein S23, mitochondrial OS=Homo sapiens GN=MRPS23 PE=1 SV=1	J3QLR8	21,770.8	0.995	1	1	1	1.7e-05	0.0526
Control	V343_01	Mitochondrial fission 1 protein OS=Homo sapiens GN=FIS1 PE=1 SV=2	Q9Y3D6	16,938.4	1	2	2	3	5.11e-05	0.178
Control	V343_01	28S ribosomal protein S16, mitochondrial OS=Homo sapiens GN=MRPS16 PE=1 SV=1	Q9Y3D3	15,345.4	0.969	1	1	1	1.7e-05	0.146
Control	V343_01	Basigin (Fragment) OS=Homo sapiens GN=BSG PE=1 SV=1	A0A087X2B5	42,199.7	1	3	3	4	6.82e-05	0.106
Control	V343_01	Rho guanine nucleotide exchange factor 1 (Fragment) OS=Homo sapiens GN=ARHGEF1 PE=1 SV=1	M0QYC1	78,619.9	0.792	1	1	1	1.7e-05	0.0199
Control	V343_01	DEAD (Asp-Glu-Ala-Asp) box polypeptide 47 isoform 1 variant (Fragment) OS=Homo sapiens PE=2 SV=1	A0A024RAS3	50,648.4	0.969	1	1	2	3.41e-05	0.0396
Control	V343_01	Peptidyl-prolyl cis-trans isomerase OS=Homo sapiens GN=PPIL1 PE=3 SV=1	A0A024RCX8	18,237.3	0.999	2	2	2	3.41e-05	0.265
Control	V343_01	cDNA FLJ76394, highly similar to Homo sapiens CGI-121 protein (CGI-121), mRNA OS=Homo sapiens PE=2 SV=1	A8K4V6	19,662.0	0.969	1	1	1	1.7e-05	0.103
Control	V343_01	MYO5A variant protein OS=Homo sapiens PE=2 SV=1	A0A087WY00	215,412.6	0.077	0	0	0	0	0
Control	V343_01	RNA cytidine acetyltransferase OS=Homo sapiens GN=NAT10 PE=1 SV=2	Q9H0A0	115,734.3	1	10	10	15	0.000256	0.182
Control	V343_01	cDNA FLJ61189, highly similar to Cysteine and glycine-rich protein 1 OS=Homo sapiens PE=2 SV=1	B4DY28	20,567.1	1	7	7	11	0.000187	0.591
Control	V343_01	Splicing factor 3B subunit 6 OS=Homo sapiens GN=SF3B6 PE=1 SV=1	Q9Y3B4	14,585.6	1	2	2	3	5.11e-05	0.16
Control	V343_01	cDNA, FLJ94121, highly similar to Homo sapiens stromal antigen 2 (STAG2), mRNA OS=Homo sapiens PE=2 SV=1	B2R8Y6	141,331.8	1	1	1	1	1.7e-05	0.0203
Control	V343_01	ATPase, H+ transporting, lysosomal 42kDa, V1 subunit C1, isoform CRA_a OS=Homo sapiens GN=ATP6V1C1 PE=2 SV=1	A0A024R9I0	43,942.8	1	5	5	7	0.000119	0.17
Control	V343_01	Testicular secretory protein Li 65 OS=Homo sapiens PE=2 SV=1	A0A140VK65	56,502.1	1	10	10	12	0.000204	0.36
Control	V343_01	Pumilio homolog 3 OS=Homo sapiens GN=PUM3 PE=1 SV=3	Q15397	73,587.0	1	5	6	7	0.000119	0.127
Control	V343_01	Transmembrane emp24 domain-containing protein 5 OS=Homo sapiens GN=TMED5 PE=1 SV=1	Q9Y3A6	26,005.8	0.969	1	1	1	1.7e-05	0.1
Control	V343_01	Ribosome maturation protein SBDS OS=Homo sapiens GN=SBDS PE=1 SV=1	A0A087X020	28,763.9	1	4	4	4	6.82e-05	0.212
Control	V343_01	cDNA FLJ58199, highly similar to Fragile X mental retardation syndrome-related protein 1 OS=Homo sapiens PE=2 SV=1	A0A0F7KYT8	69,720.9	0.933	1	1	1	1.7e-05	0.029
Control	V343_01	cDNA FLJ76915, highly similar to Homo sapiens CDC-like kinase 3 (CLK3), transcript variant phclk3, mRNA OS=Homo sapiens PE=2 SV=1	A8K7G8	73,516.3	0.974	1	1	1	1.7e-05	0.0313
Control	V343_01	cDNA FLJ50462, highly similar to Disks large homolog 1 OS=Homo sapiens PE=2 SV=1	A0A0C4DFT3	100,456.5	1	2	2	2	3.41e-05	0.0343
Control	V343_01	cDNA, FLJ94640, highly similar to Homo sapiens keratin 18 (KRT18), mRNA OS=Homo sapiens PE=2 SV=1	A0A024RAY2	48,059.0	1	18	24	53	0.000903	0.521
Control	V343_01	Sodium/potassium-transporting ATPase subunit beta-3 OS=Homo sapiens GN=ATP1B3 PE=1 SV=1	P54709	31,513.7	1	2	2	2	3.41e-05	0.108
Control	V343_01	Arf-GAP with coiled-coil, ANK repeat and PH domain-containing protein 2 (Fragment) OS=Homo sapiens GN=ACAP2 PE=1 SV=7	H7C3K3	25,790.4	1	2	2	2	3.41e-05	0.109
Control	V343_01	Glutamine--tRNA ligase OS=Homo sapiens GN=QARS PE=1 SV=1	P47897	87,799.9	1	20	20	35	0.000596	0.4
Control	V343_01	Exosome complex component RRP43 OS=Homo sapiens GN=EXOSC8 PE=1 SV=1	Q96B26	30,040.0	0.969	1	1	2	3.41e-05	0.0978
Control	V343_01	Isoform 3 of Guanine deaminase OS=Homo sapiens GN=GDA	Q9Y2T3-3	52,838.1	1	2	2	2	3.41e-05	0.0616
Control	V343_01	Transcription elongation factor B polypeptide 2 OS=Homo sapiens GN=TCEB2 PE=1 SV=1	Q15370	13,133.2	1	4	4	7	0.000119	0.619
Control	V343_01	Armadillo repeat-containing protein 6 OS=Homo sapiens GN=ARMC6 PE=1 SV=2	Q6NXE6	54,141.5	1	3	3	4	6.82e-05	0.13
Control	V343_01	Bifunctional coenzyme A synthase OS=Homo sapiens GN=COASY PE=1 SV=4	Q13057	62,329.5	1	7	7	12	0.000204	0.268
Control	V343_01	Transcription elongation factor B polypeptide 1 (Fragment) OS=Homo sapiens GN=TCEB1 PE=1 SV=1	A0A024R7Y5	12,473.4	1	4	4	5	8.52e-05	0.491
Control	V343_01	Thioredoxin domain-containing protein 12 OS=Homo sapiens GN=TXNDC12 PE=1 SV=1	O95881	19,206.4	1	2	2	4	6.82e-05	0.14
Control	V343_01	Peptidase M20 domain-containing protein 2 OS=Homo sapiens GN=PM20D2 PE=1 SV=2	Q8IYS1	47,776.7	0.969	1	1	1	1.7e-05	0.0665
Control	V343_01	Translin-associated factor X, isoform CRA_c OS=Homo sapiens GN=TSNAX PE=4 SV=1	A0A024R3V8	33,113.1	1	7	7	9	0.000153	0.307
Control	V343_01	Peptidyl-prolyl cis-trans isomerase CWC27 homolog OS=Homo sapiens GN=CWC27 PE=1 SV=1	Q6UX04	53,848.4	0.969	1	1	1	1.7e-05	0.0318
Control	V343_01	Eukaryotic translation initiation factor 4 gamma 1 OS=Homo sapiens GN=EIF4G1 PE=1 SV=1	E7EUU4	175,494.2	1	15	16	26	0.000443	0.134
Control	V343_01	Hornerin OS=Homo sapiens GN=HRNR PE=1 SV=2	Q86YZ3	282,372.7	0.235	0	0	0	0	0
Control	V343_01	cDNA, FLJ96580, highly similar to Homo sapiens hepatoma-derived growth factor (high-mobility group protein 1-like) (HDGF), mRNA OS=Homo sapiens PE=2 SV=1	B2RDE8	26,805.5	1	6	6	7	0.000119	0.225
Control	V343_01	Tubulin beta-4B chain OS=Homo sapiens GN=TUBB4B PE=1 SV=1	P68371	49,830.7	1	29	52	205	0.00349	0.82
Control	V343_01	Processing of 1, ribonuclease P/MRP subunit (S. cerevisiae) OS=Homo sapiens GN=POP1 PE=2 SV=1	Q96F88	114,710.3	1	2	2	3	5.11e-05	0.042
Control	V343_01	Nucleoporin 54kDa variant (Fragment) OS=Homo sapiens PE=2 SV=1	Q53FD7	55,436.2	1	2	2	2	3.41e-05	0.0434
Control	V343_01	Tyrosine--tRNA ligase, mitochondrial OS=Homo sapiens GN=YARS2 PE=1 SV=2	Q9Y2Z4	53,201.0	1	8	9	12	0.000204	0.26
Control	V343_01	Nuclear pore complex protein Nup88 OS=Homo sapiens GN=NUP88 PE=1 SV=2	Q99567	83,544.1	0.991	1	1	1	1.7e-05	0.0337
Control	V343_01	Microsomal glutathione S-transferase 1, isoform CRA_a OS=Homo sapiens GN=MGST1 PE=4 SV=1	A0A024RAX2	17,599.8	1	3	4	6	0.000102	0.271
Control	V343_01	cDNA FLJ76254, highly similar to Homo sapiens gamma-glutamyl hydrolase (GGH), mRNA OS=Homo sapiens PE=2 SV=1	A8K335	35,965.9	0.783	0	0	0	0	0
Control	V343_01	Nucleolar protein 58 OS=Homo sapiens GN=NOP58 PE=1 SV=1	Q9Y2X3	59,580.2	1	9	9	18	0.000307	0.242
Control	V343_01	Cytochrome c oxidase subunit 5A, mitochondrial OS=Homo sapiens GN=COX5A PE=1 SV=1	H3BNX8	16,762.5	1	2	2	2	3.41e-05	0.167
Control	V343_01	Apoptosis-inducing factor 1, mitochondrial OS=Homo sapiens GN=AIFM1 PE=1 SV=1	O95831	66,901.5	1	15	15	23	0.000392	0.374
Control	V343_01	Sodium/potassium-transporting ATPase subunit beta OS=Homo sapiens PE=2 SV=3	A3KLL5	35,062.9	1	3	3	5	8.52e-05	0.162
Control	V343_01	Heterogeneous nuclear ribonucleoprotein A/B OS=Homo sapiens GN=HNRNPAB PE=1 SV=1	A0A087WZV1	36,559.1	1	3	3	4	6.82e-05	0.152
Control	V343_01	Protein TASOR OS=Homo sapiens GN=FAM208A PE=1 SV=3	Q9UK61	189,035.1	1	3	3	3	5.11e-05	0.0347
Control	V343_01	Cation-independent mannose-6-phosphate receptor OS=Homo sapiens GN=IGF2R PE=1 SV=3	P11717	274,372.7	1	3	3	3	5.11e-05	0.0213
Control	V343_01	Cytidine deaminase OS=Homo sapiens GN=CDA PE=1 SV=2	P32320	16,184.7	1	2	2	3	5.11e-05	0.397
Control	V343_01	cDNA FLJ36545 fis, clone TRACH2006670, highly similar to RNA-binding protein Luc7-like 2 OS=Homo sapiens PE=2 SV=1	B3KSL5	46,514.5	1	3	3	3	5.11e-05	0.0791
Control	V343_01	Thyroid hormone receptor-associated protein 3 OS=Homo sapiens GN=THRAP3 PE=1 SV=2	Q9Y2W1	108,668.9	1	3	3	3	5.11e-05	0.0429
Control	V343_01	GEMIN5 protein OS=Homo sapiens GN=GEMIN5 PE=2 SV=1	B7ZLC9	168,590.8	0.969	1	1	1	1.7e-05	0.00729
Control	V343_01	Vesicle-trafficking protein SEC22b OS=Homo sapiens GN=SEC22B PE=1 SV=4	O75396	24,594.0	1	3	3	4	6.82e-05	0.167
Control	V343_01	Citrate synthase OS=Homo sapiens GN=CS PE=1 SV=1	A0A024RB75	51,713.8	1	11	13	31	0.000528	0.371
Control	V343_01	Eukaryotic translation initiation factor 1A, X-chromosomal OS=Homo sapiens GN=EIF1AX PE=1 SV=2	P47813	16,461.3	1	4	4	4	6.82e-05	0.229
Control	V343_01	Calcium binding protein 39, isoform CRA_a OS=Homo sapiens GN=CAB39 PE=4 SV=1	A0A024R496	39,871.2	0.969	1	1	1	1.7e-05	0.0264
Control	V343_01	cDNA FLJ13673 fis, clone PLACE1011858, highly similar to BAG family molecular chaperone regulator 2 OS=Homo sapiens PE=2 SV=1	B3KN59	23,772.5	1	2	2	2	3.41e-05	0.18
Control	V343_01	LisH domain and HEAT repeat-containing protein KIAA1468 OS=Homo sapiens GN=KIAA1468 PE=1 SV=2	Q9P260	134,634.2	0.999	1	1	1	1.7e-05	0.00987
Control	V343_01	LEM domain containing 3, isoform CRA_a OS=Homo sapiens GN=LEMD3 PE=4 SV=1	A0A024RBB9	99,999.4	0.717	1	1	1	1.7e-05	0.0231
Control	V343_01	cDNA FLJ37476 fis, clone BRAWH2012827, highly similar to Homo sapiens BH3 interacting domain death agonist (BID), transcript variant 1, mRNA OS=Homo sapiens PE=2 SV=1	A8ASI8	21,995.3	0.34	0	0	0	0	0
Control	V343_01	Ras-related protein Rab-43 OS=Homo sapiens GN=RAB43 PE=1 SV=1	Q86YS6	23,339.9	0.969	1	1	1	1.7e-05	0.118
Control	V343_01	Mitogen-activated protein kinase OS=Homo sapiens GN=MAPK3 PE=2 SV=1	L7RXH5	43,137.4	1	5	5	6	0.000102	0.427
Control	V343_01	60S ribosomal protein L23a OS=Homo sapiens GN=RPL23A PE=1 SV=1	P62750	17,696.2	1	6	7	17	0.00029	0.327
Control	V343_01	Putative uncharacterized protein DKFZp586G1518 (Fragment) OS=Homo sapiens GN=DKFZp586G1518 PE=2 SV=1	A0A024QZR5	46,940.0	0.998	1	1	1	1.7e-05	0.055
Control	V343_01	Polymerase delta-interacting protein 2 OS=Homo sapiens GN=POLDIP2 PE=1 SV=1	Q9Y2S7	42,033.0	1	3	3	3	5.11e-05	0.155
Control	V343_01	Sorting nexin-24 OS=Homo sapiens GN=SNX24 PE=1 SV=1	A8MXB7	19,818.2	0.969	1	1	1	1.7e-05	0.183
Control	V343_01	Exocyst complex component 8 OS=Homo sapiens GN=EXOC8 PE=1 SV=2	Q8IYI6	81,800.2	0.969	1	1	1	1.7e-05	0.0193
Control	V343_01	cDNA FLJ55671, highly similar to Ubiquitin-associated protein 2-like OS=Homo sapiens PE=2 SV=1	B4DYY5	103,930.0	0.969	1	1	1	1.7e-05	0.00916
Control	V343_01	Lamin B receptor, isoform CRA_a OS=Homo sapiens GN=LBR PE=4 SV=1	A0A024R3R5	70,706.3	0.969	1	1	1	1.7e-05	0.0309
Control	V343_01	Caspase 8 splice variant OS=Homo sapiens GN=CASP8 PE=2 SV=1	A0A024R3Z8	55,394.0	0.998	1	1	1	1.7e-05	0.0209
Control	V343_01	Nuclear pore membrane glycoprotein 210 OS=Homo sapiens GN=NUP210 PE=1 SV=3	Q8TEM1	205,109.8	1	2	2	2	3.41e-05	0.0175
Control	V343_01	cDNA FLJ75934, highly similar to Homo sapiens vacuolar protein sorting 4B (yeast) (VPS4B), mRNA OS=Homo sapiens PE=2 SV=1	A0A024R2C5	49,303.7	0.969	1	1	1	1.7e-05	0.0428
Control	V343_01	ATP-dependent RNA helicase ROK1 isoform a variant (Fragment) OS=Homo sapiens PE=2 SV=1	Q59H21	67,500.4	1	2	2	2	3.41e-05	0.0684
Control	V343_01	U6 snRNA-associated Sm-like protein LSm2 OS=Homo sapiens GN=LSM2 PE=1 SV=1	Q9Y333	10,834.6	1	2	2	2	3.41e-05	0.284
Control	V343_01	ATPase, H+ transporting, lysosomal 13kDa, V1 subunit G1, isoform CRA_a OS=Homo sapiens GN=ATP6V1G1 PE=4 SV=1	A0A024R883	13,757.7	0.914	1	1	1	1.7e-05	0.0932
Control	V343_01	Protein NEDD8-MDP1 (Fragment) OS=Homo sapiens GN=NEDD8-MDP1 PE=4 SV=1	E9PL57	19,536.9	1	2	2	2	3.41e-05	0.188
Control	V343_01	Major facilitator superfamily domain-containing protein 10 OS=Homo sapiens GN=MFSD10 PE=1 SV=1	D6RA47	48,341.7	0.969	1	1	2	3.41e-05	0.0286
Control	V343_01	cDNA, FLJ94440, highly similar to Homo sapiens chaperonin containing TCP1, subunit 6A (zeta 1)(CCT6A), mRNA OS=Homo sapiens PE=2 SV=1	A0A024RDL1	58,025.3	1	20	21	69	0.00118	0.497
Control	V343_01	ADP/ATP translocase 3 OS=Homo sapiens GN=SLC25A6 PE=1 SV=4	P12236	32,867.1	1	14	19	55	0.000937	0.497
Control	V343_01	Glutathione S-transferase kappa 1 OS=Homo sapiens GN=LOC51064 PE=2 SV=1	Q6FII1	25,498.1	1	6	6	8	0.000136	0.381
Control	V343_01	Single-stranded DNA-binding protein OS=Homo sapiens GN=SSBP1 PE=2 SV=1	A4D1U3	17,259.7	1	4	4	5	8.52e-05	0.378
Control	V343_01	Isoform A of Protein CutA OS=Homo sapiens GN=CUTA	O60888	16,832.3	1	3	3	5	8.52e-05	0.378
Control	V343_01	Inositol 1,4,5-trisphosphate receptor type 3 OS=Homo sapiens GN=ITPR3 PE=1 SV=2	Q14573	304,110.3	0.934	1	1	1	1.7e-05	0.00936
Control	V343_01	RNA 3'-terminal phosphate cyclase-like protein OS=Homo sapiens GN=RCL1 PE=1 SV=3	Q9Y2P8	40,844.4	0.969	1	1	1	1.7e-05	0.0402
Control	V343_01	Protein MEMO1 OS=Homo sapiens GN=MEMO1 PE=1 SV=1	Q9Y316	33,733.7	1	2	2	2	3.41e-05	0.128
Control	V343_01	Nitric oxide synthase-interacting protein OS=Homo sapiens PE=2 SV=1	A0A075B6F9	33,172.0	1	2	2	2	3.41e-05	0.146
Control	V343_01	GTPase activating protein and VPS9 domains 1, isoform CRA_b OS=Homo sapiens GN=GAPVD1 PE=4 SV=1	A0A024R862	164,983.4	1	4	4	7	0.000119	0.0406
Control	V343_01	Protein AAR2 homolog OS=Homo sapiens GN=AAR2 PE=1 SV=1	A2A2Q9	43,473.0	0.969	1	1	1	1.7e-05	0.0391
Control	V343_01	WD repeat-containing protein 1 isoform 1 variant (Fragment) OS=Homo sapiens PE=2 SV=1	Q59ER5	68,170.4	1	12	13	15	0.000256	0.343
Control	V343_01	Isochorismatase domain-containing protein 2 OS=Homo sapiens GN=ISOC2 PE=1 SV=1	Q96AB3	22,337.4	1	3	3	3	5.11e-05	0.4
Control	V343_01	40S ribosomal protein S4 OS=Homo sapiens GN=RPS4X PE=2 SV=1	B2R491	29,599.3	1	14	17	37	0.000631	0.483
Control	V343_01	Twinfilin-2 OS=Homo sapiens GN=TWF2 PE=1 SV=2	Q6IBS0	39,548.9	1	5	5	5	8.52e-05	0.261
Control	V343_01	SNW domain-containing protein 1 OS=Homo sapiens GN=SNW1 PE=1 SV=1	Q13573	61,495.9	1	2	2	3	5.11e-05	0.0877
Control	V343_01	COL6A3 protein OS=Homo sapiens GN=COL6A3 PE=2 SV=1	REV_B7ZW00_DECOY	343,667.2	0.969	1	1	1	1.7e-05	0.00252
Control	V343_01	NADH dehydrogenase [ubiquinone] iron-sulfur protein 2, mitochondrial OS=Homo sapiens GN=NDUFS2 PE=1 SV=2	O75306	52,546.5	0.998	1	1	1	1.7e-05	0.0259
Control	V343_01	Tubulin-specific chaperone E OS=Homo sapiens GN=TBCE PE=1 SV=1	Q15813	59,347.7	1	3	3	3	5.11e-05	0.118
Control	V343_01	Desmoplakin OS=Homo sapiens GN=DSP PE=1 SV=3	P15924	331,781.4	1	1	1	1	1.7e-05	0.0104
Control	V343_01	Apoptosis inhibitor 5 OS=Homo sapiens GN=API5 PE=1 SV=1	G3V1C3	59,006.8	1	5	5	6	0.000102	0.128
Control	V343_01	Transgelin-2 OS=Homo sapiens GN=TAGLN2 PE=1 SV=3	P37802	22,391.9	1	10	12	31	0.000528	0.653
Control	V343_01	Band 4.1-like protein 2 OS=Homo sapiens GN=EPB41L2 PE=1 SV=1	O43491	112,587.8	1	6	6	9	0.000153	0.0826
Control	V343_01	cDNA FLJ30470 fis, clone BRAWH1000040, highly similar to Rap1 GTPase-GDP dissociation stimulator 1 OS=Homo sapiens PE=2 SV=1	B3KNU0	66,318.1	1	8	8	12	0.000204	0.236
Control	V343_01	DIS3 OS=Homo sapiens PE=2 SV=1	A8QI98	109,005.7	0.95	1	1	1	1.7e-05	0.0104
Control	V343_01	Ankyrin repeat and KH domain-containing protein 1 (Fragment) OS=Homo sapiens GN=ANKHD1 PE=1 SV=1	E9PDP5	269,455.1	1	1	1	1	1.7e-05	0.00472
Control	V343_01	Family with sequence similarity 98, member A OS=Homo sapiens GN=FAM98A PE=2 SV=1	I6L9E8	55,401.4	0.969	1	1	1	1.7e-05	0.0559
Control	V343_01	Translocase of inner mitochondrial membrane 50 homolog (S. cerevisiae) OS=Homo sapiens GN=TIMM50 PE=2 SV=1	A0A024R0M6	39,647.5	1	6	7	9	0.000153	0.232
Control	V343_01	Signal transducer and activator of transcription 1-alpha/beta OS=Homo sapiens GN=STAT1 PE=1 SV=2	P42224	87,336.9	1	14	14	21	0.000358	0.255
Control	V343_01	Farnesyltransferase, CAAX box, alpha, isoform CRA_a OS=Homo sapiens GN=FNTA PE=4 SV=1	D3DSY9	44,409.0	1	4	5	7	0.000119	0.156
Control	V343_01	Inhibitor of nuclear factor kappa-B kinase-interacting protein OS=Homo sapiens GN=IKBIP PE=1 SV=1	Q70UQ0	39,310.8	0.99	1	1	2	3.41e-05	0.0686
Control	V343_01	Cytochrome c oxidase subunit 2 OS=Homo sapiens GN=COX2 PE=3 SV=1	A0A059RKX5	25,511.1	1	2	2	4	6.82e-05	0.115
Control	V343_01	TNF receptor-associated protein 1 variant (Fragment) OS=Homo sapiens PE=3 SV=1	Q59EK6	79,995.7	1	17	19	27	0.00046	0.351
Control	V343_01	Testicular secretory protein Li 29 OS=Homo sapiens PE=2 SV=1	A0A140VK29	61,334.7	1	2	2	3	5.11e-05	0.0533
Control	V343_01	Aldehyde dehydrogenase X, mitochondrial OS=Homo sapiens GN=ALDH1B1 PE=1 SV=3	P30837	57,206.6	1	5	5	7	0.000119	0.147
Control	V343_01	tRNA (adenine(58)-N(1))-methyltransferase non-catalytic subunit TRM6 OS=Homo sapiens GN=TRMT6 PE=1 SV=1	Q9UJA5	55,800.8	1	2	2	2	3.41e-05	0.0543
Control	V343_01	Etoposide-induced protein 2.4 homolog OS=Homo sapiens GN=EI24 PE=1 SV=1	A0A024R3I8	38,966.7	0.105	0	0	0	0	0
Control	V343_01	NHL repeat-containing protein 2 OS=Homo sapiens GN=NHLRC2 PE=1 SV=1	Q8NBF2	79,445.5	0.969	1	1	1	1.7e-05	0.0124
Control	V343_01	Solute carrier family 7 (Cationic amino acid transporter, y+ system), member 1 OS=Homo sapiens GN=SLC7A1 PE=2 SV=1	A0A024RDQ9	67,640.4	0.928	1	1	1	1.7e-05	0.0302
Control	V343_01	D-tyrosyl-tRNA(Tyr) deacylase OS=Homo sapiens GN=DTD1 PE=2 SV=1	Q496C9	23,423.6	1	2	2	3	5.11e-05	0.201
Control	V343_01	cDNA FLJ57179, highly similar to Homo sapiens ATP-binding cassette, sub-family F (GCN20), member 3 (ABCF3), mRNA OS=Homo sapiens PE=2 SV=1	A0A0S2Z5L1	79,746.7	0.969	1	1	1	1.7e-05	0.0296
Control	V343_01	cDNA FLJ77896, highly similar to Homo sapiens Ras homolog enriched in brain (RHEB), mRNA OS=Homo sapiens PE=2 SV=1	A0A090N900	20,497.9	0.62	1	1	1	1.7e-05	0.0543
Control	V343_01	Low molecular weight phosphotyrosine protein phosphatase OS=Homo sapiens GN=ACP1 PE=1 SV=3	P24666	18,042.7	1	2	2	3	5.11e-05	0.133
Control	V343_01	Heat shock 70 kDa protein 14 OS=Homo sapiens GN=HSPA14 PE=1 SV=1	Q0VDF9	54,795.5	0.969	1	1	1	1.7e-05	0.0216
Control	V343_01	60S ribosomal protein L13 OS=Homo sapiens GN=RPL13 PE=2 SV=1	A8K4C8	24,262.2	1	7	8	14	0.000239	0.346
Control	V343_01	cDNA, FLJ93570, highly similar to Homo sapiens phosphoribosyl pyrophosphate synthetase-associated protein 2 (PRPSAP2), mRNA OS=Homo sapiens PE=2 SV=1	A0A024QYY3	40,926.6	0.969	1	1	1	1.7e-05	0.0352
Control	V343_01	HCG23833, isoform CRA_b OS=Homo sapiens GN=hCG_23833 PE=4 SV=1	D6W4Z6	44,879.2	1	4	4	4	6.82e-05	0.139
Control	V343_01	Transmembrane protein 205 (Fragment) OS=Homo sapiens GN=TMEM205 PE=1 SV=1	A0A024R7D3	21,198.5	0.999	1	1	2	3.41e-05	0.0688
Control	V343_01	NADH-ubiquinone oxidoreductase 75 kDa subunit, mitochondrial OS=Homo sapiens GN=NDUFS1 PE=1 SV=1	B4DJ81	79,468.5	1	4	4	5	8.52e-05	0.0977
Control	V343_01	ATP-dependent RNA helicase DHX8 OS=Homo sapiens GN=DHX8 PE=1 SV=1	A8K6J9	139,318.7	0.274	0	0	0	0	0.00738
Control	V343_01	Testis tissue sperm-binding protein Li 61n OS=Homo sapiens PE=2 SV=1	A0A140VJF4	33,429.0	1	9	9	20	0.000341	0.358
Control	V343_01	Polyribonucleotide nucleotidyltransferase 1, mitochondrial OS=Homo sapiens GN=PNPT1 PE=1 SV=2	Q8TCS8	85,952.1	1	4	4	6	0.000102	0.0907
Control	V343_01	Sulfatase modifying factor 2 isoform 2 OS=Homo sapiens GN=SUMF2 PE=2 SV=1	A0A0S2Z5Q3	33,843.4	1	2	2	2	3.41e-05	0.0831
Control	V343_01	Synaptogyrin-2 (Fragment) OS=Homo sapiens GN=SYNGR2 PE=1 SV=1	K7ELS8	14,692.1	0.929	1	1	1	1.7e-05	0.0593
Control	V343_01	Mortality factor 4-like protein 1 OS=Homo sapiens GN=MORF4L1 PE=1 SV=2	A5D8W6	37,231.3	0.969	1	1	1	1.7e-05	0.0557
Control	V343_01	Serine/threonine-protein phosphatase OS=Homo sapiens GN=PPP6C PE=2 SV=1	A0A024R861	35,144.8	1	4	4	4	6.82e-05	0.21
Control	V343_01	pre-rRNA processing protein FTSJ3 OS=Homo sapiens GN=FTSJ3 PE=1 SV=2	Q8IY81	96,560.5	1	7	7	9	0.000153	0.155
Control	V343_01	NADPH--cytochrome P450 reductase OS=Homo sapiens PE=2 SV=1	A8K3B4	76,690.9	1	14	15	28	0.000477	0.306
Control	V343_01	FNBP1 protein OS=Homo sapiens GN=FNBP1 PE=2 SV=1	B7ZL13	71,308.2	0.969	1	1	1	1.7e-05	0.0243
Control	V343_01	1,4-alpha-glucan-branching enzyme OS=Homo sapiens GN=GBE1 PE=1 SV=3	Q04446	80,477.1	1	10	11	13	0.000222	0.272
Control	V343_01	39S ribosomal protein L24, mitochondrial OS=Homo sapiens GN=MRPL24 PE=1 SV=1	Q96A35	24,915.0	0.969	1	1	1	1.7e-05	0.0648
Control	V343_01	cDNA FLJ61705, highly similar to Symplekin OS=Homo sapiens PE=2 SV=1	A0A024R0R6	141,153.5	1	2	2	2	3.41e-05	0.0408
Control	V343_01	Ras-related protein Rab-35 OS=Homo sapiens GN=RAB35 PE=1 SV=1	Q15286	23,025.3	1	2	2	3	5.11e-05	0.239
Control	V343_01	N-acetylgalactosaminidase, alpha-, isoform CRA_a OS=Homo sapiens GN=NAGA PE=3 SV=1	A0A024R1Q5	46,566.3	0.969	1	1	1	1.7e-05	0.0487
Control	V343_01	Stathmin OS=Homo sapiens GN=STMN1 PE=2 SV=1	B5BU83	17,303.0	1	6	6	12	0.000204	0.389
Control	V343_01	NADH-ubiquinone oxidoreductase chain 1 OS=Homo sapiens GN=ND1 PE=3 SV=1	F2WG52	35,646.6	1	2	2	2	3.41e-05	0.0629
Control	V343_01	DNA-directed RNA polymerases I, II, and III subunit RPABC3 (Fragment) OS=Homo sapiens GN=POLR2H PE=1 SV=7	C9JLU1	17,144.2	1	3	3	3	5.11e-05	0.32
Control	V343_01	RNA-binding protein 12B OS=Homo sapiens GN=RBM12B PE=1 SV=2	Q8IXT5	118,106.6	0.974	1	1	1	1.7e-05	0.014
Control	V343_01	U2 snRNP-associated SURP motif-containing protein OS=Homo sapiens GN=U2SURP PE=1 SV=2	O15042	118,296.4	1	2	2	2	3.41e-05	0.0292
Control	V343_01	C-terminal-binding protein 2 OS=Homo sapiens GN=CTBP2 PE=1 SV=1	P56545	48,945.1	0.999	1	1	1	1.7e-05	0.0944
Control	V343_01	Guanylate-binding protein 1 OS=Homo sapiens GN=GBP1 PE=1 SV=2	P32455	67,932.5	1	2	2	2	3.41e-05	0.0726
Control	V343_01	UACA protein OS=Homo sapiens GN=UACA PE=2 SV=1	B7ZKM6	162,509.6	0.882	1	1	1	1.7e-05	0.00706
Control	V343_01	cDNA FLJ59248, highly similar to Homo sapiens cytochrome P450, family 20, subfamily A, polypeptide 1, transcript variant 1, mRNA OS=Homo sapiens PE=2 SV=1	B4DLN7	52,433.3	0.969	1	1	1	1.7e-05	0.0303
Control	V343_01	cDNA FLJ53109, highly similar to Serine/threonine-protein phosphatase 2A 56 kDa regulatory subunit epsilon isoform OS=Homo sapiens PE=2 SV=1	B5BTZ7	54,701.7	0.838	1	1	1	1.7e-05	0.0343
Control	V343_01	Tetraspanin (Fragment) OS=Homo sapiens GN=CD63 PE=1 SV=1	A0A024RB05	25,636.3	1	2	2	2	3.41e-05	0.0756
Control	V343_01	Phospholipid phosphatase 6 OS=Homo sapiens GN=PLPP6 PE=1 SV=3	Q8IY26	32,194.8	0.969	1	1	1	1.7e-05	0.0339
Control	V343_01	Histone deacetylase OS=Homo sapiens GN=HDAC1 PE=2 SV=1	B5BU61	55,104.1	1	2	2	3	5.11e-05	0.149
Control	V343_01	Epididymis tissue sperm binding protein Li 3a OS=Homo sapiens PE=1 SV=1	E9KL35	35,077.0	1	17	21	51	0.000869	0.842
Control	V343_01	Prefoldin subunit 5 OS=Homo sapiens GN=PFDN5 PE=1 SV=2	Q99471	17,328.4	1	2	2	2	3.41e-05	0.214
Control	V343_01	Non-POU domain containing octamer-binding isoform 1 (Fragment) OS=Homo sapiens GN=NONO PE=2 SV=1	A0A0S2Z4Z9	54,231.6	1	18	23	46	0.000784	0.456
Control	V343_01	Ubiquitin-activating enzyme E1-like 2, isoform CRA_a OS=Homo sapiens GN=UBE1L2 PE=4 SV=1	A0A024RDB0	117,973.4	1	13	13	15	0.000256	0.202
Control	V343_01	Heat shock 60kDa protein 1 (Chaperonin), isoform CRA_a OS=Homo sapiens GN=HSPD1 PE=2 SV=1	A0A024R3X4	61,055.7	1	36	49	168	0.00286	0.717
Control	V343_01	40S ribosomal protein S27 OS=Homo sapiens GN=RPS27 PE=1 SV=3	P42677	9,460.9	0.969	1	1	1	1.7e-05	0.286
Control	V343_01	TXNDC5 protein OS=Homo sapiens GN=TXNDC5 PE=2 SV=1	Q658S9	47,629.1	1	9	9	16	0.000273	0.262
Control	V343_01	cDNA FLJ75589, highly similar to Homo sapiens mutS homolog 3 (E. coli) (MSH3), mRNA OS=Homo sapiens PE=2 SV=1	A8K1E1	127,415.9	0.969	1	1	1	1.7e-05	0.0211
Control	V343_01	LDLR chaperone MESD OS=Homo sapiens GN=MESDC2 PE=1 SV=2	Q14696	26,077.9	1	2	2	2	3.41e-05	0.158
Control	V343_01	cDNA FLJ16777 fis, clone BRHIP2029567, highly similar to Cell division cycle 5-like protein OS=Homo sapiens PE=2 SV=1	B3KY60	92,254.2	1	3	3	3	5.11e-05	0.0698
Control	V343_01	Ubiquitin carboxyl-terminal hydrolase 10 OS=Homo sapiens GN=USP10 PE=1 SV=2	Q14694	87,134.6	1	1	1	2	3.41e-05	0.015
Control	V343_01	Ribosome biogenesis protein BMS1 homolog OS=Homo sapiens GN=BMS1 PE=1 SV=1	Q14692	145,812.2	0.969	1	1	2	3.41e-05	0.0187
Control	V343_01	Protein RRP5 homolog OS=Homo sapiens GN=PDCD11 PE=1 SV=3	Q14690	208,702.8	1	2	2	2	3.41e-05	0.0128
Control	V343_01	COPS7A protein OS=Homo sapiens GN=COPS7A PE=2 SV=1	F5GYF7	30,276.8	0.714	0	0	0	0	0
Control	V343_01	Deoxynucleotidyltransferase terminal-interacting protein 2 OS=Homo sapiens GN=DNTTIP2 PE=1 SV=2	Q5QJE6	84,471.1	1	2	2	2	3.41e-05	0.0437
Control	V343_01	Codanin-1 (Fragment) OS=Homo sapiens GN=CDAN1 PE=1 SV=1	H3BM60	134,122.2	0.969	1	1	1	1.7e-05	0.0212
Control	V343_01	Isoform 2 of CD166 antigen OS=Homo sapiens GN=ALCAM	Q13740-2	63,666.2	0.999	1	1	2	3.41e-05	0.0316
Control	V343_01	Trafficking protein particle complex subunit 4 OS=Homo sapiens GN=TRAPPC4 PE=1 SV=1	E9PN70	24,341.2	0.969	1	1	2	3.41e-05	0.0639
Control	V343_01	Developmentally-regulated GTP-binding protein 1 OS=Homo sapiens GN=DRG1 PE=1 SV=1	Q9Y295	40,543.8	1	7	7	9	0.000153	0.286
Control	V343_01	Ribosomal RNA processing protein 1 homolog B OS=Homo sapiens GN=RRP1B PE=1 SV=3	Q14684	84,429.8	0.999	1	1	1	1.7e-05	0.029
Control	V343_01	Structural maintenance of chromosomes protein 1A OS=Homo sapiens GN=SMC1A PE=1 SV=2	Q14683	143,238.3	1	5	5	8	0.000136	0.056
Control	V343_01	Peflin OS=Homo sapiens GN=PEF1 PE=1 SV=1	Q9UBV8	30,381.3	1	3	4	7	0.000119	0.194
Control	V343_01	Protein phosphatase 1A isoform 1 (Fragment) OS=Homo sapiens GN=PPM1A PE=2 SV=1	A0A024R6A5	42,447.4	0.272	0	0	0	0	0
Control	V343_01	Protein sel-1 homolog 1 OS=Homo sapiens GN=SEL1L PE=1 SV=3	Q9UBV2	88,756.5	0.652	1	1	1	1.7e-05	0.0277
Control	V343_01	cDNA, FLJ92932, highly similar to Homo sapiens serine/threonine kinase 38 (STK38), mRNA OS=Homo sapiens PE=2 SV=1	A0A024RD18	54,192.2	0.988	1	1	1	1.7e-05	0.0215
Control	V343_01	ATPase family AAA domain-containing protein 1 OS=Homo sapiens GN=ATAD1 PE=1 SV=1	Q8NBU5	40,745.1	0.969	1	1	1	1.7e-05	0.0443
Control	V343_01	FARSLA protein OS=Homo sapiens GN=FARSLA PE=2 SV=1	Q6IBR2	57,564.5	1	6	6	8	0.000136	0.169
Control	V343_01	Cofilin 2 (Muscle), isoform CRA_a OS=Homo sapiens GN=CFL2 PE=2 SV=1	Q549N0	18,737.3	1	2	4	5	8.52e-05	0.337
Control	V343_01	Neuroguidin OS=Homo sapiens GN=NGDN PE=1 SV=1	Q8NEJ9	35,894.9	1	2	2	4	6.82e-05	0.102
Control	V343_01	Synaptosomal-associated protein 29 OS=Homo sapiens GN=SNAP29 PE=1 SV=1	O95721	28,971.2	0.592	0	0	0	0	0
Control	V343_01	39S ribosomal protein L41, mitochondrial OS=Homo sapiens GN=MRPL41 PE=1 SV=1	Q8IXM3	15,383.3	1	2	3	3	5.11e-05	0.35
Control	V343_01	Proteasome subunit beta type OS=Homo sapiens PE=2 SV=1	E9KL30	29,965.9	1	6	8	13	0.000222	0.502
Control	V343_01	Nuclear RNA export factor 1 (Fragment) OS=Homo sapiens GN=NXF1 PE=1 SV=1	E9PIN3	70,185.1	1	2	2	3	5.11e-05	0.0355
Control	V343_01	HCG1993682, isoform CRA_b OS=Homo sapiens GN=hCG_1993682 PE=4 SV=1	REV_D3DWC7_DECOY	10,951.6	0.969	1	1	1	1.7e-05	0.137
Control	V343_01	Nucleoporin 214kDa, isoform CRA_b OS=Homo sapiens GN=NUP214 PE=4 SV=1	A0A024R8B6	213,619.0	1	2	2	3	5.11e-05	0.0172
Control	V343_01	BCS1-like variant (Fragment) OS=Homo sapiens PE=2 SV=1	A0A024R467	47,535.3	0.969	1	1	1	1.7e-05	0.0453
Control	V343_01	Solute carrier family 25 (Mitochondrial carrier phosphate carrier), member 3, isoform CRA_a OS=Homo sapiens GN=SLC25A3 PE=2 SV=1	A0A024RBE8	39,959.5	1	11	14	29	0.000494	0.366
Control	V343_01	Dynein assembly factor 5, axonemal OS=Homo sapiens GN=DNAAF5 PE=1 SV=4	Q86Y56	93,522.4	0.879	1	1	1	1.7e-05	0.0327
Control	V343_01	Tubulin-folding cofactor B OS=Homo sapiens GN=TBCB PE=1 SV=2	Q99426	27,325.6	1	4	4	5	8.52e-05	0.316
Control	V343_01	Alpha-mannosidase OS=Homo sapiens PE=2 SV=1	A8K6A7	113,744.9	1	2	2	2	3.41e-05	0.0396
Control	V343_01	SUMO-activating enzyme subunit 2 OS=Homo sapiens GN=UBA2 PE=1 SV=2	Q9UBT2	71,225.2	1	5	5	6	0.000102	0.136
Control	V343_01	Nuclear migration protein nudC OS=Homo sapiens GN=NUDC PE=1 SV=1	Q9Y266	38,243.7	1	7	8	11	0.000187	0.293
Control	V343_01	Phospholipase A-2-activating protein OS=Homo sapiens GN=PLAA PE=1 SV=2	Q9Y263	87,159.3	1	3	3	3	5.11e-05	0.0704
Control	V343_01	Eukaryotic translation initiation factor 3 subunit L OS=Homo sapiens GN=EIF3L PE=1 SV=1	B0QY89	66,729.3	1	16	16	24	0.000409	0.362
Control	V343_01	EKC/KEOPS complex subunit LAGE3 OS=Homo sapiens GN=LAGE3 PE=1 SV=2	Q14657	14,803.7	0.969	1	1	2	3.41e-05	0.105
Control	V343_01	Plastin-1 OS=Homo sapiens GN=PLS1 PE=1 SV=2	Q14651	70,257.2	0.998	1	1	3	5.11e-05	0.089
Control	V343_01	Isoform 2 of Protein LSM14 homolog B OS=Homo sapiens GN=LSM14B	Q9BX40-2	42,022.1	0.071	0	0	0	0	0
Control	V343_01	DnaJ homolog subfamily B member 11 OS=Homo sapiens GN=DNAJB11 PE=1 SV=1	Q9UBS4	40,514.6	0.969	1	1	1	1.7e-05	0.0223
Control	V343_01	Isoform 2 of Armadillo repeat-containing protein 8 OS=Homo sapiens GN=ARMC8	B7Z637	42,985.2	0.969	1	1	3	5.11e-05	0.0545
Control	V343_01	Ribosome biogenesis protein BRX1 homolog OS=Homo sapiens GN=BRIX1 PE=1 SV=2	Q8TDN6	41,403.0	1	4	5	8	0.000136	0.13
Control	V343_01	Tumor protein D54 OS=Homo sapiens GN=TPD52L2 PE=1 SV=1	A0A087WYR3	23,764.5	1	2	2	2	3.41e-05	0.14
Control	V343_01	Cathepsin Z OS=Homo sapiens PE=2 SV=1	Q5U000	33,868.2	0.969	1	1	1	1.7e-05	0.033
Control	V343_01	40S ribosomal protein S2 OS=Homo sapiens GN=RPS2 PE=1 SV=2	P15880	31,325.2	1	8	9	21	0.000358	0.348
Control	V343_01	Glucose-6-phosphate isomerase (Fragment) OS=Homo sapiens GN=GPI PE=1 SV=1	A0A0A0MTS2	64,826.5	1	19	24	63	0.00107	0.504
Control	V343_01	HIG1 domain family member 1A, mitochondrial OS=Homo sapiens GN=HIGD1A PE=4 SV=1	A0A024R2M9	10,143.1	1	2	3	4	6.82e-05	0.333
Control	V343_01	Histone H1.2 OS=Homo sapiens GN=HIST1H1C PE=1 SV=2	P16403	21,365.8	0.969	1	1	3	5.11e-05	0.235
Control	V343_01	Histone H1.3 OS=Homo sapiens GN=HIST1H1D PE=1 SV=2	P16402	22,351.3	0.969	1	1	2	3.41e-05	0.226
Control	V343_01	Glyoxylate reductase/hydroxypyruvate reductase OS=Homo sapiens GN=GRHPR PE=1 SV=1	Q9UBQ7	35,669.1	1	5	5	14	0.000239	0.28
Control	V343_01	Ubiquitin carboxyl-terminal hydrolase 47 OS=Homo sapiens GN=USP47 PE=1 SV=3	Q96K76	157,315.1	0.856	1	1	1	1.7e-05	0.008
Control	V343_01	RuvB-like 2 OS=Homo sapiens GN=RUVBL2 PE=1 SV=3	Q9Y230	51,158.1	1	12	12	18	0.000307	0.343
Control	V343_01	Adipocyte plasma membrane-associated protein OS=Homo sapiens GN=APMAP PE=1 SV=2	Q9HDC9	46,481.5	1	4	4	6	0.000102	0.212
Control	V343_01	YTH domain-containing family protein 2 OS=Homo sapiens GN=YTHDF2 PE=1 SV=1	A0A087WXZ3	62,334.4	0.82	1	1	1	1.7e-05	0.0207
Control	V343_01	CLE OS=Homo sapiens PE=2 SV=1	Q549M8	28,069.3	1	6	6	9	0.000153	0.311
Control	V343_01	60S ribosome subunit biogenesis protein NIP7 homolog OS=Homo sapiens GN=NIP7 PE=1 SV=1	Q9Y221	20,462.9	0.15	0	0	0	0	0
Control	V343_01	cDNA, FLJ95480, highly similar to Homo sapiens RAS guanyl releasing protein 2 (calcium and DAG-regulated) (RASGRP2), transcript variant 2, mRNA OS=Homo sapiens PE=2 SV=1	REV_B2RBF2_DECOY	69,276.3	0.745	1	1	1	1.7e-05	0.0197
Control	V343_01	Tyrosine-protein kinase receptor OS=Homo sapiens GN=TFG/ALK fusion PE=2 SV=1	Q8TDJ5	88,672.8	1	2	2	3	5.11e-05	0.0423
Control	V343_01	Chromosome 7 open reading frame 24 OS=Homo sapiens GN=C7orf24 PE=4 SV=1	A0A090N7V5	21,008.0	1	4	4	5	8.52e-05	0.239
Control	V343_01	Dopamine receptor interacting protein 4 OS=Homo sapiens GN=DRIP4 PE=2 SV=1	Q4W4Y1	96,025.4	1	14	16	26	0.000443	0.262
Control	V343_01	Lamina-associated polypeptide 2, isoform alpha OS=Homo sapiens GN=TMPO PE=1 SV=2	P42166	75,493.8	1	5	5	7	0.000119	0.156
Control	V343_01	Protein unc-45 homolog A OS=Homo sapiens GN=UNC45A PE=1 SV=1	Q9H3U1	103,078.9	1	8	8	13	0.000222	0.146
Control	V343_01	NADH dehydrogenase (Ubiquinone) flavoprotein 1, 51kDa, isoform CRA_c OS=Homo sapiens GN=NDUFV1 PE=1 SV=1	E5KNH5	50,817.8	1	3	3	4	6.82e-05	0.101
Control	V343_01	cDNA, FLJ92537, highly similar to Homo sapiens procollagen-lysine, 2-oxoglutarate 5-dioxygenase (lysine hydroxylase, Ehlers-Danlos syndrome type VI) (PLOD), mRNA OS=Homo sapiens PE=2 SV=1	A0A024R4H0	83,552.5	1	3	3	4	6.82e-05	0.0674
Control	V343_01	E3 ubiquitin-protein ligase UBR4 OS=Homo sapiens GN=UBR4 PE=1 SV=1	Q5T4S7	573,842.5	1	12	12	16	0.000273	0.0451
Control	V343_01	Inositol monophosphatase 2 OS=Homo sapiens GN=IMPA2 PE=1 SV=1	O14732	31,321.3	1	2	3	5	8.52e-05	0.16
Control	V343_01	DnaJ homolog subfamily C member 10 OS=Homo sapiens GN=DNAJC10 PE=1 SV=2	Q8IXB1	91,082.4	0.969	1	1	1	1.7e-05	0.0277
Control	V343_01	Calpain 2, large [catalytic] subunit variant (Fragment) OS=Homo sapiens PE=2 SV=1	Q59EF6	83,112.5	1	9	10	16	0.000273	0.173
Control	V343_01	Mitochondrial Rho GTPase 2 OS=Homo sapiens GN=RHOT2 PE=1 SV=2	Q8IXI1	68,117.6	0.969	1	1	1	1.7e-05	0.0162
Control	V343_01	Serine/threonine-protein kinase 25 (Fragment) OS=Homo sapiens GN=STK25 PE=1 SV=1	H7C279	27,900.8	0.485	0	0	0	0	0.0648
Control	V343_01	Valyl-tRNA synthetase, isoform CRA_a OS=Homo sapiens GN=VARS PE=3 SV=1	A0A024RCN6	140,477.5	1	29	31	47	0.000801	0.347
Control	V343_01	Guanine nucleotide-binding protein G(I)/G(S)/G(O) subunit gamma-12 OS=Homo sapiens GN=GNG12 PE=1 SV=3	Q9UBI6	8,006.6	0.998	1	1	2	3.41e-05	0.222
Control	V343_01	Tubulin-specific chaperone cofactor E-like protein (Fragment) OS=Homo sapiens GN=TBCEL PE=1 SV=1	B4DIY0	48,195.9	0.969	1	1	1	1.7e-05	0.059
Control	V343_01	Histone H3 (Fragment) OS=Homo sapiens GN=H3F3B PE=1 SV=1	B2R4P9	15,328.7	0.969	1	3	10	0.00017	0.434
Control	V343_01	Conserved oligomeric Golgi complex subunit 5 OS=Homo sapiens GN=COG5 PE=1 SV=3	Q9UP83	92,745.4	0.969	1	1	1	1.7e-05	0.0286
Control	V343_01	Translationally-controlled tumor protein OS=Homo sapiens GN=seTCTP PE=3 SV=1	A0A0B4J2C3	19,596.2	1	5	7	8	0.000136	0.355
Control	V343_01	Type 1 tumor necrosis factor receptor shedding aminopeptidase regulator, isoform CRA_a OS=Homo sapiens GN=ARTS-1 PE=4 SV=1	A0A024RAR8	107,117.6	0.074	0	0	0	0	0
Control	V343_01	cDNA FLJ77715, highly similar to Homo sapiens cisplatin resistance-associated overexpressed protein(LUC7A), mRNA OS=Homo sapiens PE=2 SV=1	A8K3C5	51,467.1	1	5	5	8	0.000136	0.185
Control	V343_01	Saccharopine dehydrogenase-like oxidoreductase OS=Homo sapiens GN=SCCPDH PE=1 SV=1	Q8NBX0	47,152.6	1	3	3	3	5.11e-05	0.156
Control	V343_01	E3 ubiquitin-protein ligase TRIP12 OS=Homo sapiens GN=TRIP12 PE=1 SV=1	Q14669	220,438.1	1	6	6	8	0.000136	0.0502
Control	V343_01	cDNA FLJ56624, highly similar to Histone deacetylase 6 OS=Homo sapiens PE=2 SV=1	A0A024QZ26	131,418.7	1	2	2	2	3.41e-05	0.0272
Control	V343_01	E3 ubiquitin-protein ligase DTX3L OS=Homo sapiens GN=DTX3L PE=1 SV=1	Q8TDB6	83,556.2	0.969	1	1	1	1.7e-05	0.0203
Control	V343_01	Polyadenylate-binding protein OS=Homo sapiens GN=PABPC1 PE=3 SV=1	A0A024R9C1	70,671.3	1	21	23	38	0.000648	0.418
Control	V343_01	Serine hydroxymethyltransferase OS=Homo sapiens GN=SHMT1 PE=3 SV=1	D3DXC9	49,063.1	1	4	4	5	8.52e-05	0.212
Control	V343_01	cDNA FLJ77421, highly similar to Homo sapiens autoantigen p542 mRNA OS=Homo sapiens PE=2 SV=1	A8K4T9	32,463.9	1	5	5	8	0.000136	0.157
Control	V343_01	SUMO-1 activating enzyme subunit 1, isoform CRA_b OS=Homo sapiens GN=SAE1 PE=4 SV=1	A0A024R0R4	38,450.1	1	4	5	8	0.000136	0.225
Control	V343_01	Glutathione S-transferase theta-1 OS=Homo sapiens GN=GSTT1 PE=1 SV=4	P30711	27,335.9	0.969	1	1	2	3.41e-05	0.0417
Control	V343_01	Lon protease homolog, mitochondrial OS=Homo sapiens GN=LONP1 PE=2 SV=1	B3KU28	95,181.5	1	24	27	46	0.000784	0.457
Control	V343_01	Battenin (Fragment) OS=Homo sapiens GN=CLN3 PE=2 SV=1	A0A024QZB8	47,624.6	0.969	1	1	1	1.7e-05	0.0525
Control	V343_01	Calponin (Fragment) OS=Homo sapiens GN=CNN2 PE=2 SV=1	A0A087X271	33,697.6	0.799	1	1	1	1.7e-05	0.0809
Control	V343_01	Phosphatidate cytidylyltransferase, mitochondrial OS=Homo sapiens GN=TAMM41 PE=1 SV=2	Q96BW9	51,067.7	0.969	1	1	1	1.7e-05	0.0531
Control	V343_01	Mannose-P-dolichol utilization defect 1, isoform CRA_a OS=Homo sapiens GN=MPDU1 PE=2 SV=1	B4DMY7	16,993.1	1	2	2	2	3.41e-05	0.129
Control	V343_01	Methyl-CpG-binding domain protein 2 OS=Homo sapiens GN=MBD2 PE=1 SV=1	Q9UBB5	43,254.9	0.969	1	1	1	1.7e-05	0.0341
Control	V343_01	Ataxin-10 OS=Homo sapiens GN=ATXN10 PE=1 SV=1	Q9UBB4	53,490.8	1	5	5	5	8.52e-05	0.162
Control	V343_01	40S ribosomal protein S3a OS=Homo sapiens GN=RPS3A PE=1 SV=2	P61247	29,945.3	1	15	17	36	0.000613	0.523
Control	V343_01	Calcium homeostasis endoplasmic reticulum protein OS=Homo sapiens GN=CHERP PE=1 SV=1	J3QK89	103,702.7	0.969	1	1	1	1.7e-05	0.0218
Control	V343_01	Glucosidase, alpha acid (Pompe disease, glycogen storage disease type II), isoform CRA_a OS=Homo sapiens GN=GAA PE=3 SV=1	A0A024R8Q1	105,324.4	1	5	6	7	0.000119	0.104
Control	V343_01	Uroporphyrinogen decarboxylase OS=Homo sapiens GN=UROD PE=1 SV=2	P06132	40,787.2	1	4	4	5	8.52e-05	0.267
Control	V343_01	Splicing factor 3B subunit 3 OS=Homo sapiens GN=SF3B3 PE=1 SV=4	Q15393	135,579.4	1	17	19	25	0.000426	0.208
Control	V343_01	Putative uncharacterized protein DKFZp762C1015 (Fragment) OS=Homo sapiens GN=DKFZp762C1015 PE=2 SV=1	Q68CN2	99,708.8	1	2	2	2	3.41e-05	0.0329
Control	V343_01	Dinucleotide oxidase disulfide thiol exchanger 3 superfamily member 3 OS=Homo sapiens PE=2 SV=1	A0A024QYS2	67,890.8	1	1	1	1	1.7e-05	0.0441
Control	V343_01	Phosphoglucomutase-1 OS=Homo sapiens GN=PGM1 PE=1 SV=3	P36871	61,451.1	1	16	19	34	0.000579	0.434
Control	V343_01	RuvB-like helicase (Fragment) OS=Homo sapiens GN=RUVBL1 PE=2 SV=1	B5BUB1	50,229.4	1	13	14	22	0.000375	0.412
Control	V343_01	Leucine-rich PPR-motif containing OS=Homo sapiens GN=LRPPRC PE=4 SV=1	E5KNY5	157,912.2	1	35	36	63	0.00107	0.341
Control	V343_01	E3 ubiquitin-protein ligase RNF213 OS=Homo sapiens GN=RNF213 PE=1 SV=1	A0A0A0MTC1	591,406.6	1	2	2	3	5.11e-05	0.00423
Control	V343_01	GRIP1-associated protein 1 (Fragment) OS=Homo sapiens GN=GRIPAP1 PE=1 SV=1	A0A075B793	95,990.6	0.969	1	1	1	1.7e-05	0.0273
Control	V343_01	Plasminogen activator inhibitor 1 RNA-binding protein OS=Homo sapiens GN=SERBP1 PE=1 SV=2	Q8NC51	44,965.8	1	9	10	12	0.000204	0.277
Control	V343_01	MRPS27 protein (Fragment) OS=Homo sapiens GN=MRPS27 PE=2 SV=1	A0A024RAJ1	47,612.7	0.969	1	1	1	1.7e-05	0.029
Control	V343_01	Abl-interactor 1 variant 41 OS=Homo sapiens PE=2 SV=1	A0A0A0MRT6	55,081.8	0.969	1	1	1	1.7e-05	0.0177
Control	V343_01	RABGGTA protein (Fragment) OS=Homo sapiens GN=RABGGTA PE=2 SV=1	Q6FHF7	65,072.8	0.185	0	0	0	0	0
Control	V343_01	Importin subunit alpha-3 OS=Homo sapiens GN=KPNA4 PE=1 SV=1	O00629	57,886.9	1	5	5	10	0.00017	0.198
Control	V343_01	Pirin (Iron-binding nuclear protein), isoform CRA_a OS=Homo sapiens GN=PIR PE=3 SV=1	A0A024RBX6	32,113.7	1	1	1	2	3.41e-05	0.0414
Control	V343_01	Isoform 2 of Cyclin-dependent kinase 9 OS=Homo sapiens GN=CDK9	P50750-2	53,367.0	0.969	1	1	1	1.7e-05	0.0613
Control	V343_01	Terpene cyclase/mutase family member OS=Homo sapiens PE=2 SV=1	B2R694	83,310.0	0.969	1	1	1	1.7e-05	0.0191
Control	V343_01	Constitutive coactivator of PPAR-gamma-like protein 1 OS=Homo sapiens GN=FAM120A PE=1 SV=2	Q9NZB2	121,889.1	1	3	3	4	6.82e-05	0.0546
Control	V343_01	cDNA FLJ53290, highly similar to Cytoplasmic dynein 1 intermediate chain 2 OS=Homo sapiens PE=2 SV=1	A0A140VKE9	71,455.8	1	4	4	6	0.000102	0.143
Control	V343_01	Pyruvate dehydrogenase phosphatase regulatory subunit, mitochondrial OS=Homo sapiens GN=PDPR PE=1 SV=2	Q8NCN5	99,366.7	1	2	2	2	3.41e-05	0.025
Control	V343_01	Steroid receptor RNA activator 1 OS=Homo sapiens GN=SRA1 PE=1 SV=1	Q9HD15	25,672.6	0.998	1	1	1	1.7e-05	0.0424
Control	V343_01	Receptor protein-tyrosine kinase OS=Homo sapiens GN=EGFR PE=2 SV=1	A8K2T7	134,279.2	0.988	1	1	2	3.41e-05	0.00826
Control	V343_01	Retinol dehydrogenase 13 (All-trans and 9-cis), isoform CRA_a OS=Homo sapiens GN=RDH13 PE=3 SV=1	A0A024R4M8	35,933.2	0.969	1	1	1	1.7e-05	0.0725
Control	V343_01	Protein YIPF OS=Homo sapiens PE=2 SV=1	B3KW34	27,990.3	0.969	1	1	1	1.7e-05	0.0467
Control	V343_01	Isoform 2 of Transportin-1 OS=Homo sapiens GN=TNPO1	Q92973-2	101,313.6	1	13	16	26	0.000443	0.251
Control	V343_01	Cytochrome b5 OS=Homo sapiens GN=CYB5A PE=1 SV=2	P00167	15,330.3	1	2	2	2	3.41e-05	0.254
Control	V343_01	UBX domain-containing protein 1 OS=Homo sapiens GN=UBXN1 PE=1 SV=1	A0A024R598	33,325.4	1	2	2	4	6.82e-05	0.118
Control	V343_01	Dynein light chain Tctex-type 1 OS=Homo sapiens GN=DYNLT1 PE=1 SV=1	P63172	12,451.7	1	3	4	5	8.52e-05	0.496
Control	V343_01	Mitochondrial ribosomal protein L55, isoform CRA_a OS=Homo sapiens GN=MRPL55 PE=4 SV=1	A0A024R3R0	15,128.9	0.969	1	1	1	1.7e-05	0.125
Control	V343_01	Signal recognition particle 9 kDa protein OS=Homo sapiens GN=SRP9 PE=1 SV=2	P49458	10,111.6	1	3	3	5	8.52e-05	0.349
Control	V343_01	Reticulon OS=Homo sapiens GN=RTN4 PE=1 SV=1	F8W914	40,318.7	1	9	10	18	0.000307	0.542
Control	V343_01	Target of Myb protein 1 (Fragment) OS=Homo sapiens GN=TOM1 PE=1 SV=7	B0QY01	54,832.2	0.969	1	1	2	3.41e-05	0.0539
Control	V343_01	Integrin beta-1 OS=Homo sapiens GN=ITGB1 PE=1 SV=2	P05556	88,415.1	1	6	7	10	0.00017	0.0977
Control	V343_01	Testicular secretory protein Li 5 OS=Homo sapiens PE=2 SV=1	A0A140VK05	97,341.5	0.969	1	1	1	1.7e-05	0.0266
Control	V343_01	28S ribosomal protein S31, mitochondrial OS=Homo sapiens GN=MRPS31 PE=1 SV=3	Q92665	45,320.1	0.969	1	1	1	1.7e-05	0.0582
Control	V343_01	Phosphatidate cytidylyltransferase OS=Homo sapiens PE=2 SV=1	B3KM95	51,419.7	0.969	1	1	1	1.7e-05	0.0472
Control	V343_01	Nucleolar protein 10 (Fragment) OS=Homo sapiens GN=NOL10 PE=1 SV=1	B4DS83	80,304.5	0.969	1	1	1	1.7e-05	0.0392
Control	V343_01	cDNA FLJ52404, highly similar to Homo sapiens related to CPSF subunits 74 kDa (RC74), mRNA OS=Homo sapiens PE=2 SV=1	B7Z970	73,815.9	0.954	1	1	1	1.7e-05	0.0182
Control	V343_01	Testicular tissue protein Li 156 OS=Homo sapiens PE=2 SV=1	A0A140VJT0	51,693.4	1	3	3	5	8.52e-05	0.143
Control	V343_01	Uncharacterized protein OS=Homo sapiens GN=FLJ11193 PE=4 SV=1	A0A024RE14	49,967.5	0.341	0	0	0	0	0
Control	V343_01	Epididymis tissue sperm binding protein Li 14m OS=Homo sapiens PE=2 SV=1	E9KL44	83,001.9	1	25	27	56	0.000954	0.502
Control	V343_01	Ras-related protein Rab-13 OS=Homo sapiens GN=RAB13 PE=1 SV=1	P51153	22,775.6	0.844	1	1	1	1.7e-05	0.163
Control	V343_01	2',3'-cyclic-nucleotide 3'-phosphodiesterase OS=Homo sapiens GN=CNP PE=3 SV=1	A0A024R1T5	47,580.6	1	4	4	6	0.000102	0.176
Control	V343_01	SYAP1 protein variant (Fragment) OS=Homo sapiens PE=2 SV=1	B2RBI2	39,933.4	0.969	1	1	1	1.7e-05	0.0426
Control	V343_01	Procollagen galactosyltransferase 1 OS=Homo sapiens GN=COLGALT1 PE=1 SV=1	Q8NBJ5	71,637.7	1	2	2	2	3.41e-05	0.0322
Control	V343_01	Transportin 2 (Importin 3, karyopherin beta 2b), isoform CRA_b OS=Homo sapiens GN=TNPO2 PE=4 SV=1	A0A024R7F7	100,411.1	1	3	3	3	5.11e-05	0.0992
Control	V343_01	Phosphoprotein enriched in astrocytes 15, isoform CRA_a OS=Homo sapiens GN=PEA15 PE=2 SV=1	B1AKZ4	15,041.2	1	3	3	5	8.52e-05	0.362
Control	V343_01	Exocyst complex component 4 OS=Homo sapiens GN=EXOC4 PE=2 SV=1	Q6NX51	110,502.5	0.892	0	0	0	0	0
Control	V343_01	Methylosome subunit pICln OS=Homo sapiens GN=CLNS1A PE=1 SV=1	E9PJF4	26,215.4	0.969	1	1	2	3.41e-05	0.105
Control	V343_01	Nuclear pore complex protein Nup205 OS=Homo sapiens GN=NUP205 PE=1 SV=3	Q92621	227,928.4	1	6	6	7	0.000119	0.0487
Control	V343_01	cDNA FLJ55900, highly similar to Pre-mRNA-splicing factor ATP-dependent RNA helicase PRP16 (EC 3.6.1.-) OS=Homo sapiens PE=2 SV=1	A8K6G9	140,505.5	0.969	1	1	1	1.7e-05	0.00978
Control	V343_01	Mago nashi protein OS=Homo sapiens GN=FLJ10292 PE=2 SV=1	A0A023T6R1	17,276.6	1	4	4	6	0.000102	0.378
Control	V343_01	Small nuclear ribonucleoprotein G OS=Homo sapiens GN=SNRPG PE=1 SV=1	A8MWD9	8,496.3	1	2	2	3	5.11e-05	0.171
Control	V343_01	28S ribosomal protein S9, mitochondrial OS=Homo sapiens GN=MRPS9 PE=1 SV=2	P82933	45,836.0	0.998	1	1	1	1.7e-05	0.0328
Control	V343_01	Isoform 2 of Septin-2 OS=Homo sapiens GN=SEPT2	Q15019-2	45,461.6	1	8	10	14	0.000239	0.336
Control	V343_01	Peroxisome proliferator activated receptor interacting complex protein OS=Homo sapiens GN=PRIC295 PE=2 SV=1	E1NZA1	292,764.4	1	19	21	35	0.000596	0.119
Control	V343_01	La-related protein 4B OS=Homo sapiens GN=LARP4B PE=1 SV=3	Q92615	80,553.1	0.969	1	1	1	1.7e-05	0.023
Control	V343_01	Isovaleryl-CoA dehydrogenase, mitochondrial OS=Homo sapiens GN=IVD PE=1 SV=1	A0A0A0MT83	46,652.0	1	2	2	3	5.11e-05	0.0986
Control	V343_01	Platelet-activating factor acetylhydrolase, isoform Ib, gamma subunit 29kDa, isoform CRA_a OS=Homo sapiens GN=PAFAH1B3 PE=4 SV=1	A0A024R0L6	25,733.6	0.969	1	1	1	1.7e-05	0.039
Control	V343_01	C-terminal-binding protein 1 OS=Homo sapiens GN=CTBP1 PE=1 SV=2	Q13363	47,535.4	0.969	1	1	1	1.7e-05	0.0205
Control	V343_01	Alcohol dehydrogenase class-3 OS=Homo sapiens GN=ADH5 PE=1 SV=4	P11766	39,723.8	1	7	8	14	0.000239	0.27
Control	V343_01	Heterogeneous nuclear ribonucleoprotein A1 OS=Homo sapiens GN=HNRNPA1 PE=1 SV=2	A0A024RAZ7	38,747.0	1	15	21	55	0.000937	0.444
Control	V343_01	cDNA FLJ23782 fis, clone HEP20947 OS=Homo sapiens PE=2 SV=1	REV_Q8TE92_DECOY	47,693.4	0.438	0	0	0	0	0
Control	V343_01	Neurofibromin OS=Homo sapiens GN=NF1 PE=1 SV=2	P21359	319,377.5	0.969	1	1	1	1.7e-05	0.00775
Control	V343_01	Isoform Non-brain of Clathrin light chain A OS=Homo sapiens GN=CLTA	P09496-2	23,662.0	1	2	2	2	3.41e-05	0.138
Control	V343_01	Pre-mRNA-splicing factor CWC22 homolog (Fragment) OS=Homo sapiens GN=CWC22 PE=1 SV=1	B7WP74	105,470.2	0.148	0	0	0	0	0
Control	V343_01	cDNA, FLJ92633, highly similar to Homo sapiens CCAAT-box-binding transcription factor (CBF2), mRNA OS=Homo sapiens PE=2 SV=1	A0A087X1N2	120,978.0	1	3	3	3	5.11e-05	0.0427
Control	V343_01	DnaJ (Hsp40) homolog, subfamily C, member 13 OS=Homo sapiens GN=DNAJC13 PE=2 SV=1	A7E2Y5	254,422.9	1	3	3	3	5.11e-05	0.0196
Control	V343_01	Transcription activator BRG1 OS=Homo sapiens GN=SMARCA4 PE=1 SV=1	A0A0A0MT49	188,864.3	1	2	2	2	3.41e-05	0.0149
Control	V343_01	Mov10, Moloney leukemia virus 10, homolog (Mouse), isoform CRA_a OS=Homo sapiens GN=MOV10 PE=1 SV=1	Q5JR04	113,675.5	0.842	1	2	2	3.41e-05	0.0169
Control	V343_01	Clustered mitochondria protein homolog (Fragment) OS=Homo sapiens GN=CLUH PE=1 SV=2	K7EIG1	146,672.3	1	5	5	5	8.52e-05	0.0626
Control	V343_01	ATP-dependent RNA helicase DDX1 OS=Homo sapiens GN=DDX1 PE=1 SV=1	A0A087X2G1	82,433.2	1	4	4	5	8.52e-05	0.0892
Control	V343_01	Beta-hexosaminidase OS=Homo sapiens GN=HEXB PE=3 SV=1	A0A024RAJ6	63,113.3	1	4	4	5	8.52e-05	0.0971
Control	V343_01	Translation initiation factor IF-2, mitochondrial OS=Homo sapiens GN=MTIF2 PE=1 SV=2	P46199	81,318.0	0.969	1	1	2	3.41e-05	0.0303
Control	V343_01	Isoform 2 of Serine/arginine repetitive matrix protein 1 OS=Homo sapiens GN=SRRM1	Q8IYB3-2	102,128.3	0.986	1	1	1	1.7e-05	0.0377
Control	V343_01	Adenylosuccinate lyase OS=Homo sapiens GN=ADSL PE=1 SV=2	P30566	54,890.5	1	9	9	12	0.000204	0.293
Control	V343_01	Copine III, isoform CRA_a OS=Homo sapiens GN=CPNE3 PE=4 SV=1	A0A024R994	60,131.6	1	12	12	20	0.000341	0.279
Control	V343_01	Voltage-dependent anion-selective channel protein 1 OS=Homo sapiens GN=VDAC1 PE=1 SV=2	P21796	30,773.9	1	11	14	36	0.000613	0.555
Control	V343_01	Heterogeneous nuclear ribonucleoprotein Q OS=Homo sapiens GN=SYNCRIP PE=1 SV=2	O60506	69,603.5	1	20	21	37	0.000631	0.456
Control	V343_01	Melanoma antigen family A, 10, isoform CRA_a OS=Homo sapiens GN=MAGEA10 PE=4 SV=1	A0A024RC14	40,767.4	1	3	3	6	0.000102	0.0759
Control	V343_01	Polypyrimidine tract-binding protein 1 OS=Homo sapiens GN=PTBP1 PE=1 SV=1	P26599	57,222.5	1	20	30	75	0.00128	0.708
Control	V343_01	Dolichyl-diphosphooligosaccharide--protein glycosyltransferase subunit STT3B OS=Homo sapiens GN=STT3B PE=1 SV=1	Q8TCJ2	93,677.7	1	4	4	4	6.82e-05	0.063
Control	V343_01	14-3-3 protein gamma OS=Homo sapiens GN=YWHAG PE=1 SV=2	P61981	28,303.1	1	9	14	32	0.000545	0.547
Control	V343_01	Nuclear transport factor 2, isoform CRA_a OS=Homo sapiens GN=NUTF2 PE=4 SV=1	A0A024R6Y2	14,478.9	1	4	5	11	0.000187	0.646
Control	V343_01	cDNA FLJ61095, highly similar to Ubiquitin conjugation factor E4 A (Fragment) OS=Homo sapiens PE=2 SV=1	B4DK32	122,565.9	0.969	1	1	2	3.41e-05	0.015
Control	V343_01	cDNA FLJ61192, highly similar to Erythrocyte band 7 integral membrane protein OS=Homo sapiens PE=2 SV=1	A0A024R882	31,732.1	1	6	7	10	0.00017	0.392
Control	V343_01	WD repeat-containing protein 5 OS=Homo sapiens GN=WDR5 PE=1 SV=1	P61964	36,589.4	0.969	1	1	3	5.11e-05	0.0419
Control	V343_01	cDNA FLJ60519, highly similar to WD repeat protein 68 OS=Homo sapiens PE=2 SV=1	B4DH46	38,926.3	0.969	1	1	1	1.7e-05	0.038
Control	V343_01	Annexin A4 OS=Homo sapiens GN=ANXA4 PE=1 SV=4	P09525	35,884.3	1	12	13	20	0.000341	0.458
Control	V343_01	Eukaryotic translation initiation factor 4E type 2 (Fragment) OS=Homo sapiens GN=EIF4E2 PE=1 SV=1	B8ZZ50	28,362.7	0.969	1	1	1	1.7e-05	0.0857
Control	V343_01	WD repeat-containing protein 44 OS=Homo sapiens GN=WDR44 PE=1 SV=1	Q5JSH3	101,368.6	1	2	2	2	3.41e-05	0.0307
Control	V343_01	Hyaluronan synthase 1 OS=Homo sapiens GN=HAS1 PE=2 SV=1	Q8IYH3	64,789.9	0.555	0	0	0	0	0
Control	V343_01	Serine/threonine-protein phosphatase (Fragment) OS=Homo sapiens GN=PPP3CA PE=2 SV=1	A0A0S2Z4B5	58,689.7	1	2	2	2	3.41e-05	0.071
Control	V343_01	cDNA FLJ77055, highly similar to Homo sapiens WD repeat domain 75 (WDR75), mRNA (Fragment) OS=Homo sapiens PE=2 SV=1	A8K330	94,501.0	1	2	2	3	5.11e-05	0.0422
Control	V343_01	Beta-centractin OS=Homo sapiens GN=ACTR1B PE=1 SV=1	P42025	42,294.4	0.969	1	1	1	1.7e-05	0.231
Control	V343_01	cDNA, FLJ93375, highly similar to Homo sapiens ZW10, kinetochore associated, homolog (Drosophila) (ZW10), mRNA OS=Homo sapiens PE=2 SV=1	B2R7C2	88,832.5	1	4	4	5	8.52e-05	0.0847
Control	V343_01	Kinesin light chain 4, isoform CRA_a OS=Homo sapiens GN=KLC4 PE=4 SV=1	A0A024RCZ8	68,640.1	0.991	1	1	1	1.7e-05	0.0145
Control	V343_01	AP-3 complex subunit delta-1 OS=Homo sapiens GN=AP3D1 PE=1 SV=1	O14617	130,162.1	1	11	11	16	0.000273	0.137
Control	V343_01	cDNA FLJ61463, highly similar to Zyxin OS=Homo sapiens PE=2 SV=1	B4DY85	61,276.0	1	4	4	4	6.82e-05	0.138
Control	V343_01	Inactive hydroxysteroid dehydrogenase-like protein 1 OS=Homo sapiens GN=HSDL1 PE=1 SV=3	Q3SXM5	37,003.0	0.999	1	1	1	1.7e-05	0.0273
Control	V343_01	Prostacyclin synthase OS=Homo sapiens GN=PTGIS PE=1 SV=1	Q16647	57,106.6	0.969	1	1	2	3.41e-05	0.046
Control	V343_01	Leucine-rich repeat-containing protein 59 OS=Homo sapiens GN=LRRC59 PE=1 SV=1	Q96AG4	34,931.4	1	9	11	19	0.000324	0.397
Control	V343_01	cDNA FLJ56703, highly similar to Tyrosine-protein kinase 6 (EC 2.7.10.2) OS=Homo sapiens PE=2 SV=1	REV_B4DWV1_DECOY	51,834.5	0.969	1	1	1	1.7e-05	0.031
Control	V343_01	Deoxyribose-phosphate aldolase OS=Homo sapiens GN=DERA PE=1 SV=1	E9PPM8	35,231.8	0.969	1	1	1	1.7e-05	0.0377
Control	V343_01	Dynein, cytoplasmic 1, light intermediate chain 2, isoform CRA_a OS=Homo sapiens GN=DYNC1LI2 PE=4 SV=1	A0A024R6Z0	54,099.8	1	7	7	10	0.00017	0.234
Control	V343_01	SPATS2-like protein OS=Homo sapiens GN=SPATS2L PE=1 SV=1	A0A024R3V0	61,729.4	0.969	1	1	1	1.7e-05	0.0161
Control	V343_01	Ragulator complex protein LAMTOR2 OS=Homo sapiens GN=LAMTOR2 PE=1 SV=1	Q9Y2Q5	13,507.9	0.969	1	1	1	1.7e-05	0.144
Control	V343_01	Arginine/proline rich coiled-coil 1, isoform CRA_b OS=Homo sapiens GN=RPRC1 PE=4 SV=1	D3DPS3	92,820.2	0.95	1	1	1	1.7e-05	0.0131
Control	V343_01	Vesicle amine transport protein 1 homolog (T californica), isoform CRA_a OS=Homo sapiens GN=VAT1 PE=4 SV=1	A0A024R1Z6	41,919.8	1	16	17	33	0.000562	0.583
Control	V343_01	Importin subunit alpha OS=Homo sapiens PE=2 SV=1	A8K7D9	57,862.5	0.969	1	2	5	8.52e-05	0.425
Control	V343_01	ATP-dependent RNA helicase DDX3X OS=Homo sapiens GN=DDX3X PE=1 SV=1	A0A0D9SF53	73,245.8	1	15	15	32	0.000545	0.332
Control	V343_01	Nucleosome assembly protein 1-like 1, isoform CRA_a OS=Homo sapiens GN=NAP1L1 PE=3 SV=1	A0A024RBB7	44,600.7	1	5	7	16	0.000273	0.277
Control	V343_01	NOP56 protein (Fragment) OS=Homo sapiens GN=NOP56 PE=2 SV=1	A0PJ92	66,052.0	1	10	11	16	0.000273	0.261
Control	V343_01	NADP-dependent malic enzyme OS=Homo sapiens GN=ME1 PE=1 SV=1	P48163	64,151.4	1	5	6	9	0.000153	0.191
Control	V343_01	Heterogeneous nuclear ribonucleoprotein M OS=Homo sapiens GN=HNRNPM PE=1 SV=3	P52272	77,517.3	1	25	30	55	0.000937	0.54
Control	V343_01	CCR4-NOT transcription complex subunit 1 OS=Homo sapiens GN=CNOT1 PE=1 SV=2	A5YKK6	266,944.7	0.996	1	1	1	1.7e-05	0.00547
Control	V343_01	TROVE domain family, member 2, isoform CRA_b OS=Homo sapiens GN=TROVE2 PE=4 SV=1	A0A024R983	60,672.1	1	4	4	5	8.52e-05	0.0836
Control	V343_01	Putative uncharacterized protein KLHL30-AS1 OS=Homo sapiens GN=KLHL30-AS1 PE=5 SV=1	REV_Q8NEE0_DECOY	9,661.9	0.969	1	1	1	1.7e-05	0.122
Control	V343_01	Epidermal growth factor receptor pathway substrate 15-like 1, isoform CRA_a OS=Homo sapiens GN=EPS15L1 PE=4 SV=1	A0A024R7G6	94,258.3	1	2	2	3	5.11e-05	0.0428
Control	V343_01	DNA (cytosine-5)-methyltransferase OS=Homo sapiens GN=DNMT1 PE=2 SV=1	A0A024R7E3	183,169.2	1	3	3	3	5.11e-05	0.0291
Control	V343_01	Putative uncharacterized protein DKFZp667E1714 OS=Homo sapiens GN=DKFZp667E1714 PE=4 SV=1	Q5JPC5	54,480.9	0.762	1	1	1	1.7e-05	0.0425
Control	V343_01	cDNA, FLJ94105, highly similar to Homo sapiens GA binding protein transcription factor, alpha subunit 60kDa (GABPA), mRNA OS=Homo sapiens PE=2 SV=1	A8IE48	51,295.5	0.969	1	1	1	1.7e-05	0.0264
Control	V343_01	EIF2AK2 protein OS=Homo sapiens GN=EIF2AK2 PE=2 SV=1	B7ZKK7	62,097.1	1	3	3	5	8.52e-05	0.0581
Control	V343_01	Guanine nucleotide-binding protein G(i) subunit alpha-1 OS=Homo sapiens GN=GNAI1 PE=1 SV=2	P63096	40,362.5	0.969	1	1	1	1.7e-05	0.158
Control	V343_01	Transformation-related protein 14 OS=Homo sapiens GN=TRG14 PE=2 SV=1	B3KU62	42,834.9	1	4	4	6	0.000102	0.165
Control	V343_01	cDNA FLJ44469 fis, clone UTERU2026090, highly similar to Cartilage-associated protein OS=Homo sapiens PE=2 SV=1	B3KME2	46,563.5	1	3	3	3	5.11e-05	0.0848
Control	V343_01	Early endosome antigen 1 OS=Homo sapiens GN=EEA1 PE=1 SV=2	Q15075	162,468.1	1	5	5	5	8.52e-05	0.0602
Control	V343_01	Pyrroline-5-carboxylate reductase (Fragment) OS=Homo sapiens GN=PYCR1 PE=1 SV=1	A0A024R8U9	33,361.1	0.969	1	1	1	1.7e-05	0.0408
Control	V343_01	cDNA FLJ59571, highly similar to Eukaryotic translation initiation factor 4gamma 2 OS=Homo sapiens PE=2 SV=1	B4DZF2	110,265.7	1	6	6	9	0.000153	0.0908
Control	V343_01	cDNA FLJ75699, highly similar to Homo sapiens osteoclast stimulating factor 1 (OSTF1), mRNA OS=Homo sapiens PE=2 SV=1	A8K646	23,787.7	1	2	2	3	5.11e-05	0.173
Control	V343_01	SAP domain-containing ribonucleoprotein OS=Homo sapiens GN=SARNP PE=1 SV=3	P82979	23,671.2	1	5	5	7	0.000119	0.276
Control	V343_01	Endoplasmic reticulum-Golgi intermediate compartment protein 2 OS=Homo sapiens GN=ERGIC2 PE=1 SV=1	A0A024RB08	18,450.5	0.969	1	1	1	1.7e-05	0.135
Control	V343_01	Transformation/transcription domain-associated protein variant (Fragment) OS=Homo sapiens PE=2 SV=1	F2Z2U4	437,600.2	0.754	1	1	1	1.7e-05	0.00337
Control	V343_01	Importin subunit alpha OS=Homo sapiens GN=KPNA3 PE=3 SV=1	A0A024RDV7	57,811.1	0.282	0	0	0	0	0.0672
Control	V343_01	WD repeat-containing protein 43 OS=Homo sapiens GN=WDR43 PE=1 SV=3	Q15061	74,890.8	0.969	1	1	1	1.7e-05	0.0443
Control	V343_01	Malonyl-CoA-acyl carrier protein transacylase, mitochondrial OS=Homo sapiens GN=MCAT PE=1 SV=2	Q8IVS2	42,960.7	1	3	3	3	5.11e-05	0.123
Control	V343_01	Autoantigen La (Fragment) OS=Homo sapiens GN=SSB PE=2 SV=1	B5BUB5	46,839.0	1	9	9	17	0.00029	0.252
Control	V343_01	Tyrosine-protein kinase OS=Homo sapiens PE=2 SV=1	A8K3B6	50,705.0	0.321	0	0	0	0	0
Control	V343_01	1-acyl-sn-glycerol-3-phosphate acyltransferase (Fragment) OS=Homo sapiens PE=2 SV=1	A0A024RCV5	31,717.1	0.969	1	1	2	3.41e-05	0.0742
Control	V343_01	Lysine--tRNA ligase OS=Homo sapiens GN=KARS PE=1 SV=3	Q15046	68,050.4	1	14	14	21	0.000358	0.367
Control	V343_01	Serine/arginine-rich-splicing factor 2 (Fragment) OS=Homo sapiens GN=SRSF2 PE=1 SV=1	A0A024R8U5	25,477.1	1	4	4	8	0.000136	0.217
Control	V343_01	cDNA FLJ78449 OS=Homo sapiens PE=2 SV=1	A8K5S3	39,752.2	1	1	1	1	1.7e-05	0.0247
Control	V343_01	Protein enabled homolog OS=Homo sapiens GN=ENAH PE=1 SV=2	Q8N8S7	66,510.8	1	3	3	5	8.52e-05	0.0846
Control	V343_01	NmrA-like family domain-containing protein 1 OS=Homo sapiens GN=NMRAL1 PE=1 SV=1	Q9HBL8	33,345.0	0.969	1	1	3	5.11e-05	0.1
Control	V343_01	Dinucleotide oxidase disulfide thiol exchanger 3 superfamily member 4 OS=Homo sapiens PE=2 SV=1	A0A024QYR3	74,521.3	0.989	1	1	3	5.11e-05	0.0218
Control	V343_01	cDNA FLJ75793 OS=Homo sapiens PE=2 SV=1	I7GPQ7	80,315.7	0.684	1	1	1	1.7e-05	0.0155
Control	V343_01	Probable leucine--tRNA ligase, mitochondrial OS=Homo sapiens GN=LARS2 PE=1 SV=2	Q15031	101,977.4	0.978	1	1	1	1.7e-05	0.0377
Control	V343_01	Cytochrome c1, heme protein, mitochondrial OS=Homo sapiens GN=CYC1 PE=1 SV=3	P08574	35,422.8	1	6	7	13	0.000222	0.354
Control	V343_01	26S proteasome non-ATPase regulatory subunit 7 OS=Homo sapiens GN=PSMD7 PE=1 SV=2	P51665	37,025.6	1	8	8	12	0.000204	0.426
Control	V343_01	cDNA, FLJ96850 OS=Homo sapiens PE=2 SV=1	A0A024R2P7	31,820.8	1	3	3	3	5.11e-05	0.158
Control	V343_01	Testicular tissue protein Li 158 OS=Homo sapiens PE=2 SV=1	A0A140VJT2	29,817.4	1	3	3	5	8.52e-05	0.207
Control	V343_01	Condensin complex subunit 1 OS=Homo sapiens PE=2 SV=1	B3KMS0	157,186.3	1	5	5	6	0.000102	0.0528
Control	V343_01	Hydroxysteroid (17-beta) dehydrogenase 4, isoform CRA_b (Fragment) OS=Homo sapiens GN=HSD17B4 PE=2 SV=1	A0A0S2Z4J1	79,688.5	1	15	16	26	0.000443	0.355
Control	V343_01	Nucleolysin TIA-1 isoform p40 OS=Homo sapiens GN=TIA1 PE=1 SV=1	F8W8I6	42,962.2	1	3	3	5	8.52e-05	0.109
Control	V343_01	28S ribosomal protein S21, mitochondrial OS=Homo sapiens GN=MRPS21 PE=1 SV=1	A0A075B746	10,742.0	0.935	1	1	1	1.7e-05	0.138
Control	V343_01	BRISC complex subunit Abro1 OS=Homo sapiens GN=FAM175B PE=1 SV=2	Q15018	46,901.1	0.999	1	1	1	1.7e-05	0.0289
Control	V343_01	Histone H1x OS=Homo sapiens GN=H1FX PE=1 SV=1	Q92522	22,487.9	0.976	1	1	2	3.41e-05	0.0563
Control	V343_01	Protein FAM3C OS=Homo sapiens GN=FAM3C PE=1 SV=1	Q92520	24,680.9	1	2	2	3	5.11e-05	0.132
Control	V343_01	Kinesin-like protein OS=Homo sapiens GN=KIF18B PE=1 SV=1	A0A0C4DGP2	94,223.8	0.969	1	1	1	1.7e-05	0.0185
Control	V343_01	KN motif and ankyrin repeat domain-containing protein 2 OS=Homo sapiens GN=KANK2 PE=1 SV=1	Q63ZY3	91,173.8	0.969	1	1	1	1.7e-05	0.0141
Control	V343_01	cDNA FLJ58049, highly similar to RNA-binding protein FUS OS=Homo sapiens PE=2 SV=1	A8K4H1	53,426.0	1	6	7	11	0.000187	0.188
Control	V343_01	DNA-directed RNA polymerase II subunit RPB7 OS=Homo sapiens GN=POLR2G PE=1 SV=1	P62487	19,294.6	0.969	1	1	1	1.7e-05	0.064
Control	V343_01	26S proteasome non-ATPase regulatory subunit 6 OS=Homo sapiens GN=PSMD6 PE=1 SV=1	Q15008	45,533.4	1	11	12	19	0.000324	0.334
Control	V343_01	Signal peptidase complex subunit 2 OS=Homo sapiens GN=SPCS2 PE=1 SV=1	A0A087WUC6	25,004.2	1	2	2	4	6.82e-05	0.124
Control	V343_01	Condensin complex subunit 2 OS=Homo sapiens GN=NCAPH PE=1 SV=1	A8K4T8	82,565.1	1	3	3	3	5.11e-05	0.0688
Control	V343_01	WD repeat-containing protein 74 OS=Homo sapiens GN=WDR74 PE=1 SV=1	Q6RFH5	42,441.0	1	3	3	3	5.11e-05	0.0987
Control	V343_01	Ataxin-2-like protein OS=Homo sapiens GN=ATXN2L PE=1 SV=1	A0A024QZ91	113,372.5	1	2	2	2	3.41e-05	0.0186
Control	V343_01	cDNA FLJ13562 fis, clone PLACE1008080, highly similar to Homo sapiens hexamethylene bis-acetamide inducible 1 (HEXIM1), mRNA OS=Homo sapiens PE=2 SV=1	B3KN49	40,624.1	0.969	1	1	1	1.7e-05	0.0474
Control	V343_01	Ras-related C3 botulinum toxin substrate 1 (Rho family, small GTP binding protein Rac1) OS=Homo sapiens GN=RAC1 PE=2 SV=1	A4D2P1	21,450.6	1	5	5	6	0.000102	0.375
Control	V343_01	Retinol dehydrogenase 11 isoform 1 (Fragment) OS=Homo sapiens GN=RDH11 PE=2 SV=1	A0A0S2Z583	35,386.5	1	2	2	4	6.82e-05	0.0849
Control	V343_01	cDNA FLJ76725, highly similar to Homo sapiens L-2-hydroxyglutarate dehydrogenase (L2HGDH), mRNA OS=Homo sapiens PE=2 SV=1	A8K9B2	50,317.4	0.969	1	1	1	1.7e-05	0.0518
Control	V343_01	HCG2032701, isoform CRA_a OS=Homo sapiens GN=hCG_2032701 PE=4 SV=1	A0A024R3J7	80,532.8	1	4	4	5	8.52e-05	0.0809
Control	V343_01	Dr1-associated corepressor (Fragment) OS=Homo sapiens GN=DRAP1 PE=1 SV=7	C9JCC6	22,350.4	0.969	1	1	1	1.7e-05	0.0537
Control	V343_01	Protein Hook homolog 3 OS=Homo sapiens GN=HOOK3 PE=1 SV=2	Q86VS8	83,128.0	0.969	1	1	1	1.7e-05	0.0195
Control	V343_01	Secretory carrier-associated membrane protein 4 OS=Homo sapiens GN=SCAMP4 PE=2 SV=1	Q969E2	25,728.4	0.969	1	1	2	3.41e-05	0.048
Control	V343_01	cDNA FLJ61359, highly similar to Adapter-relatedprotein complex 2 alpha- 2 subunit OS=Homo sapiens PE=2 SV=1	B7Z5S9	103,962.8	1	8	9	12	0.000204	0.224
Control	V343_01	Dolichyl-diphosphooligosaccharide--protein glycosyltransferase subunit 1 OS=Homo sapiens GN=RPN1 PE=1 SV=1	P04843	68,571.0	1	17	18	29	0.000494	0.42
Control	V343_01	Mutant methyl CpG binding protein 2 transcript 1 OS=Homo sapiens GN=MECP2 PE=2 SV=1	A0A087WXF0	52,441.0	0.052	0	0	0	0	0
Control	V343_01	Calnexin OS=Homo sapiens GN=CANX PE=1 SV=2	P27824	67,570.2	1	13	17	34	0.000579	0.28
Control	V343_01	Proteasome assembly chaperone 2 OS=Homo sapiens GN=PSMG2 PE=1 SV=1	Q969U7	29,397.4	1	2	2	7	0.000119	0.0795
Control	V343_01	Testis tissue sperm-binding protein Li 37a OS=Homo sapiens PE=2 SV=1	A0A140VKC0	58,769.5	1	2	2	3	5.11e-05	0.046
Control	V343_01	Kelch-like protein 35 OS=Homo sapiens GN=KLHL35 PE=1 SV=3	Q6PF15	62,891.3	1	2	2	3	5.11e-05	0.0412
Control	V343_01	HCG1991735, isoform CRA_a OS=Homo sapiens GN=hCG_1991735 PE=4 SV=1	A0A024RC65	189,258.6	1	52	56	81	0.00138	0.473
Control	V343_01	Cullin-associated NEDD8-dissociated protein 1 OS=Homo sapiens GN=CAND1 PE=1 SV=2	Q86VP6	136,381.1	1	35	39	68	0.00116	0.46
Control	V343_01	Bcl-2-associated transcription factor 1 OS=Homo sapiens GN=BCLAF1 PE=1 SV=1	E9PK09	106,125.3	0.969	1	1	1	1.7e-05	0.0152
Control	V343_01	Testicular tissue protein Li 121 OS=Homo sapiens PE=2 SV=1	A0A140VJP5	43,660.9	1	9	9	15	0.000256	0.347
Control	V343_01	GDP dissociation inhibitor 1 isoform 1 (Fragment) OS=Homo sapiens GN=GDI1 PE=2 SV=1	A0A0S2Z3X8	50,584.1	1	11	12	16	0.000273	0.613
Control	V343_01	Bystin OS=Homo sapiens GN=BYSL PE=1 SV=3	Q13895	49,602.5	1	4	4	4	6.82e-05	0.121
Control	V343_01	60S ribosomal protein L7a OS=Homo sapiens GN=RPL7A PE=1 SV=2	P62424	29,996.3	1	14	16	29	0.000494	0.538
Control	V343_01	Drebrin OS=Homo sapiens GN=DBN1 PE=1 SV=4	Q16643	71,428.6	1	3	3	5	8.52e-05	0.0786
Control	V343_01	cDNA FLJ57829 OS=Homo sapiens PE=2 SV=1	B4DRC7	96,635.3	1	2	2	2	3.41e-05	0.0439
Control	V343_01	Acetyltransferase component of pyruvate dehydrogenase complex OS=Homo sapiens PE=2 SV=1	B4DJX1	62,697.8	1	4	4	7	0.000119	0.112
Control	V343_01	Tubulin beta-2A chain OS=Homo sapiens GN=TUBB2A PE=1 SV=1	Q13885	49,907.1	0.969	1	1	1	1.7e-05	0.6
Control	V343_01	Gem (Nuclear organelle) associated protein 4 OS=Homo sapiens GN=GEMIN4 PE=2 SV=1	Q8WUM5	120,043.9	1	3	3	3	5.11e-05	0.0331
Control	V343_01	60S ribosomal protein L6 OS=Homo sapiens GN=RPL6 PE=3 SV=1	A0A024RBK3	32,729.3	1	10	12	32	0.000545	0.385
Control	V343_01	SCY1-like protein 2 OS=Homo sapiens GN=SCYL2 PE=1 SV=1	A0A0U1RQQ9	103,711.7	0.072	0	0	0	0	0
Control	V343_01	Gasdermin domain containing 1, isoform CRA_d OS=Homo sapiens GN=GSDMD PE=1 SV=1	G3V1A6	52,800.9	1	4	4	5	8.52e-05	0.149
Control	V343_01	Enhancer of rudimentary homolog OS=Homo sapiens GN=ERH PE=3 SV=1	A0A024R6D4	12,259.3	1	1	1	2	3.41e-05	0.106
Control	V343_01	Isoform MBP-1 of Alpha-enolase OS=Homo sapiens GN=ENO1	P06733-2	36,929.0	0.969	1	1	1	1.7e-05	0.768
Control	V343_01	Formin-like protein 1 OS=Homo sapiens GN=FMNL1 PE=1 SV=3	O95466	121,858.2	0.987	1	1	2	3.41e-05	0.0182
Control	V343_01	Exosome complex component RRP4 OS=Homo sapiens GN=EXOSC2 PE=1 SV=2	Q13868	32,789.4	1	2	2	2	3.41e-05	0.0887
Control	V343_01	Bleomycin hydrolase OS=Homo sapiens GN=BLMH PE=1 SV=1	Q13867	52,562.6	1	3	3	4	6.82e-05	0.0923
Control	V343_01	ADP-ribosylation factor 5 OS=Homo sapiens GN=ARF5 PE=2 SV=1	A4D0Z3	20,530.1	1	3	3	3	5.11e-05	0.528
Control	V343_01	cDNA FLJ13198 fis, clone NT2RP3004454, highly similar to Heparan sulfate 2-O-sulfotransferase 1 (EC 2.8.2.-) OS=Homo sapiens PE=2 SV=1	B3KN15	41,882.8	1	2	2	2	3.41e-05	0.0702
Control	V343_01	Erlin-2 OS=Homo sapiens GN=ERLIN2 PE=1 SV=1	O94905	37,840.4	1	5	5	6	0.000102	0.245
Control	V343_01	cDNA FLJ78340, highly similar to Homo sapiens proline synthetase co-transcribed homolog (PROSC), mRNA OS=Homo sapiens PE=2 SV=1	A8K520	30,343.8	1	4	4	4	6.82e-05	0.2
Control	V343_01	ADP-ribosylation factor 1, isoform CRA_a OS=Homo sapiens GN=ARF1 PE=3 SV=1	A0A024R3Q3	20,697.6	1	9	13	35	0.000596	0.586
Control	V343_01	Putative peripheral benzodiazepine receptor-related protein (Fragment) OS=Homo sapiens GN=TSPO PE=1 SV=1	B1AH87	18,828.1	0.969	1	1	3	5.11e-05	0.136
Control	V343_01	UDP-N-acetylglucosamine-2-epimerase / N-acetylmannosamine kinase OS=Homo sapiens GN=GNE PE=2 SV=1	Q6QNY5	79,276.2	1	3	3	3	5.11e-05	0.0693
Control	V343_01	Ubiquitin carboxyl-terminal hydrolase 11 OS=Homo sapiens GN=USP11 PE=1 SV=1	G5E9A6	109,817.3	1	2	2	2	3.41e-05	0.0249
Control	V343_01	N-acetylglucosamine-6-phosphate deacetylase OS=Homo sapiens GN=AMDHD2 PE=1 SV=2	Q9Y303	43,748.0	0.969	1	1	1	1.7e-05	0.0342
Control	V343_01	D-3-phosphoglycerate dehydrogenase OS=Homo sapiens GN=PHGDH PE=1 SV=4	O43175	56,650.6	1	8	9	15	0.000256	0.24
Control	V343_01	Endoplasmin OS=Homo sapiens GN=HSP90B1 PE=1 SV=1	P14625	92,471.7	1	25	28	44	0.00075	0.384
Control	V343_01	Endophilin-B1 OS=Homo sapiens GN=SH3GLB1 PE=1 SV=1	A0A087WW40	40,798.0	1	5	5	5	8.52e-05	0.222
Control	V343_01	Testicular tissue protein Li 86 OS=Homo sapiens PE=2 SV=1	A0A140VJL0	43,484.0	0.969	1	1	1	1.7e-05	0.0777
Control	V343_01	Annexin (Fragment) OS=Homo sapiens GN=ANXA6 PE=2 SV=1	A0A0S2Z2Z6	75,877.5	1	23	29	47	0.000801	0.443
Control	V343_01	Eukaryotic initiation factor 4A-I (Fragment) OS=Homo sapiens GN=EIF4A1 PE=1 SV=1	J3KT04	9,272.7	0.969	1	1	3	5.11e-05	0.8
Control	V343_01	Spectrin alpha chain, non-erythrocytic 1 OS=Homo sapiens GN=SPTAN1 PE=1 SV=3	Q13813	284,542.7	1	43	48	62	0.00106	0.274
Control	V343_01	Fructose-bisphosphate aldolase A OS=Homo sapiens GN=ALDOA PE=1 SV=2	P04075	39,420.6	1	27	46	290	0.00494	0.843
Control	V343_01	TELO2-interacting protein 1 homolog OS=Homo sapiens GN=TTI1 PE=1 SV=3	O43156	122,071.9	1	2	2	2	3.41e-05	0.0367
Control	V343_01	Splicing factor proline/glutamine-rich (Polypyrimidine tract binding protein associated) OS=Homo sapiens GN=SFPQ PE=2 SV=1	Q86VG2	76,188.6	1	15	16	27	0.00046	0.3
Control	V343_01	Deoxynucleoside triphosphate triphosphohydrolase SAMHD1 OS=Homo sapiens GN=SAMHD1 PE=1 SV=2	Q9Y3Z3	72,202.7	1	2	2	2	3.41e-05	0.0431
Control	V343_01	DNA-(apurinic or apyrimidinic site) lyase OS=Homo sapiens GN=APEX1 PE=1 SV=2	P27695	35,555.7	1	12	14	27	0.00046	0.516
Control	V343_01	Pre-mRNA-splicing factor ATP-dependent RNA helicase DHX15 OS=Homo sapiens GN=DHX15 PE=1 SV=2	O43143	90,935.2	1	7	8	9	0.000153	0.127
Control	V343_01	Triokinase/FMN cyclase OS=Homo sapiens GN=TKFC PE=1 SV=1	A0A024R529	58,948.1	1	5	5	5	8.52e-05	0.151
Control	V343_01	Proteasome subunit beta type OS=Homo sapiens GN=PSMB9 PE=1 SV=1	A2ACR1	23,264.4	1	2	2	3	5.11e-05	0.269
Control	V343_01	cDNA FLJ56176, highly similar to Poly(A) polymerase alpha (EC 2.7.7.19) OS=Homo sapiens PE=2 SV=1	A0A024R6M3	82,844.3	0.914	0	0	0	0	0
Control	V343_01	Testis tissue sperm-binding protein Li 69n OS=Homo sapiens PE=2 SV=1	A0A140VKF2	34,576.6	1	7	8	17	0.00029	0.448
Control	V343_01	FK506 binding protein 9, 63 kDa OS=Homo sapiens GN=FKBP9 PE=4 SV=1	A0A090N8P3	63,084.8	0.775	1	1	1	1.7e-05	0.0298
Control	V343_01	Histone H2A OS=Homo sapiens GN=HIST1H2AC PE=3 SV=1	A0A024R017	14,106.0	0.969	1	1	2	3.41e-05	0.577
Control	V343_01	Spermatid perinuclear RNA binding protein isoform 2 (Fragment) OS=Homo sapiens GN=STRBP PE=2 SV=1	A0A0S2Z5K8	73,654.3	0.969	1	1	1	1.7e-05	0.0878
Control	V343_01	Triosephosphate isomerase OS=Homo sapiens GN=TPI1 PE=1 SV=3	P60174	30,790.8	1	17	24	57	0.000971	0.731
Control	V343_01	SRP72 protein (Fragment) OS=Homo sapiens GN=SRP72 PE=2 SV=1	A0PJJ5	74,608.3	1	8	9	13	0.000222	0.185
Control	V343_01	GrpE protein homolog OS=Homo sapiens PE=2 SV=1	B4DWV5	24,279.2	1	3	3	4	6.82e-05	0.143
Control	V343_01	cDNA FLJ78655, highly similar to Homo sapiens exportin 5 (XPO5), mRNA OS=Homo sapiens PE=2 SV=1	A8K5Y7	136,314.8	1	9	9	10	0.00017	0.128
Control	V343_01	Calcyclin binding protein OS=Homo sapiens GN=CACYBP PE=2 SV=1	A0A024R904	26,210.3	1	7	7	8	0.000136	0.474
Control	V343_01	Guanine nucleotide-binding protein subunit beta-4 OS=Homo sapiens GN=GNB4 PE=1 SV=3	Q9HAV0	37,567.8	1	3	3	3	5.11e-05	0.4
Control	V343_01	Isocitrate dehydrogenase [NADP] cytoplasmic OS=Homo sapiens GN=IDH1 PE=1 SV=2	O75874	46,660.5	1	10	10	14	0.000239	0.287
Control	V343_01	Glutathione synthetase OS=Homo sapiens GN=GSS PE=1 SV=1	P48637	52,385.9	0.926	0	0	0	0	0
Control	V343_01	cDNA FLJ61290, highly similar to Neutral alpha-glucosidase AB OS=Homo sapiens PE=2 SV=1	B4DJ30	106,875.9	1	34	42	75	0.00128	0.503
Control	V343_01	Calcium/calmodulin-dependent protein kinase type II subunit gamma (Fragment) OS=Homo sapiens GN=CAMK2G PE=1 SV=1	A0A0A0MS52	62,610.0	1	2	2	2	3.41e-05	0.0609
Control	V343_01	Cofilin-1 OS=Homo sapiens GN=CFL1 PE=1 SV=3	P23528	18,503.2	1	10	14	43	0.000733	0.693
Control	V343_01	cDNA FLJ60086, highly similar to Tripartite motif-containing protein 4 OS=Homo sapiens PE=2 SV=1	B3KS62	57,460.8	0.969	1	1	3	5.11e-05	0.022
Control	V343_01	Cathepsin D OS=Homo sapiens GN=CTSD PE=1 SV=1	P07339	44,553.0	1	12	14	28	0.000477	0.369
Control	V343_01	LPP protein OS=Homo sapiens GN=LPP PE=2 SV=1	B7ZLW0	65,746.2	0.935	1	1	1	1.7e-05	0.0376
Control	V343_01	Alcohol dehydrogenase [NADP(+)] OS=Homo sapiens GN=AKR1A1 PE=1 SV=3	P14550	36,573.6	1	6	6	8	0.000136	0.24
Control	V343_01	Smoothelin OS=Homo sapiens GN=SMTN PE=1 SV=7	P53814	99,059.6	0.142	0	0	0	0	0
Control	V343_01	Protein kinase cAMP-dependent regulatory type II alpha isoform 1 (Fragment) OS=Homo sapiens GN=PRKAR2A PE=2 SV=1	A0A024R2W3	45,518.8	1	6	7	8	0.000136	0.223
Control	V343_01	Protein S100-A11 OS=Homo sapiens GN=S100A11 PE=1 SV=2	P31949	11,741.1	0.828	1	1	1	1.7e-05	0.152
Control	V343_01	cDNA, FLJ93545, highly similar to Homo sapiens 5-aminoimidazole-4-carboxamide ribonucleotide formyltransferase/IMP cyclohydrolase (ATIC), mRNA OS=Homo sapiens PE=2 SV=1	B2R7P8	64,616.5	1	25	28	53	0.000903	0.613
Control	V343_01	Purine nucleoside phosphorylase OS=Homo sapiens GN=PNP PE=1 SV=2	P00491	32,118.0	1	6	7	11	0.000187	0.27
Control	V343_01	cDNA FLJ53963, highly similar to Leukocyte elastase inhibitor OS=Homo sapiens PE=2 SV=1	B4E3A8	42,743.8	1	4	4	5	8.52e-05	0.198
Control	V343_01	Pleckstrin homology domain containing, family C (With FERM domain) member 1, isoform CRA_b OS=Homo sapiens GN=PLEKHC1 PE=4 SV=1	A0A024R687	77,863.9	1	12	13	24	0.000409	0.354
Control	V343_01	Programmed cell death protein 2 OS=Homo sapiens GN=PDCD2 PE=1 SV=1	A0A087WYJ3	38,592.7	0.969	1	1	1	1.7e-05	0.0407
Control	V343_01	Up-regulated in lung cancer 2 OS=Homo sapiens GN=URLC2 PE=2 SV=1	A0A0A8K8C0	71,086.5	0.969	1	1	1	1.7e-05	0.0374
Control	V343_01	ATP synthase subunit O, mitochondrial OS=Homo sapiens GN=ATP5O PE=1 SV=1	P48047	23,277.4	1	8	10	17	0.00029	0.545
Control	V343_01	OK/SW-CL.19 OS=Homo sapiens GN=OK/SW-cl.19 PE=2 SV=1	J9JIC5	44,622.4	0.969	1	1	1	1.7e-05	0.0278
Control	V343_01	cDNA, FLJ94267, highly similar to Homo sapiens glutathione S-transferase omega 1 (GSTO1), mRNA OS=Homo sapiens PE=2 SV=1	B2R983	27,567.2	1	7	7	12	0.000204	0.29
Control	V343_01	Cullin-5 OS=Homo sapiens GN=CUL5 PE=1 SV=4	Q93034	90,959.2	0.989	1	2	6	0.000102	0.0346
Control	V343_01	DNA helicase OS=Homo sapiens GN=MCM5 PE=2 SV=1	B1AHB0	82,288.3	1	2	2	2	3.41e-05	0.0599
Control	V343_01	Isoform 2 of 3'(2'),5'-bisphosphate nucleotidase 1 OS=Homo sapiens GN=BPNT1	B7Z9J7	27,543.8	1	2	2	2	3.41e-05	0.154
Control	V343_01	Phosphoglycerate kinase 1 OS=Homo sapiens GN=PGK1 PE=1 SV=3	P00558	44,615.3	1	23	32	73	0.00124	0.705
Control	V343_01	Caveolin-1 OS=Homo sapiens GN=CAV1 PE=1 SV=4	Q03135	20,472.2	1	6	8	14	0.000239	0.466
Control	V343_01	Malate dehydrogenase, cytoplasmic OS=Homo sapiens GN=MDH1 PE=1 SV=4	P40925	36,426.9	1	11	12	29	0.000494	0.476
Control	V343_01	Integrin-linked protein kinase OS=Homo sapiens GN=ILK PE=1 SV=1	A0A0A0MTH3	51,419.7	1	2	2	2	3.41e-05	0.0664
Control	V343_01	60S acidic ribosomal protein P0 OS=Homo sapiens PE=2 SV=1	A0A024RBS2	34,274.3	1	11	15	47	0.000801	0.558
Control	V343_01	Ribosomal protein, large, P2, isoform CRA_a OS=Homo sapiens GN=RPLP2 PE=3 SV=1	A0A024RCA7	11,665.5	1	4	4	4	6.82e-05	0.696
Control	V343_01	26S protease regulatory subunit 6A OS=Homo sapiens GN=PSMC3 PE=1 SV=1	R4GNH3	47,353.8	1	14	17	41	0.000699	0.534
Control	V343_01	Archain 1, isoform CRA_b OS=Homo sapiens GN=ARCN1 PE=2 SV=1	B0YIW5	57,211.2	1	7	7	10	0.00017	0.147
Control	V343_01	Galactokinase OS=Homo sapiens GN=GALK1 PE=1 SV=1	P51570	42,272.1	1	4	5	7	0.000119	0.168
Control	V343_01	STE20-like serine/threonine-protein kinase OS=Homo sapiens GN=SLK PE=1 SV=1	Q9H2G2	142,697.8	1	5	5	6	0.000102	0.0534
Control	V343_01	Vimentin OS=Homo sapiens GN=VIM PE=1 SV=4	P08670	53,652.7	1	46	75	443	0.00755	0.824
Control	V343_01	Annexin A5 OS=Homo sapiens GN=ANXA5 PE=1 SV=2	P08758	35,938.6	1	20	23	56	0.000954	0.716
Control	V343_01	Hect domain and RLD 4, isoform CRA_b OS=Homo sapiens GN=HERC4 PE=4 SV=1	A0A024QZN8	118,566.6	1	2	2	2	3.41e-05	0.0473
Control	V343_01	2,4-dienoyl CoA reductase 1, mitochondrial, isoform CRA_b OS=Homo sapiens GN=DECR1 PE=4 SV=1	A0A024R9D7	36,068.9	1	5	5	6	0.000102	0.245
Control	V343_01	Nucleoredoxin OS=Homo sapiens GN=NXN PE=1 SV=2	Q6DKJ4	48,393.6	1	4	4	6	0.000102	0.136
Control	V343_01	RAN binding protein 5, isoform CRA_d OS=Homo sapiens GN=RANBP5 PE=4 SV=1	A0A024RDY0	123,632.2	1	26	29	61	0.00104	0.423
Control	V343_01	Transketolase OS=Homo sapiens GN=TKT PE=1 SV=3	P29401	67,879.4	1	17	25	68	0.00116	0.509
Control	V343_01	14-3-3 protein beta/alpha OS=Homo sapiens GN=YWHAB PE=1 SV=3	P31946	28,083.1	1	13	17	31	0.000528	0.683
Control	V343_01	Tight junction protein ZO-1 (Fragment) OS=Homo sapiens GN=TJP1 PE=2 SV=1	A0A087X0K9	195,460.4	1	3	3	4	6.82e-05	0.028
Control	V343_01	Fragile X mental retardation protein 1 OS=Homo sapiens GN=FMR1 PE=1 SV=1	A8MQB8	71,174.4	0.969	1	1	1	1.7e-05	0.0222
Control	V343_01	Ribosomal protein L7-like 1, isoform CRA_b OS=Homo sapiens GN=RPL7L1 PE=3 SV=1	A0A024RD36	28,662.1	0.989	1	1	1	1.7e-05	0.0407
Control	V343_01	Acetyl-coenzyme A transporter 1 OS=Homo sapiens GN=SLC33A1 PE=1 SV=1	O00400	60,911.4	1	3	3	3	5.11e-05	0.0911
Control	V343_01	Superoxide dismutase [Cu-Zn] OS=Homo sapiens GN=SOD1 PE=1 SV=2	P00441	15,935.3	1	5	7	16	0.000273	0.539
Control	V343_01	Peroxiredoxin-6 OS=Homo sapiens GN=PRDX6 PE=1 SV=3	P30041	25,036.1	1	15	18	35	0.000596	0.741
Control	V343_01	Peptidyl-prolyl cis-trans isomerase B OS=Homo sapiens GN=PPIB PE=1 SV=2	P23284	23,743.2	1	9	10	25	0.000426	0.412
Control	V343_01	14 kDa phosphohistidine phosphatase OS=Homo sapiens GN=PHPT1 PE=1 SV=1	Q9NRX4	13,832.6	1	2	3	6	0.000102	0.328
Control	V343_01	Pyridoxal kinase OS=Homo sapiens GN=PDXK PE=1 SV=1	O00764	35,101.7	1	10	14	23	0.000392	0.423
Control	V343_01	Protein deglycase DJ-1 OS=Homo sapiens GN=PARK7 PE=1 SV=2	Q99497	19,891.2	1	13	18	41	0.000699	0.81
Control	V343_01	Moesin OS=Homo sapiens GN=MSN PE=1 SV=3	P26038	67,821.8	1	15	17	27	0.00046	0.399
Control	V343_01	Nicotinamide-nucleotide adenylyltransferase OS=Homo sapiens GN=NMNAT1 PE=3 SV=1	A0A024R4E1	31,932.9	1	3	4	6	0.000102	0.183
Control	V343_01	Putative heat shock protein HSP 90-alpha A4 OS=Homo sapiens GN=HSP90AA4P PE=5 SV=1	Q58FG1	47,713.7	0.999	1	1	2	3.41e-05	0.0861
Control	V343_01	L-lactate dehydrogenase A chain OS=Homo sapiens GN=LDHA PE=1 SV=2	P00338	36,689.2	1	25	40	220	0.00375	0.762
Control	V343_01	Cytoplasmic aconitate hydratase OS=Homo sapiens GN=ACO1 PE=1 SV=3	P21399	98,401.0	1	8	11	19	0.000324	0.164
Control	V343_01	Inorganic pyrophosphatase OS=Homo sapiens GN=PPA1 PE=1 SV=2	Q15181	32,660.6	1	11	12	20	0.000341	0.46
Control	V343_01	78 kDa glucose-regulated protein OS=Homo sapiens GN=HSPA5 PE=1 SV=2	P11021	72,334.7	1	23	24	52	0.000886	0.44
Control	V343_01	Putative heat shock protein HSP 90-beta 4 OS=Homo sapiens GN=HSP90AB4P PE=5 SV=1	Q58FF6	58,265.5	0.969	1	1	3	5.11e-05	0.101
Control	V343_01	Septin-7 OS=Homo sapiens GN=SEPT7 PE=1 SV=2	Q16181	50,680.3	1	5	5	12	0.000204	0.206
Control	V343_01	Destrin OS=Homo sapiens GN=DSTN PE=1 SV=3	P60981	18,506.2	1	6	6	12	0.000204	0.394
Control	V343_01	Aflatoxin B1 aldehyde reductase member 2 OS=Homo sapiens GN=AKR7A2 PE=1 SV=3	O43488	39,589.0	1	5	5	7	0.000119	0.24
Control	V343_01	Translocon-associated protein subunit delta OS=Homo sapiens GN=SSR4 PE=1 SV=1	P51571	18,998.8	1	3	3	7	0.000119	0.249
Control	V343_01	Protein ABHD14A-ACY1 OS=Homo sapiens GN=ABHD14A-ACY1 PE=4 SV=1	B4DNW0	45,884.3	1	2	2	2	3.41e-05	0.147
Control	V343_01	Nodal modulator 1 OS=Homo sapiens GN=NOMO1 PE=1 SV=1	A0A087X117	134,325.7	1	9	9	11	0.000187	0.119
Control	V343_01	Cysteine-rich protein 2 OS=Homo sapiens GN=CRIP2 PE=1 SV=1	P52943	22,492.5	0.969	1	2	2	3.41e-05	0.154
Control	V343_01	Protein PML OS=Homo sapiens GN=PML PE=1 SV=3	P29590	97,550.9	0.969	1	1	2	3.41e-05	0.0136
Control	V343_01	cDNA, FLJ93308, highly similar to Homo sapiens leukocyte-derived arginine aminopeptidase (LRAP), mRNA OS=Homo sapiens PE=2 SV=1	B2R769	110,466.6	1	3	3	4	6.82e-05	0.0406
Control	V343_01	Phospholipase D family, member 3, isoform CRA_b OS=Homo sapiens GN=PLD3 PE=4 SV=1	A0A024R0Q4	54,706.0	0.969	1	1	2	3.41e-05	0.0245
Control	V343_01	THO complex subunit 4 OS=Homo sapiens GN=ALYREF PE=1 SV=3	Q86V81	26,888.7	1	7	8	15	0.000256	0.366
Control	V343_01	Activator of 90 kDa heat shock protein ATPase homolog 1 OS=Homo sapiens GN=AHSA1 PE=1 SV=1	O95433	38,274.4	1	6	6	8	0.000136	0.257
Control	V343_01	Nucleoporin SEH1 OS=Homo sapiens GN=SEH1L PE=1 SV=3	Q96EE3	39,648.1	1	2	2	2	3.41e-05	0.122
Control	V343_01	Probable ATP-dependent RNA helicase DDX5 OS=Homo sapiens GN=DDX5 PE=1 SV=1	B5BUE6	69,149.7	1	14	18	41	0.000699	0.414
Control	V343_01	Elongation factor 1-alpha 1 OS=Homo sapiens GN=EEF1A1 PE=1 SV=1	P68104	50,141.2	1	22	43	310	0.00528	0.632
Control	V343_01	UDP-glucose 4-epimerase OS=Homo sapiens GN=GALE PE=1 SV=2	Q14376	38,282.0	1	8	9	10	0.00017	0.299
Control	V343_01	ATP-dependent 6-phosphofructokinase, liver type OS=Homo sapiens GN=PFKL PE=1 SV=6	P17858	85,019.2	1	12	12	17	0.00029	0.301
Control	V343_01	cDNA FLJ10471 fis, clone NT2RP2000045, highly similar to DnaJ homolog subfamily A member 3, mitochondrial OS=Homo sapiens PE=2 SV=1	B3KM81	52,489.3	1	3	3	5	8.52e-05	0.117
Control	V343_01	Calcium uniporter protein, mitochondrial OS=Homo sapiens GN=MCU PE=1 SV=1	Q8NE86	39,867.7	1	2	2	2	3.41e-05	0.103
Control	V343_01	T-complex protein 1 subunit delta OS=Homo sapiens GN=CCT4 PE=1 SV=4	P50991	57,926.0	1	19	23	48	0.000818	0.544
Control	V343_01	T-complex protein 1 subunit theta OS=Homo sapiens GN=CCT8 PE=1 SV=4	P50990	59,621.0	1	25	25	54	0.00092	0.544
Control	V343_01	cDNA FLJ50791, highly similar to Nitrilase homolog 1 (EC 3.5.-.-) OS=Homo sapiens PE=2 SV=1	B7Z410	35,896.6	0.969	1	1	1	1.7e-05	0.0306
Control	V343_01	Eukaryotic translation initiation factor 4E OS=Homo sapiens GN=EIF4E PE=1 SV=1	D6RBW1	25,097.6	1	4	4	5	8.52e-05	0.18
Control	V343_01	cDNA FLJ41699 fis, clone HCHON2004776, highly similar to Homo sapiens cytoskeleton-associated protein 4 (CKAP4), mRNA OS=Homo sapiens PE=2 SV=1	A0A024RBH2	66,022.2	1	3	3	3	5.11e-05	0.0748
Control	V343_01	Protein disulfide-isomerase A6 OS=Homo sapiens GN=PDIA6 PE=1 SV=1	Q15084	48,122.3	1	12	13	31	0.000528	0.434
Control	V343_01	Actin-related protein 2/3 complex subunit 1A OS=Homo sapiens GN=ARPC1A PE=1 SV=2	Q92747	41,569.2	0.969	1	1	2	3.41e-05	0.108
Control	V343_01	Glyceraldehyde-3-phosphate dehydrogenase OS=Homo sapiens GN=GAPDH PE=1 SV=3	P04406	36,053.4	1	20	34	144	0.00245	0.806
Control	V343_01	Polyadenylate-binding protein OS=Homo sapiens GN=PABPC4 PE=1 SV=1	B1ANR0	70,783.8	1	3	4	6	0.000102	0.217
Control	V343_01	General transcription factor II-I OS=Homo sapiens GN=GTF2I PE=1 SV=2	P78347	112,417.9	1	16	17	29	0.000494	0.244
Control	V343_01	cDNA FLJ75780, highly similar to Homo sapiens SGT1, suppressor of G2 allele of SKP1 (SUGT1), mRNA OS=Homo sapiens PE=2 SV=1	A8K5T7	41,024.8	1	4	4	5	8.52e-05	0.159
Control	V343_01	Inverted formin-2 OS=Homo sapiens GN=INF2 PE=1 SV=2	Q27J81	135,627.3	1	2	3	4	6.82e-05	0.032
Control	V343_01	Mitogen-activated protein kinase kinase kinase kinase 4 isoform OS=Homo sapiens GN=MAP4K4 PE=2 SV=1	REV_Q5MD60_DECOY	119,404.9	0.722	0	0	0	0	0
Control	V343_01	Pre-mRNA-splicing regulator WTAP OS=Homo sapiens GN=WTAP PE=1 SV=1	A0A087X1R4	44,243.4	0.969	1	1	1	1.7e-05	0.0354
Control	V343_01	Adenosine deaminase isoform 1 (Fragment) OS=Homo sapiens GN=ADA PE=2 SV=1	A0A0S2Z381	40,765.1	0.989	1	2	3	5.11e-05	0.0826
Control	V343_01	T-complex protein 1 subunit beta OS=Homo sapiens GN=CCT2 PE=1 SV=4	P78371	57,489.9	1	25	28	76	0.0013	0.669
Control	V343_01	Reticulocalbin-1 OS=Homo sapiens GN=RCN1 PE=1 SV=1	Q15293	38,891.2	1	2	2	2	3.41e-05	0.0755
Control	V343_01	cDNA FLJ56949 OS=Homo sapiens PE=2 SV=1	B4DIZ9	64,743.0	0.969	1	1	1	1.7e-05	0.0143
Control	V343_01	Omega-amidase NIT2 OS=Homo sapiens GN=NIT2 PE=1 SV=1	Q9NQR4	30,608.8	1	5	5	7	0.000119	0.283
Control	V343_01	Glutathione reductase, mitochondrial OS=Homo sapiens GN=GSR PE=1 SV=2	P00390	56,257.4	1	5	5	10	0.00017	0.146
Control	V343_01	Epididymis secretory sperm binding protein Li 95n OS=Homo sapiens GN=HEL-S-95n PE=2 SV=1	V9HW89	38,311.6	1	4	4	6	0.000102	0.221
Control	V343_01	Calreticulin OS=Homo sapiens GN=CALR PE=1 SV=1	P27797	48,142.9	1	14	16	36	0.000613	0.535
Control	V343_01	cDNA FLJ51907, highly similar to Stress-70 protein, mitochondrial OS=Homo sapiens PE=2 SV=1	B7Z4V2	73,681.3	1	24	29	88	0.0015	0.476
Control	V343_01	Retinal dehydrogenase 1 OS=Homo sapiens GN=ALDH1A1 PE=1 SV=2	P00352	54,862.8	1	6	6	7	0.000119	0.212
Control	V343_01	Transitional endoplasmic reticulum ATPase OS=Homo sapiens GN=VCP PE=1 SV=4	P55072	89,324.8	1	39	48	117	0.00199	0.607
Control	V343_01	Golgi phosphoprotein 3-like (Fragment) OS=Homo sapiens GN=GOLPH3L PE=1 SV=1	Q5T5I6	32,768.7	0.969	1	1	1	1.7e-05	0.0842
Control	V343_01	Golgi-specific brefeldin A-resistance guanine nucleotide exchange factor 1 OS=Homo sapiens GN=GBF1 PE=1 SV=2	Q92538	206,450.6	1	3	3	3	5.11e-05	0.0307
Control	V343_01	Nucleobindin-2 OS=Homo sapiens GN=NUCB2 PE=1 SV=2	A0A087WSV8	50,197.3	0.969	1	1	1	1.7e-05	0.05
Control	V343_01	cDNA FLJ76863, highly similar to Homo sapiens stress-induced-phosphoprotein 1 (Hsp70/Hsp90-organizing protein) (STIP1), mRNA OS=Homo sapiens PE=2 SV=1	A8K690	62,642.1	1	12	13	19	0.000324	0.291
Control	V343_01	Endoplasmic reticulum resident protein 29 OS=Homo sapiens GN=ERP29 PE=1 SV=4	P30040	28,994.9	1	5	5	8	0.000136	0.272
Control	V343_01	Protein S100-A6 OS=Homo sapiens GN=S100A6 PE=1 SV=1	P06703	10,180.4	1	2	2	2	3.41e-05	0.278
Control	V343_01	Succinate dehydrogenase [ubiquinone] flavoprotein subunit, mitochondrial OS=Homo sapiens GN=SDHA PE=3 SV=1	A0A024QZ30	72,691.8	1	7	7	9	0.000153	0.176
Control	V343_01	Phosphopantothenate--cysteine ligase OS=Homo sapiens GN=PPCS PE=1 SV=2	Q9HAB8	34,006.0	0.969	1	1	1	1.7e-05	0.0418
Control	V343_01	Neuroblast differentiation-associated protein AHNAK OS=Homo sapiens GN=AHNAK PE=1 SV=2	Q09666	629,104.4	1	125	137	199	0.00339	0.302
Control	V343_01	U6 snRNA-associated Sm-like protein LSm3 OS=Homo sapiens GN=LSM3 PE=1 SV=2	P62310	11,845.5	1	2	2	2	3.41e-05	0.539
Control	V343_01	Replication protein A 32 kDa subunit OS=Homo sapiens GN=RPA2 PE=1 SV=1	P15927	29,246.7	1	7	8	13	0.000222	0.526
Control	V343_01	Microtubule-associated protein 1B, isoform CRA_b OS=Homo sapiens GN=MAP1B PE=4 SV=1	A0A024RAM4	270,634.4	1	9	9	11	0.000187	0.0628
Control	V343_01	Macrophage-capping protein OS=Homo sapiens GN=CAPG PE=1 SV=2	P40121	38,498.9	1	8	8	14	0.000239	0.362
Control	V343_01	DnaJ homolog subfamily B member 1 OS=Homo sapiens GN=DNAJB1 PE=1 SV=4	P25685	38,045.6	1	3	3	4	6.82e-05	0.118
Control	V343_01	Annexin OS=Homo sapiens GN=ANXA2 PE=3 SV=1	A0A024R5Z7	38,606.1	1	28	41	132	0.00225	0.72
Control	V343_01	Mitochondrial import receptor subunit TOM70 OS=Homo sapiens GN=TOMM70 PE=1 SV=1	O94826	67,457.2	1	5	5	6	0.000102	0.153
Control	V343_01	Kinesin-like protein OS=Homo sapiens PE=2 SV=1	B0AZS5	79,955.6	0.988	1	1	1	1.7e-05	0.0496
Control	V343_01	Small nuclear ribonucleoprotein F OS=Homo sapiens GN=SNRPF PE=1 SV=1	P62306	9,725.4	1	2	2	2	3.41e-05	0.244
Control	V343_01	Small nuclear ribonucleoprotein E OS=Homo sapiens GN=SNRPE PE=1 SV=1	P62304	10,803.9	1	3	5	10	0.00017	0.522
Control	V343_01	Dynactin subunit 2 OS=Homo sapiens GN=DCTN2 PE=1 SV=4	Q13561	44,231.7	1	6	6	7	0.000119	0.249
Control	V343_01	cDNA FLJ54184, highly similar to Tropomyosin alpha-4 chain OS=Homo sapiens PE=2 SV=1	B4DVY2	28,522.4	1	11	12	14	0.000239	0.419
Control	V343_01	cDNA, FLJ94230, highly similar to Homo sapiens thioredoxin-like 1 (TXNL1), mRNA OS=Homo sapiens PE=2 SV=1	B2R960	32,251.4	1	7	7	13	0.000222	0.388
Control	V343_01	Ribosome biogenesis protein BOP1 OS=Homo sapiens GN=BOP1 PE=2 SV=1	A8K3R2	83,629.3	1	4	4	7	0.000119	0.0938
Control	V343_01	HCG2011153, isoform CRA_b OS=Homo sapiens GN=hCG_2011153 PE=4 SV=1	A0A024R1D6	78,509.6	1	3	3	3	5.11e-05	0.116
Control	V343_01	Protein transport protein Sec16A OS=Homo sapiens GN=SEC16A PE=1 SV=1	J3KNL6	233,515.3	0.999	1	1	1	1.7e-05	0.0188
Control	V343_01	Beta-2-microglobulin OS=Homo sapiens PE=2 SV=1	A6XMH5	13,714.9	0.969	1	1	2	3.41e-05	0.185
Control	V343_01	Ankyrin repeat and SOCS box protein 17 OS=Homo sapiens GN=ASB17 PE=2 SV=2	REV_Q8WXJ9_DECOY	34,284.1	0.969	1	1	1	1.7e-05	0.0339
Control	V343_01	Platelet-activating factor acetylhydrolase IB subunit beta OS=Homo sapiens GN=PAFAH1B2 PE=1 SV=1	P68402	25,569.5	1	5	6	10	0.00017	0.441
Control	V343_01	Heat shock protein beta-1 OS=Homo sapiens GN=HSPB1 PE=1 SV=2	P04792	22,782.6	1	13	16	36	0.000613	0.795
Control	V343_01	Ubiquitin-conjugating enzyme E2 N OS=Homo sapiens GN=UBE2N PE=1 SV=1	P61088	17,138.6	1	7	9	14	0.000239	0.638
Control	V343_01	Paraneoplastic antigen MA2 OS=Homo sapiens GN=PNMA2 PE=2 SV=1	Q5U5Z3	41,440.6	0.969	1	1	1	1.7e-05	0.0275
Control	V343_01	von Hippel-Lindau binding protein 1, isoform CRA_b OS=Homo sapiens GN=VBP1 PE=4 SV=1	D3DWY7	22,658.8	1	3	4	6	0.000102	0.274
Control	V343_01	Sialic acid synthase OS=Homo sapiens GN=NANS PE=1 SV=2	Q9NR45	40,307.9	1	7	7	10	0.00017	0.292
Control	V343_01	Cytosol aminopeptidase OS=Homo sapiens GN=LAP3 PE=1 SV=3	P28838	56,167.8	1	11	11	18	0.000307	0.324
Control	V343_01	T-complex protein 1 subunit epsilon OS=Homo sapiens GN=CCT5 PE=1 SV=1	P48643	59,672.4	1	25	31	64	0.00109	0.66
Control	V343_01	Phosphoribosyl pyrophosphate synthetase-associated protein 1, isoform CRA_a OS=Homo sapiens GN=PRPSAP1 PE=4 SV=1	A0A024R8M4	39,394.5	1	3	3	3	5.11e-05	0.124
Control	V343_01	Prostaglandin reductase 2 OS=Homo sapiens GN=PTGR2 PE=1 SV=1	Q8N8N7	38,499.2	1	4	4	4	6.82e-05	0.225
Control	V343_01	ATP synthase subunit beta, mitochondrial OS=Homo sapiens GN=ATP5B PE=1 SV=3	P06576	56,560.6	1	26	41	126	0.00215	0.718
Control	V343_01	Long-chain-fatty-acid--CoA ligase 4 OS=Homo sapiens GN=ACSL4 PE=1 SV=2	O60488	79,191.5	1	7	7	11	0.000187	0.173
Control	V343_01	Kinesin-like protein OS=Homo sapiens GN=KIF5B PE=3 SV=1	D3DRX6	109,686.3	1	9	10	12	0.000204	0.123
Control	V343_01	ATP synthase subunit alpha, mitochondrial OS=Homo sapiens GN=ATP5A1 PE=1 SV=1	P25705	59,752.1	1	26	34	124	0.00211	0.606
Control	V343_01	26S protease regulatory subunit 10B OS=Homo sapiens GN=PSMC6 PE=1 SV=1	A0A087X2I1	44,174.9	1	12	12	19	0.000324	0.445
Control	V343_01	Heat shock cognate 71 kDa protein OS=Homo sapiens GN=HSPA8 PE=1 SV=1	P11142	70,899.8	1	36	50	171	0.00291	0.717
Control	V343_01	Ribosomal protein L29, isoform CRA_a OS=Homo sapiens GN=RPL29 PE=4 SV=1	A0A024R326	17,753.0	1	2	2	3	5.11e-05	0.145
Control	V343_01	Nuclear pore glycoprotein p62 OS=Homo sapiens GN=NUP62 PE=1 SV=1	A0A024QZF1	53,256.3	0.24	0	0	0	0	0
Control	V343_01	Proteasome (Prosome, macropain) 26S subunit, ATPase, 4, isoform CRA_b OS=Homo sapiens GN=PSMC4 PE=2 SV=1	A8K2M0	47,367.7	1	11	13	27	0.00046	0.467
Control	V343_01	RPL14 protein OS=Homo sapiens GN=RPL14 PE=1 SV=1	Q6IPH7	23,787.7	1	5	6	14	0.000239	0.286
Control	V343_01	cDNA FLJ60461, highly similar to Peroxiredoxin-2 (EC 1.11.1.15) OS=Homo sapiens PE=2 SV=1	B4DF70	21,892.4	0.969	1	1	1	1.7e-05	0.101
Control	V343_01	26S proteasome non-ATPase regulatory subunit 8 OS=Homo sapiens GN=PSMD8 PE=1 SV=1	R4GMR5	32,553.3	1	5	6	13	0.000222	0.282
Control	V343_01	Mannosyl-oligosaccharide glucosidase OS=Homo sapiens GN=MOGS PE=1 SV=5	Q13724	91,919.1	1	7	7	11	0.000187	0.159
Control	V343_01	Transmembrane and coiled-coil domain-containing protein 1 OS=Homo sapiens GN=TMCO1 PE=1 SV=1	B7Z591	21,176.3	1	2	2	5	8.52e-05	0.154
Control	V343_01	Tyrosine-protein kinase BAZ1B OS=Homo sapiens GN=BAZ1B PE=1 SV=2	Q9UIG0	170,907.0	1	2	2	2	3.41e-05	0.0169
Control	V343_01	Pre-mRNA-processing-splicing factor 8 OS=Homo sapiens GN=PRPF8 PE=1 SV=2	Q6P2Q9	273,608.6	1	25	25	39	0.000665	0.173
Control	V343_01	Serine hydroxymethyltransferase OS=Homo sapiens GN=SHMT2 PE=3 SV=1	A0A024RB99	55,994.7	1	16	17	29	0.000494	0.502
Control	V343_01	Serine/threonine-protein phosphatase PP1-beta catalytic subunit OS=Homo sapiens GN=PPP1CB PE=1 SV=3	P62140	37,188.3	1	5	5	9	0.000153	0.52
Control	V343_01	60S ribosomal protein L24 OS=Homo sapiens GN=RPL24 PE=1 SV=1	C9JNW5	17,779.5	1	6	7	12	0.000204	0.318
Control	V343_01	BRCA1-A complex subunit BRE (Fragment) OS=Homo sapiens GN=BRE PE=1 SV=1	F8W733	43,553.0	1	2	2	2	3.41e-05	0.0731
Control	V343_01	Glycylpeptide N-tetradecanoyltransferase 1 OS=Homo sapiens GN=NMT1 PE=1 SV=2	P30419	56,807.0	1	8	9	11	0.000187	0.262
Control	V343_01	Apoptotic chromatin condensation inducer in the nucleus OS=Homo sapiens GN=ACIN1 PE=1 SV=1	S4R3H4	145,442.5	1	2	2	2	3.41e-05	0.0273
Control	V343_01	Histone H3.1 OS=Homo sapiens GN=HIST1H3A PE=1 SV=2	P68431	15,404.7	0.969	1	5	58	0.000988	0.434
Control	V343_01	Proteasome subunit alpha type-4 OS=Homo sapiens GN=PSMA4 PE=1 SV=1	P25789	29,484.8	1	10	11	19	0.000324	0.602
Control	V343_01	Proteasome subunit alpha type OS=Homo sapiens GN=PSMA2 PE=1 SV=1	A0A024RA52	25,898.9	1	7	10	18	0.000307	0.444
Control	V343_01	Nuclear receptor 2C2-associated protein OS=Homo sapiens GN=NR2C2AP PE=1 SV=1	Q86WQ0	15,875.5	1	3	3	3	5.11e-05	0.345
Control	V343_01	Protein PRRC1 OS=Homo sapiens GN=PRRC1 PE=1 SV=1	Q96M27	48,524.8	1	3	3	4	6.82e-05	0.0948
Control	V343_01	Metadherin, isoform CRA_a OS=Homo sapiens GN=MTDH PE=4 SV=1	A0A024R9D2	63,838.4	0.998	1	1	1	1.7e-05	0.0189
Control	V343_01	Junction plakoglobin isoform 1 (Fragment) OS=Homo sapiens GN=JUP PE=2 SV=1	A0A024R1X8	81,745.9	0.969	1	1	2	3.41e-05	0.0268
Control	V343_01	GTPBP4 protein (Fragment) OS=Homo sapiens GN=GTPBP4 PE=2 SV=1	D2CFK9	73,967.3	1	9	9	9	0.000153	0.189
Control	V343_01	Protein phosphatase 1F OS=Homo sapiens GN=PPM1F PE=1 SV=2	A8MX49	49,830.3	0.969	1	1	3	5.11e-05	0.0573
Control	V343_01	Isoleucine--tRNA ligase, cytoplasmic OS=Homo sapiens GN=IARS PE=1 SV=2	P41252	144,501.8	1	24	26	46	0.000784	0.26
Control	V343_01	Presequence protease, mitochondrial OS=Homo sapiens GN=PITRM1 PE=1 SV=3	Q5JRX3	117,415.5	1	4	4	6	0.000102	0.0752
Control	V343_01	Nucleoporin NUP53 OS=Homo sapiens PE=2 SV=1	A8K3Z5	34,774.5	0.99	1	1	1	1.7e-05	0.046
Control	V343_01	Testicular tissue protein Li 83 OS=Homo sapiens PE=2 SV=1	A0A140VJK7	23,390.5	1	2	2	2	3.41e-05	0.152
Control	V343_01	cDNA FLJ55184, highly similar to Homo sapiens leukocyte receptor cluster (LRC) member 4 (LENG4), mRNA OS=Homo sapiens PE=2 SV=1	B4DDH8	52,767.7	1	2	2	2	3.41e-05	0.072
Control	V343_01	cDNA FLJ11308 fis, clone PLACE1010074, highly similar to Sorting nexin-2 OS=Homo sapiens PE=2 SV=1	B3KML1	58,472.2	1	5	5	6	0.000102	0.158
Control	V343_01	Capping protein (Actin filament) muscle Z-line, alpha 2 OS=Homo sapiens GN=CAPZA2 PE=2 SV=1	A4D0V4	32,949.2	1	5	5	6	0.000102	0.332
Control	V343_01	Stromal antigen 3 OS=Homo sapiens GN=STAG3 PE=2 SV=1	A8K8M9	139,037.4	0.954	1	1	1	1.7e-05	0.022
Control	V343_01	Ezrin OS=Homo sapiens GN=EZR PE=1 SV=3	E7EQR4	69,414.7	1	26	30	64	0.00109	0.48
Control	V343_01	Chromosome 12 open reading frame 10 OS=Homo sapiens GN=C12orf10 PE=1 SV=1	Q86UA3	42,509.1	1	9	9	11	0.000187	0.375
Control	V343_01	Signal recognition particle 14 kDa protein OS=Homo sapiens GN=SRP14 PE=1 SV=2	P37108	14,570.6	1	3	3	6	0.000102	0.272
Control	V343_01	DNA helicase (Fragment) OS=Homo sapiens GN=MCM2 PE=1 SV=1	B3KXZ4	101,898.1	1	14	14	14	0.000239	0.206
Control	V343_01	Phosphatidylinositol 5-phosphate 4-kinase type-2 gamma OS=Homo sapiens GN=PIP4K2C PE=1 SV=3	Q8TBX8	47,301.0	0.969	1	1	1	1.7e-05	0.0333
Control	V343_01	Oxygen-dependent coproporphyrinogen-III oxidase, mitochondrial OS=Homo sapiens GN=CPOX PE=1 SV=3	P36551	50,152.0	1	5	5	10	0.00017	0.134
Control	V343_01	Aconitate hydratase, mitochondrial OS=Homo sapiens GN=HEL-S-284 PE=2 SV=1	A0A0K0K1H7	85,428.0	1	13	14	19	0.000324	0.265
Control	V343_01	General transcription factor 3C polypeptide 1 OS=Homo sapiens GN=GTF3C1 PE=1 SV=4	Q12789	238,878.6	0.978	1	1	1	1.7e-05	0.0119
Control	V343_01	Reticulocalbin-3 OS=Homo sapiens GN=RCN3 PE=1 SV=1	Q96D15	37,492.9	1	2	2	4	6.82e-05	0.0823
Control	V343_01	Eukaryotic translation initiation factor 3 subunit F OS=Homo sapiens GN=EIF3F PE=2 SV=1	B3KSH1	37,563.5	1	7	7	13	0.000222	0.289
Control	V343_01	Nuclease-sensitive element-binding protein 1 OS=Homo sapiens GN=YBX1 PE=1 SV=3	P67809	35,923.8	1	8	9	15	0.000256	0.398
Control	V343_01	Enhancer of mRNA-decapping protein 4 OS=Homo sapiens GN=EDC4 PE=1 SV=1	Q6P2E9	151,662.2	1	10	10	12	0.000204	0.126
Control	V343_01	Kinesin-like protein OS=Homo sapiens GN=KIF23 PE=1 SV=1	H7BYN4	110,059.4	1	3	3	3	5.11e-05	0.0698
Control	V343_01	Importin-7 OS=Homo sapiens GN=IPO7 PE=1 SV=1	O95373	119,519.5	1	22	25	38	0.000648	0.335
Control	V343_01	Lysophospholipase II, isoform CRA_f OS=Homo sapiens GN=LYPLA2 PE=2 SV=1	A0A140VJC9	24,737.2	1	2	2	3	5.11e-05	0.221
Control	V343_01	Testis secretory sperm-binding protein Li 197a OS=Homo sapiens PE=2 SV=1	A0A140VK70	48,635.6	1	15	15	22	0.000375	0.457
Control	V343_01	cDNA, FLJ79405, highly similar to Homo sapiens solute carrier family 25, member 24, transcript variant 1, mRNA OS=Homo sapiens PE=2 SV=1	B4E290	53,356.6	1	9	10	11	0.000187	0.296
Control	V343_01	NAD(P)H dehydrogenase, quinone 2, isoform CRA_a OS=Homo sapiens GN=NQO2 PE=4 SV=1	A0A024QZT9	25,918.8	1	5	6	10	0.00017	0.338
Control	V343_01	Galectin OS=Homo sapiens GN=hCG_22119 PE=4 SV=1	A0A024R693	26,152.8	1	3	5	6	0.000102	0.168
Control	V343_01	Dual specificity mitogen-activated protein kinase kinase 2 OS=Homo sapiens GN=MAP2K2 PE=1 SV=1	P36507	44,425.3	1	3	3	3	5.11e-05	0.198
Control	V343_01	DNA excision repair protein ERCC-6-like OS=Homo sapiens GN=ERCC6L PE=1 SV=1	B5MDQ0	141,107.8	0.968	1	1	1	1.7e-05	0.02
Control	V343_01	Protein CHURC1-FNTB OS=Homo sapiens GN=CHURC1-FNTB PE=2 SV=1	B4DL54	48,774.0	0.969	1	1	1	1.7e-05	0.0435
Control	V343_01	cDNA FLJ56150, highly similar to Zinc phosphodiesterase ELAC protein 2 (EC 3.1.26.11) OS=Homo sapiens PE=2 SV=1	A0A0S2Z5M8	92,219.5	1	2	2	2	3.41e-05	0.0375
Control	V343_01	AP complex subunit beta OS=Homo sapiens PE=2 SV=1	A0A140VJE8	104,555.3	1	25	29	47	0.000801	0.42
Control	V343_01	YrdC domain-containing protein, mitochondrial OS=Homo sapiens GN=YRDC PE=1 SV=1	Q86U90	29,328.3	0.215	0	0	0	0	0
Control	V343_01	Structural maintenance of chromosomes protein OS=Homo sapiens PE=2 SV=1	A0A024R158	135,660.8	1	7	7	8	0.000136	0.11
Control	V343_01	Actin-like protein (Fragment) OS=Homo sapiens GN=ACT PE=3 SV=1	Q562Z4	11,555.7	1	2	2	3	5.11e-05	0.631
Control	V343_01	Dual specificity phosphatase 3 (Fragment) OS=Homo sapiens GN=DUSP3 PE=2 SV=1	B5BUI8	20,478.9	1	2	2	2	3.41e-05	0.173
Control	V343_01	Dihydroxyacetone phosphate acyltransferase OS=Homo sapiens GN=GNPAT PE=1 SV=1	O15228	77,190.3	1	2	2	3	5.11e-05	0.0338
Control	V343_01	6-phosphogluconolactonase, isoform CRA_b OS=Homo sapiens GN=HEL-S-304 PE=2 SV=1	A0A0K0K1K7	27,547.5	1	11	12	27	0.00046	0.771
Control	V343_01	Tyrosine-protein kinase receptor UFO OS=Homo sapiens GN=AXL PE=1 SV=1	M0R0W6	98,335.2	0.943	1	1	1	1.7e-05	0.0123
Control	V343_01	40S ribosomal protein S11 OS=Homo sapiens GN=RPS11 PE=1 SV=3	P62280	18,431.3	1	7	7	14	0.000239	0.411
Control	V343_01	SET domain containing 3, isoform CRA_a OS=Homo sapiens GN=SETD3 PE=4 SV=1	A0A024R6K3	67,259.0	0.568	0	0	0	0	0
Control	V343_01	Testicular tissue protein Li 218 OS=Homo sapiens PE=2 SV=1	A0A140VJZ1	95,788.1	1	14	15	21	0.000358	0.309
Control	V343_01	40S ribosomal protein S13 OS=Homo sapiens GN=RPS13 PE=1 SV=2	P62277	17,223.3	1	7	8	15	0.000256	0.384
Control	V343_01	40S ribosomal protein S10 OS=Homo sapiens GN=RPS10 PE=1 SV=1	P46783	18,898.3	1	6	8	22	0.000375	0.382
Control	V343_01	40S ribosomal protein S9 OS=Homo sapiens GN=RPS9 PE=1 SV=1	A0A024R4M0	22,592.5	1	10	11	18	0.000307	0.407
Control	V343_01	Porphobilinogen deaminase OS=Homo sapiens GN=HMBS PE=1 SV=1	F5H345	35,761.5	0.999	1	1	3	5.11e-05	0.0606
Control	V343_01	40S ribosomal protein S18 OS=Homo sapiens GN=RPS18 PE=1 SV=3	P62269	17,719.3	1	8	8	14	0.000239	0.434
Control	V343_01	39S ribosomal protein L37, mitochondrial OS=Homo sapiens GN=MRPL37 PE=1 SV=2	Q9BZE1	48,118.5	1	2	2	3	5.11e-05	0.0898
Control	V343_01	Ribosomal protein S23, isoform CRA_a OS=Homo sapiens GN=RPS23 PE=2 SV=1	A8K517	15,807.7	1	4	4	14	0.000239	0.35
Control	V343_01	Ribosomal protein L5, isoform CRA_b OS=Homo sapiens GN=RPL5 PE=2 SV=1	A2RUM7	34,363.5	1	10	13	23	0.000392	0.387
Control	V343_01	40S ribosomal protein S14 OS=Homo sapiens GN=RPS14 PE=1 SV=3	P62263	16,272.9	1	9	10	15	0.000256	0.662
Control	V343_01	Tether containing UBX domain for GLUT4 OS=Homo sapiens GN=ASPSCR1 PE=1 SV=1	Q9BZE9	60,183.5	1	2	2	2	3.41e-05	0.0687
Control	V343_01	E3 ubiquitin/ISG15 ligase TRIM25 OS=Homo sapiens GN=TRIM25 PE=1 SV=2	Q14258	70,973.2	1	6	6	11	0.000187	0.143
Control	V343_01	Neurolysin, mitochondrial OS=Homo sapiens GN=NLN PE=1 SV=1	A8K9T8	80,654.3	0.885	1	1	1	1.7e-05	0.0298
Control	V343_01	HCG1998851, isoform CRA_c OS=Homo sapiens GN=hCG_1998851 PE=4 SV=1	A0A024QZ62	47,063.9	1	6	6	6	0.000102	0.185
Control	V343_01	Metastasis associated 1 family, member 2, isoform CRA_a OS=Homo sapiens GN=MTA2 PE=4 SV=1	A0A024R534	75,025.1	1	4	4	4	6.82e-05	0.0689
Control	V343_01	CTD (Carboxy-terminal domain, RNA polymerase II, polypeptide A) small phosphatase like 2, isoform CRA_a OS=Homo sapiens GN=CTDSPL2 PE=4 SV=1	A0A024R5Q8	53,000.3	0.969	1	2	2	3.41e-05	0.0429
Control	V343_01	40S ribosomal protein S16 OS=Homo sapiens GN=RPS16 PE=1 SV=2	P62249	16,445.9	1	7	7	16	0.000273	0.486
Control	V343_01	HCG1994130, isoform CRA_a OS=Homo sapiens GN=hCG_1994130 PE=2 SV=1	B2R4W8	14,840.0	1	7	9	22	0.000375	0.608
Control	V343_01	DnaJ homolog subfamily C member 17 OS=Homo sapiens GN=DNAJC17 PE=1 SV=1	H0YK99	34,687.8	0.969	1	1	3	5.11e-05	0.0691
Control	V343_01	Calpain small subunit 1 OS=Homo sapiens GN=CAPNS1 PE=1 SV=1	A0A0C4DGQ5	28,316.7	1	8	10	17	0.00029	0.522
Control	V343_01	Keratin, type II cytoskeletal 2 epidermal OS=Homo sapiens GN=KRT2 PE=1 SV=2	P35908	65,433.9	1	17	18	30	0.000511	0.487
Control	V343_01	Translation initiation factor eIF-2B subunit alpha OS=Homo sapiens GN=EIF2B1 PE=1 SV=1	Q14232	33,713.2	1	3	3	4	6.82e-05	0.151
Control	V343_01	EEF1A protein (Fragment) OS=Homo sapiens GN=EEF1A PE=2 SV=1	Q14222	24,195.9	0.969	1	1	1	1.7e-05	0.317
Control	V343_01	Elongator complex protein 2 OS=Homo sapiens GN=ELP2 PE=1 SV=2	Q6IA86	92,498.4	0.235	0	0	0	0	0
Control	V343_01	Poliovirus receptor OS=Homo sapiens GN=PVR PE=1 SV=1	A0A0A0MSA9	45,301.5	0.969	1	1	1	1.7e-05	0.0288
Control	V343_01	Beta-actin-like protein 2 OS=Homo sapiens GN=ACTBL2 PE=1 SV=2	Q562R1	42,004.2	0.969	1	1	1	1.7e-05	0.223
Control	V343_01	Protein diaphanous homolog 1 OS=Homo sapiens GN=DIAPH1 PE=1 SV=1	A0A0G2JH68	141,352.9	1	10	11	13	0.000222	0.11
Control	V343_01	Cytoplasmic dynein 1 heavy chain 1 OS=Homo sapiens GN=DYNC1H1 PE=1 SV=5	Q14204	532,405.6	1	112	121	177	0.00302	0.342
Control	V343_01	Heat shock 70 kDa protein 4L OS=Homo sapiens GN=HSPA4L PE=1 SV=1	E9PDE8	91,955.9	1	3	3	5	8.52e-05	0.119
Control	V343_01	28S ribosomal protein S26, mitochondrial OS=Homo sapiens GN=MRPS26 PE=1 SV=1	Q9BYN8	24,211.5	0.969	1	1	1	1.7e-05	0.0878
Control	V343_01	Glycerol-3-phosphate phosphatase OS=Homo sapiens GN=PGP PE=1 SV=1	A6NDG6	34,006.7	1	6	7	9	0.000153	0.277
Control	V343_01	N-alpha-acetyltransferase 10 OS=Homo sapiens GN=NAA10 PE=1 SV=1	P41227	26,459.0	1	2	2	2	3.41e-05	0.136
Control	V343_01	Testis tissue sperm-binding protein Li 76m OS=Homo sapiens PE=2 SV=1	A0A140VKF9	32,634.0	1	2	2	2	3.41e-05	0.139
Control	V343_01	cDNA, FLJ92490, highly similar to Homo sapiens RAB32, member RAS oncogene family (RAB32), mRNA OS=Homo sapiens PE=2 SV=1	B2R5I8	24,997.4	0.969	1	1	1	1.7e-05	0.0489
Control	V343_01	ACTR10 protein (Fragment) OS=Homo sapiens GN=ACTR10 PE=2 SV=1	B2RDG9	46,308.4	1	2	2	3	5.11e-05	0.0983
Control	V343_01	cDNA FLJ58970, highly similar to Homo sapiens SYF2 homolog, RNA splicing factor (SYF2), transcript variant 1, mRNA OS=Homo sapiens PE=2 SV=1	B2RBX8	28,723.5	0.969	1	1	1	1.7e-05	0.115
Control	V343_01	Tubulin alpha-1B chain OS=Homo sapiens GN=TUBA1B PE=1 SV=1	P68363	50,151.7	0.969	1	1	5	8.52e-05	0.752
Control	V343_01	Isoform 3 of Nucleolar and coiled-body phosphoprotein 1 OS=Homo sapiens GN=NOLC1	Q14978-3	73,746.3	0.969	1	1	6	0.000102	0.0214
Control	V343_01	EGF domain-specific O-linked N-acetylglucosamine transferase OS=Homo sapiens GN=EOGT PE=1 SV=1	Q5NDL2	62,012.3	0.052	0	0	0	0	0
Control	V343_01	cDNA FLJ16549 fis, clone PLACE7003657, highly similar to RAC-alpha serine/threonine-protein kinase (EC 2.7.11.1) OS=Homo sapiens PE=2 SV=1	B0LPE5	55,687.6	0.969	1	1	2	3.41e-05	0.0354
Control	V343_01	UPF0598 protein C8orf82 (Fragment) OS=Homo sapiens GN=C8orf82 PE=1 SV=1	H0YF29	28,598.6	0.969	1	1	1	1.7e-05	0.0575
Control	V343_01	Uncharacterized protein OS=Homo sapiens PE=4 SV=1	J3KR12	36,718.5	0.969	1	1	1	1.7e-05	0.0836
Control	V343_01	Testicular tissue protein Li 192 OS=Homo sapiens PE=2 SV=1	A0A140VJW5	57,136.7	1	15	15	22	0.000375	0.347
Control	V343_01	Vesicle transport-related protein isoform a variant (Fragment) OS=Homo sapiens PE=2 SV=1	Q53GW1	72,382.3	1	4	4	7	0.000119	0.115
Control	V343_01	Cullin-4A OS=Homo sapiens GN=CUL4A PE=1 SV=3	Q13619	87,683.7	1	2	2	2	3.41e-05	0.0698
Control	V343_01	Cullin-1 OS=Homo sapiens GN=CUL1 PE=1 SV=1	A0A090N7U0	89,681.4	1	4	5	6	0.000102	0.0735
Control	V343_01	Cytochrome b-c1 complex subunit 2, mitochondrial OS=Homo sapiens GN=UQCRC2 PE=1 SV=3	P22695	48,443.4	1	12	15	25	0.000426	0.464
Control	V343_01	Sec61 alpha 1 subunit (S. cerevisiae), isoform CRA_c OS=Homo sapiens GN=SEC61A1 PE=2 SV=1	B3KNF6	52,267.2	1	5	6	7	0.000119	0.16
Control	V343_01	Prostaglandin E synthase 3 OS=Homo sapiens GN=PTGES3 PE=1 SV=1	A0A024RB32	18,697.9	1	3	3	8	0.000136	0.262
Control	V343_01	Negative elongation factor C/D OS=Homo sapiens GN=TH1L PE=1 SV=1	H0UI80	66,246.9	1	4	4	5	8.52e-05	0.0983
Control	V343_01	MKI67 FHA domain-interacting nucleolar phosphoprotein OS=Homo sapiens GN=NIFK PE=1 SV=1	Q9BYG3	34,222.9	1	2	2	5	8.52e-05	0.123
Control	V343_01	U6 snRNA-associated Sm-like protein LSm4 OS=Homo sapiens GN=LSM4 PE=1 SV=1	Q9Y4Z0	13,805.0	0.969	1	1	1	1.7e-05	0.128
Control	V343_01	FH1/FH2 domain-containing protein 1 variant OS=Homo sapiens GN=FHOD1 PE=2 SV=1	A0A068F7M9	126,554.9	0.969	1	1	1	1.7e-05	0.0249
Control	V343_01	GTPase HRas OS=Homo sapiens GN=HRAS PE=1 SV=1	P01112	21,298.1	0.969	1	1	2	3.41e-05	0.339
Control	V343_01	Putative deoxyribonuclease TATDN1 (Fragment) OS=Homo sapiens GN=TATDN1 PE=1 SV=1	E5RG17	33,602.9	0.632	1	1	1	1.7e-05	0.0337
Control	V343_01	Structure specific recognition protein 1, isoform CRA_a OS=Homo sapiens GN=SSRP1 PE=4 SV=1	A0A024R4Z6	81,077.6	1	3	3	5	8.52e-05	0.0917
Control	V343_01	TAP binding protein (Tapasin), isoform CRA_c OS=Homo sapiens GN=TAPBP PE=4 SV=1	A0A024RCT1	47,626.5	0.969	1	1	1	1.7e-05	0.029
Control	V343_01	Neutral amino acid transporter B(0) OS=Homo sapiens GN=SLC1A5 PE=1 SV=2	Q15758	56,599.8	1	8	9	14	0.000239	0.237
Control	V343_01	Dynactin subunit 3 OS=Homo sapiens GN=DCTN3 PE=1 SV=1	O75935	21,119.8	1	2	2	2	3.41e-05	0.183
Control	V343_01	Solute carrier family 27 (Fatty acid transporter), member 4, isoform CRA_a OS=Homo sapiens GN=SLC27A4 PE=4 SV=1	A0A024R8D2	72,066.4	0.991	1	1	1	1.7e-05	0.014
Control	V343_01	Leucine-rich repeat-containing protein 41 OS=Homo sapiens GN=LRRC41 PE=1 SV=1	A0A0C4DH00	67,003.0	0.969	1	1	1	1.7e-05	0.0292
Control	V343_01	Serine/threonine-protein phosphatase OS=Homo sapiens GN=PPP2CA PE=2 SV=1	B3KUN1	35,594.5	1	9	9	12	0.000204	0.417
Control	V343_01	MRPL1 protein (Fragment) OS=Homo sapiens GN=MRPL1 PE=2 SV=1	A0PJ79	36,910.0	1	2	2	2	3.41e-05	0.138
Control	V343_01	Protein FAM91A1 OS=Homo sapiens GN=FAM91A1 PE=1 SV=1	B4DUD8	93,911.8	1	4	4	4	6.82e-05	0.0859
Control	V343_01	39S ribosomal protein L4, mitochondrial (Fragment) OS=Homo sapiens GN=MRPL4 PE=1 SV=1	A0A024R7C5	34,919.6	1	3	3	3	5.11e-05	0.199
Control	V343_01	39S ribosomal protein L13, mitochondrial OS=Homo sapiens GN=MRPL13 PE=1 SV=1	Q9BYD1	20,692.7	0.969	1	1	1	1.7e-05	0.0562
Control	V343_01	Oligosaccharyltransferase complex subunit OSTC OS=Homo sapiens GN=OSTC PE=1 SV=1	A0A024RDJ1	16,830.0	0.969	1	1	1	1.7e-05	0.0805
Control	V343_01	Prolyl 3-hydroxylase 1 OS=Homo sapiens GN=P3H1 PE=1 SV=2	Q32P28	83,394.8	1	3	3	3	5.11e-05	0.0462
Control	V343_01	Protein PPAN-P2RY11 OS=Homo sapiens GN=PPAN-P2RY11 PE=4 SV=1	A0A0A6YYI3	53,194.4	0.969	1	1	1	1.7e-05	0.0254
Control	V343_01	Parafibromin OS=Homo sapiens GN=CDC73 PE=1 SV=1	Q6P1J9	60,577.5	1	5	5	6	0.000102	0.139
Control	V343_01	X-ray repair cross-complementing protein 5 OS=Homo sapiens GN=XRCC5 PE=1 SV=3	P13010	82,707.1	1	29	35	77	0.00131	0.522
Control	V343_01	DNA-directed RNA polymerase subunit beta OS=Homo sapiens PE=2 SV=1	B4DH29	125,223.6	0.969	1	1	1	1.7e-05	0.0127
Control	V343_01	U3 small nucleolar RNA-associated protein 4 homolog OS=Homo sapiens GN=UTP4 PE=1 SV=1	Q969X6	76,891.5	0.99	1	1	1	1.7e-05	0.0204
Control	V343_01	Serine/arginine-rich-splicing factor 7 OS=Homo sapiens GN=SRSF7 PE=1 SV=1	A0A0B4J1Z1	27,367.5	1	7	7	11	0.000187	0.256
Control	V343_01	Itchy homolog E3 ubiquitin protein ligase variant (Fragment) OS=Homo sapiens PE=2 SV=1	B4DN85	102,805.1	0.694	1	1	1	1.7e-05	0.021
Control	V343_01	Peroxisomal D3,D2-enoyl-CoA isomerase, isoform CRA_a OS=Homo sapiens GN=PECI PE=4 SV=1	A0A024QZU5	43,586.1	1	6	6	8	0.000136	0.19
Control	V343_01	Nucleoside-triphosphate diphosphatase (Fragment) OS=Homo sapiens GN=ITPA PE=2 SV=1	A0A0S2Z3W7	21,445.9	1	2	2	3	5.11e-05	0.17
Control	V343_01	Proteasome (Prosome, macropain) 26S subunit, non-ATPase, 12, isoform CRA_a (Fragment) OS=Homo sapiens GN=PSMD12 PE=2 SV=1	A0A0S2Z489	52,906.2	1	13	15	23	0.000392	0.388
Control	V343_01	26S proteasome non-ATPase regulatory subunit 11 OS=Homo sapiens GN=PSMD11 PE=1 SV=3	O00231	47,466.3	1	9	10	19	0.000324	0.239
Control	V343_01	Surfeit locus protein 4 OS=Homo sapiens GN=SURF4 PE=1 SV=3	O15260	30,395.4	1	5	6	24	0.000409	0.245
Control	V343_01	Testis tissue sperm-binding protein Li 58p OS=Homo sapiens PE=2 SV=1	A0A140VKE1	55,678.5	1	7	7	10	0.00017	0.237
Control	V343_01	Rho/rac guanine nucleotide exchange factor (GEF) 2, isoform CRA_a OS=Homo sapiens GN=ARHGEF2 PE=4 SV=1	D3DVA5	111,545.9	1	4	5	6	0.000102	0.0974
Control	V343_01	Apolipoprotein A-II OS=Homo sapiens GN=APOA2 PE=1 SV=1	P02652	11,175.3	0.969	1	1	1	1.7e-05	0.1
Control	V343_01	Testicular tissue protein Li 21 OS=Homo sapiens PE=2 SV=1	A0A140VJE7	91,354.3	1	9	9	15	0.000256	0.176
Control	V343_01	60S ribosomal protein L9 (Fragment) OS=Homo sapiens GN=RPL9 PE=1 SV=7	D6RAN4	21,863.7	1	7	9	22	0.000375	0.542
Control	V343_01	NADH dehydrogenase [ubiquinone] iron-sulfur protein 8, mitochondrial (Fragment) OS=Homo sapiens GN=NDUFS8 PE=1 SV=1	A0A024R5K3	23,705.9	1	4	4	4	6.82e-05	0.238
Control	V343_01	Coatomer protein complex, subunit epsilon, isoform CRA_g OS=Homo sapiens GN=COPE PE=1 SV=1	M0QXB4	34,482.9	1	5	5	9	0.000153	0.244
Control	V343_01	28S ribosomal protein S35, mitochondrial OS=Homo sapiens GN=MRPS35 PE=1 SV=1	P82673	36,845.0	0.823	0	0	0	0	0
Control	V343_01	Solute carrier family 16 (Monocarboxylic acid transporters), member 1, isoform CRA_b OS=Homo sapiens GN=SLC16A1 PE=4 SV=1	A0A024R0H1	53,946.0	1	2	2	5	8.52e-05	0.074
Control	V343_01	RNA-binding protein with serine-rich domain 1 (Fragment) OS=Homo sapiens GN=RNPS1 PE=1 SV=1	D3DU92	34,209.6	1	2	2	3	5.11e-05	0.0885
Control	V343_01	28S ribosomal protein S22, mitochondrial OS=Homo sapiens GN=MRPS22 PE=1 SV=1	G5E9V5	41,281.5	0.969	1	1	1	1.7e-05	0.075
Control	V343_01	ADP/ATP translocase 2 OS=Homo sapiens GN=SLC25A5 PE=1 SV=7	P05141	32,853.5	1	6	7	17	0.00029	0.537
Control	V343_01	Testicular tissue protein Li 118 OS=Homo sapiens PE=2 SV=1	A0A140VJP2	37,551.6	1	2	2	2	3.41e-05	0.0749
Control	V343_01	Nuclear pore complex protein Nup93 OS=Homo sapiens GN=NUP93 PE=1 SV=2	Q8N1F7	93,491.2	1	19	21	30	0.000511	0.352
Control	V343_01	ADP-ribosylation factor-like protein 3 OS=Homo sapiens GN=ARL3 PE=1 SV=2	P36405	20,456.3	1	2	2	3	5.11e-05	0.181
Control	V343_01	cDNA FLJ50575, highly similar to U4/U6 small nuclear ribonucleoprotein Prp3 OS=Homo sapiens PE=2 SV=1	REV_B2R791_DECOY	77,530.6	0.949	1	1	1	1.7e-05	0.0102
Control	V343_01	Protein CIP2A OS=Homo sapiens GN=KIAA1524 PE=1 SV=1	A0A087X211	102,189.3	1	2	2	2	3.41e-05	0.0453
Control	V343_01	MAK16 protein (Fragment) OS=Homo sapiens GN=MAK16 PE=2 SV=1	A0PJ56	35,370.0	0.112	0	0	0	0	0
Control	V343_01	Golgi SNAP receptor complex member 1 OS=Homo sapiens GN=GOSR1 PE=1 SV=1	A8K5R6	28,614.1	0.969	1	1	1	1.7e-05	0.052
Control	V343_01	Asparagine-linked glycosylation 2 homolog (Yeast, alpha-1,3-mannosyltransferase), isoform CRA_a OS=Homo sapiens GN=ALG2 PE=4 SV=1	A0A024R184	47,092.1	0.969	1	1	2	3.41e-05	0.0793
Control	V343_01	AP-2 complex subunit alpha-1 OS=Homo sapiens GN=AP2A1 PE=1 SV=3	O95782	107,548.7	1	12	12	17	0.00029	0.175
Control	V343_01	Peptidyl-tRNA hydrolase ICT1, mitochondrial (Fragment) OS=Homo sapiens GN=ICT1 PE=1 SV=1	J3KS15	23,630.8	1	2	2	2	3.41e-05	0.107
Control	V343_01	cDNA FLJ53050, highly similar to Membrane bound O-acyltransferase domain-containing protein 5 (EC 2.3.-.-) OS=Homo sapiens PE=2 SV=1	B7Z3N4	56,038.3	0.934	1	1	1	1.7e-05	0.0595
Control	V343_01	Testicular tissue protein Li 149 OS=Homo sapiens PE=2 SV=1	A0A140VJS3	45,627.2	1	15	18	31	0.000528	0.47
Control	V343_01	Deoxycytidylate deaminase (Fragment) OS=Homo sapiens GN=DCTD PE=1 SV=1	B4DDC2	20,016.4	0.969	1	1	1	1.7e-05	0.0618
Control	V343_01	Nicastrin (Fragment) OS=Homo sapiens GN=NCSTN PE=1 SV=1	B4DJN0	78,411.9	0.969	1	1	1	1.7e-05	0.0155
Control	V343_01	DNA polymerase alpha subunit B (Fragment) OS=Homo sapiens GN=POLA2 PE=1 SV=1	E9PIQ6	65,948.8	0.969	1	1	2	3.41e-05	0.0301
Control	V343_01	Queuine tRNA-ribosyltransferase subunit QTRTD1 OS=Homo sapiens GN=QTRTD1 PE=1 SV=1	Q9H974	46,713.1	0.969	1	1	1	1.7e-05	0.0386
Control	V343_01	Protein flightless-1 homolog OS=Homo sapiens GN=FLII PE=1 SV=2	Q13045	144,755.4	1	4	4	4	6.82e-05	0.0559
Control	V343_01	ADP-sugar pyrophosphatase OS=Homo sapiens GN=NUDT5 PE=1 SV=1	A6NFX8	24,327.8	1	7	8	15	0.000256	0.479
Control	V343_01	Tubulin tyrosine ligase-like family, member 12, isoform CRA_a OS=Homo sapiens GN=TTLL12 PE=4 SV=1	A0A024R4U3	74,403.7	1	5	5	7	0.000119	0.134
Control	V343_01	Malectin (Fragment) OS=Homo sapiens GN=MLEC PE=1 SV=1	F5H1S8	32,234.1	1	3	3	3	5.11e-05	0.14
Control	V343_01	Leucine zipper-EF-hand containing transmembrane protein 1, isoform CRA_a OS=Homo sapiens GN=LETM1 PE=4 SV=1	D3DVQ1	83,355.9	1	8	9	13	0.000222	0.187
Control	V343_01	HLA-B associated transcript 3, isoform CRA_a OS=Homo sapiens GN=BAT3 PE=1 SV=1	A0A024RCR6	119,407.3	1	6	6	7	0.000119	0.0892
Control	V343_01	ADP-ribosylation factor-like protein 2 OS=Homo sapiens GN=ARL2 PE=1 SV=4	P36404	20,879.3	0.969	1	1	1	1.7e-05	0.0543
Control	V343_01	Elongation factor 1-gamma OS=Homo sapiens GN=EEF1G PE=1 SV=3	P26641	50,119.4	1	23	28	63	0.00107	0.698
Control	V343_01	Queuine tRNA-ribosyltransferase OS=Homo sapiens PE=2 SV=1	B2RAR3	44,048.1	0.969	1	1	1	1.7e-05	0.0695
Control	V343_01	Testicular tissue protein Li 221 OS=Homo sapiens PE=2 SV=1	A0A140VJZ4	26,182.8	0.969	1	1	1	1.7e-05	0.0609
Control	V343_01	Serine/threonine-protein phosphatase PP1-alpha catalytic subunit OS=Homo sapiens GN=PPP1CA PE=1 SV=1	P62136	37,513.9	1	11	14	26	0.000443	0.385
Control	V343_01	Mitogen-activated protein kinase kinase 1, isoform CRA_d OS=Homo sapiens GN=MAP2K1 PE=2 SV=1	A4QPA9	43,440.2	1	6	7	9	0.000153	0.226
Control	V343_01	Carnitine O-acetyltransferase OS=Homo sapiens GN=CRAT PE=1 SV=5	P43155	70,859.2	1	3	3	3	5.11e-05	0.0511
Control	V343_01	Heterogeneous nuclear ribonucleoprotein L (Fragment) OS=Homo sapiens GN=HNRNPL PE=1 SV=1	M0QXS5	64,132.8	1	14	16	27	0.00046	0.458
Control	V343_01	F-box only protein 22 OS=Homo sapiens GN=FBXO22 PE=1 SV=1	H3BRE0	44,508.3	0.969	1	1	1	1.7e-05	0.0347
Control	V343_01	ATPase family, AAA domain containing 2, isoform CRA_c OS=Homo sapiens GN=ATAD2 PE=4 SV=1	A0A024R9G7	158,558.1	0.954	1	1	1	1.7e-05	0.0108
Control	V343_01	Probable ATP-dependent RNA helicase DDX6 OS=Homo sapiens GN=DDX6 PE=1 SV=2	P26196	54,418.6	1	6	6	7	0.000119	0.224
Control	V343_01	Ras homolog gene family, member A, isoform CRA_a OS=Homo sapiens GN=RHOA PE=4 SV=1	A0A024R324	21,768.4	1	9	11	28	0.000477	0.617
Control	V343_01	cDNA FLJ33079 fis, clone TRACH2000306, highly similar to Dimethylglycine dehydrogenase, mitochondrial (EC 1.5.99.2) OS=Homo sapiens PE=2 SV=1	REV_B3KQ84_DECOY	96,812.8	0.127	0	0	0	0	0
Control	V343_01	Vacuolar protein sorting-associated protein 13C OS=Homo sapiens GN=VPS13C PE=1 SV=1	Q709C8	422,395.7	1	2	2	2	3.41e-05	0.0107
Control	V343_01	Cat eye syndrome critical region protein 5 OS=Homo sapiens GN=CECR5 PE=1 SV=1	Q9BXW7	46,321.6	1	2	2	5	8.52e-05	0.0875
Control	V343_01	Coiled-coil domain-containing protein 88B OS=Homo sapiens GN=CCDC88B PE=1 SV=1	REV_A6NC98_DECOY	164,810.1	0.949	1	1	1	1.7e-05	0.0061
Control	V343_01	cDNA FLJ76072, highly similar to Homo sapiens GIPC PDZ domain containing family, member 1 (GIPC1), transcript variant 1, mRNA OS=Homo sapiens PE=2 SV=1	A0A024R7I0	36,050.6	1	4	4	4	6.82e-05	0.15
Control	V343_01	Cell division cycle protein 123 homolog OS=Homo sapiens GN=CDC123 PE=1 SV=1	O75794	39,136.1	0.969	1	1	1	1.7e-05	0.0446
Control	V343_01	Receptor (TNFRSF)-interacting serine-threonine kinase 1, isoform CRA_a OS=Homo sapiens GN=RIPK1 PE=4 SV=1	A0A024QZU0	75,932.4	0.926	1	1	1	1.7e-05	0.0268
Control	V343_01	Bcl-2-like protein 13 OS=Homo sapiens GN=BCL2L13 PE=1 SV=1	Q9BXK5	52,723.2	1	2	2	3	5.11e-05	0.0825
Control	V343_01	N-alpha-acetyltransferase 15, NatA auxiliary subunit OS=Homo sapiens GN=NAA15 PE=1 SV=1	Q9BXJ9	101,277.9	1	10	11	14	0.000239	0.148
Control	V343_01	Peptidyl-prolyl cis-trans isomerase NIMA-interacting 1 OS=Homo sapiens GN=PIN1 PE=1 SV=1	Q13526	18,243.7	1	2	2	2	3.41e-05	0.209
Control	V343_01	Mitochondrial citrate transport protein (Fragment) OS=Homo sapiens PE=3 SV=1	Q6LAP8	34,788.2	1	7	9	14	0.000239	0.308
Control	V343_01	Cleavage stimulation factor subunit 3 OS=Homo sapiens GN=CSTF3 PE=1 SV=1	Q12996	82,924.2	1	3	3	4	6.82e-05	0.0711
Control	V343_01	Eukaryotic translation initiation factor 2 subunit 3 OS=Homo sapiens GN=EIF2S3 PE=1 SV=3	P41091	51,110.2	1	12	13	22	0.000375	0.345
Control	V343_01	Uncharacterized protein C12orf29 OS=Homo sapiens GN=C12orf29 PE=1 SV=2	Q8N999	37,490.4	0.969	1	1	1	1.7e-05	0.0431
Control	V343_01	60S ribosomal protein L37a OS=Homo sapiens GN=RPL37A PE=1 SV=1	C9J4Z3	10,275.4	1	3	3	5	8.52e-05	0.413
Control	V343_01	Serrate RNA effector molecule homolog (Fragment) OS=Homo sapiens GN=SRRT PE=1 SV=1	H7C3A1	100,669.7	1	8	8	9	0.000153	0.147
Control	V343_01	Tubulin beta-3 chain OS=Homo sapiens GN=TUBB3 PE=1 SV=2	Q13509	50,432.7	1	8	10	18	0.000307	0.604
Control	V343_01	Glia maturation factor beta OS=Homo sapiens GN=GMFB PE=1 SV=2	P60983	16,713.6	1	5	5	6	0.000102	0.592
Control	V343_01	cDNA FLJ78114, highly similar to Homo sapiens thymidylate synthetase, mRNA OS=Homo sapiens PE=2 SV=1	A8K9A5	35,717.3	1	6	7	9	0.000153	0.249
Control	V343_01	Septin 6 OS=Homo sapiens GN=SEPT6 PE=2 SV=1	B1AMS2	49,717.6	0.969	1	1	1	1.7e-05	0.0691
Control	V343_01	Protein TRAJ56 (Fragment) OS=Homo sapiens GN=TRAJ56 PE=4 SV=1	A0A075B6Z2	2,213.7	0.555	0	0	0	0	0
Control	V343_01	cDNA FLJ51918, highly similar to Peroxisomal membrane protein PEX14 OS=Homo sapiens PE=2 SV=1	B7Z4Z4	41,236.5	0.969	1	1	2	3.41e-05	0.0955
Control	V343_01	Alpha-galactosidase A OS=Homo sapiens GN=GLA PE=1 SV=1	P06280	48,768.3	0.969	1	1	1	1.7e-05	0.028
Control	V343_01	Insulin-degrading enzyme OS=Homo sapiens GN=IDE PE=1 SV=4	P14735	117,974.0	1	3	3	3	5.11e-05	0.0393
Control	V343_01	La-related protein 1 OS=Homo sapiens GN=LARP1 PE=1 SV=2	Q6PKG0	123,512.6	1	3	3	3	5.11e-05	0.0438
Control	V343_01	Tissue factor OS=Homo sapiens PE=2 SV=1	B2R6M5	33,067.3	0.969	1	1	1	1.7e-05	0.0712
Control	V343_01	Charged multivesicular body protein 5 OS=Homo sapiens GN=CHMP5 PE=1 SV=1	Q9NZZ3	24,571.8	1	2	3	4	6.82e-05	0.205
Control	V343_01	Syntaxin-binding protein 3 OS=Homo sapiens GN=STXBP3 PE=1 SV=2	O00186	67,766.9	1	2	2	2	3.41e-05	0.0676
Control	V343_01	cDNA FLJ54776, highly similar to Cell division control protein 42 homolog OS=Homo sapiens PE=2 SV=1	A0A024RAE4	21,258.8	1	7	8	17	0.00029	0.571
Control	V343_01	Transformer-2 protein homolog alpha OS=Homo sapiens GN=TRA2A PE=1 SV=1	Q13595	32,689.4	1	2	2	2	3.41e-05	0.0816
Control	V343_01	Aryl hydrocarbon receptor interacting protein OS=Homo sapiens GN=AIP PE=4 SV=1	A5JGZ4	37,650.4	1	2	2	2	3.41e-05	0.0788
Control	V343_01	DNA excision repair protein ERCC-1 (Fragment) OS=Homo sapiens GN=ERCC1 PE=1 SV=1	A0A024R0Q6	32,562.9	0.969	1	1	1	1.7e-05	0.0707
Control	V343_01	Proteasome subunit alpha type OS=Homo sapiens GN=HEL-S-276 PE=2 SV=1	A0A0K0K1K4	27,887.2	1	10	11	20	0.000341	0.548
Control	V343_01	D-dopachrome decarboxylase OS=Homo sapiens GN=DDT PE=1 SV=3	P30046	12,712.3	1	4	4	11	0.000187	0.331
Control	V343_01	NADH dehydrogenase [ubiquinone] iron-sulfur protein 7, mitochondrial OS=Homo sapiens GN=NDUFS7 PE=1 SV=3	O75251	23,563.5	1	2	2	4	6.82e-05	0.169
Control	V343_01	39S ribosomal protein L53, mitochondrial OS=Homo sapiens GN=MRPL53 PE=1 SV=1	Q96EL3	12,106.7	0.988	1	1	1	1.7e-05	0.116
Control	V343_01	CDK5 regulatory subunit-associated protein 3 OS=Homo sapiens GN=CDK5RAP3 PE=1 SV=2	Q96JB5	56,921.6	0.969	1	1	1	1.7e-05	0.0593
Control	V343_01	cDNA FLJ56280, highly similar to Endoplasmic reticulum-Golgi intermediate compartment protein 1 OS=Homo sapiens PE=2 SV=1	B4E0N6	32,593.3	1	4	4	5	8.52e-05	0.172
Control	V343_01	60S ribosomal protein L26 OS=Homo sapiens GN=RPL26 PE=1 SV=1	P61254	17,258.4	1	7	7	10	0.00017	0.331
Control	V343_01	THO complex subunit 3 OS=Homo sapiens GN=THOC3 PE=1 SV=1	D6RGZ2	38,771.7	0.969	1	1	2	3.41e-05	0.0285
Control	V343_01	Pyruvate kinase OS=Homo sapiens GN=PKM2 PE=3 SV=1	A0A024R5Z9	58,062.6	0.969	1	1	1	1.7e-05	0.691
Control	V343_01	cDNA FLJ75774, highly similar to Homo sapiens lectin, mannose-binding 2 (LMAN2), mRNA OS=Homo sapiens PE=2 SV=1	A8K7T4	40,229.5	1	7	7	9	0.000153	0.261
Control	V343_01	NF45 OS=Homo sapiens PE=1 SV=1	F4ZW62	43,062.7	1	14	18	41	0.000699	0.687
Control	V343_01	Septin-8 OS=Homo sapiens GN=SEPT8 PE=1 SV=1	A6NMH6	55,756.4	1	2	2	2	3.41e-05	0.122
Control	V343_01	NAD(P)H dehydrogenase [quinone] 1 OS=Homo sapiens GN=NQO1 PE=1 SV=1	P15559	30,869.0	1	7	7	16	0.000273	0.376
Control	V343_01	Proteasome subunit alpha type OS=Homo sapiens GN=PSMA6 PE=1 SV=1	A0A140VK44	27,399.5	1	11	12	26	0.000443	0.528
Control	V343_01	Squamous cell carcinoma antigen recognized by T-cells 3 OS=Homo sapiens GN=SART3 PE=1 SV=1	Q15020	109,936.4	1	2	2	2	3.41e-05	0.0353
Control	V343_01	Septin 9, isoform CRA_b OS=Homo sapiens GN=SEPT9 PE=3 SV=1	A0A024R8Q0	65,402.3	1	11	11	16	0.000273	0.276
Control	V343_01	HCG2044781 OS=Homo sapiens GN=TMEM189-UBE2V1 PE=4 SV=1	I3L0A0	16,495.1	0.969	1	1	3	5.11e-05	0.252
Control	V343_01	Non-structural maintenance of chromosomes element 4 homolog A OS=Homo sapiens GN=NSMCE4A PE=1 SV=2	Q9NXX6	44,302.0	0.969	1	1	2	3.41e-05	0.0675
Control	V343_01	V-type proton ATPase subunit E 1 OS=Homo sapiens GN=ATP6V1E1 PE=1 SV=1	P36543	26,146.2	1	3	3	5	8.52e-05	0.199
Control	V343_01	cDNA FLJ51873, highly similar to Alkyldihydroxyacetonephosphate synthase, peroxisomal (EC 2.5.1.26) OS=Homo sapiens PE=2 SV=1	B7Z3Q4	72,913.3	1	7	7	8	0.000136	0.17
Control	V343_01	Nucleoporin NUP188 homolog OS=Homo sapiens GN=NUP188 PE=1 SV=1	Q5SRE5	196,047.6	1	3	4	4	6.82e-05	0.0332
Control	V343_01	Isoform 3 of NADH-cytochrome b5 reductase 3 OS=Homo sapiens GN=CYB5R3	P00387-3	38,227.8	1	8	10	21	0.000358	0.413
Control	V343_01	Vesicle-associated membrane protein-associated protein B/C OS=Homo sapiens GN=VAPB PE=1 SV=3	O95292	27,228.7	1	2	2	2	3.41e-05	0.16
Control	V343_01	26S protease regulatory subunit 4 OS=Homo sapiens GN=PSMC1 PE=1 SV=1	P62191	49,186.4	1	11	11	17	0.00029	0.386
Control	V343_01	THO complex subunit 2 OS=Homo sapiens GN=THOC2 PE=1 SV=2	Q8NI27	182,780.4	1	4	4	4	6.82e-05	0.0402
Control	V343_01	Zinc finger protein-like 1, isoform CRA_a OS=Homo sapiens GN=ZFPL1 PE=4 SV=1	A0A024R576	34,114.7	0.969	1	1	1	1.7e-05	0.0645
Control	V343_01	ATP synthase subunit a OS=Homo sapiens GN=ATP6 PE=4 SV=1	D7P9H2	24,759.6	0.988	1	1	1	1.7e-05	0.0442
Control	V343_01	EH-domain containing 2, isoform CRA_a OS=Homo sapiens GN=EHD2 PE=3 SV=1	A0A024R0S6	61,163.2	1	12	15	22	0.000375	0.282
Control	V343_01	DNA-directed RNA polymerase subunit OS=Homo sapiens GN=POLR2A PE=1 SV=1	A0A087WWE2	217,181.1	0.969	1	1	1	1.7e-05	0.0122
Control	V343_01	Snurportin-1 (Fragment) OS=Homo sapiens GN=SNUPN PE=1 SV=7	H3BRI5	41,143.0	0.969	1	1	1	1.7e-05	0.075
Control	V343_01	Isoform 5 of Protein LAP2 OS=Homo sapiens GN=ERBB2IP	Q1RMC9	150,605.3	0.969	1	1	1	1.7e-05	0.0164
Control	V343_01	Mitofusin-2 OS=Homo sapiens GN=MFN2 PE=1 SV=3	O95140	86,402.6	0.273	0	0	0	0	0
Control	V343_01	mRNA export factor OS=Homo sapiens GN=RAE1 PE=1 SV=1	P78406	40,968.5	1	3	3	3	5.11e-05	0.139
Control	V343_01	NADH dehydrogenase [ubiquinone] 1 beta subcomplex subunit 6 OS=Homo sapiens GN=NDUFB6 PE=1 SV=1	A0A087WZX2	15,489.5	0.999	1	1	1	1.7e-05	0.141
Control	V343_01	Numb homolog (Drosophila), isoform CRA_f OS=Homo sapiens GN=NUMB PE=4 SV=1	A0A024R681	70,802.5	0.711	0	0	0	0	0
Control	V343_01	Filamin-B OS=Homo sapiens GN=FLNB PE=1 SV=2	O75369	278,158.8	1	84	95	168	0.00286	0.508
Control	V343_01	Serine-threonine kinase receptor-associated protein OS=Homo sapiens GN=STRAP PE=1 SV=1	Q9Y3F4	38,439.4	1	7	8	8	0.000136	0.289
Control	V343_01	Nucleolar RNA helicase 2 OS=Homo sapiens GN=DDX21 PE=1 SV=5	Q9NR30	87,346.0	1	14	15	22	0.000375	0.259
Control	V343_01	Endophilin-B2 OS=Homo sapiens GN=SH3GLB2 PE=1 SV=1	A0A024R896	43,975.2	1	4	4	5	8.52e-05	0.157
Control	V343_01	Isoform 3 of Chloride intracellular channel protein 5 OS=Homo sapiens GN=CLIC5	Q9NZA1-3	22,831.2	0.969	1	1	1	1.7e-05	0.0878
Control	V343_01	40S ribosomal protein S7 OS=Homo sapiens GN=RPS7 PE=1 SV=1	P62081	22,127.5	1	8	9	29	0.000494	0.392
Control	V343_01	Protein-methionine sulfoxide oxidase MICAL1 OS=Homo sapiens GN=MICAL1 PE=1 SV=2	Q8TDZ2	117,875.6	0.969	1	1	1	1.7e-05	0.0112
Control	V343_01	PKCI-1-related HIT protein variant (Fragment) OS=Homo sapiens PE=2 SV=1	Q53HJ8	17,173.7	0.969	1	1	2	3.41e-05	0.123
Control	V343_01	Protein phosphatase 1 regulatory subunit 7 (Fragment) OS=Homo sapiens GN=PPP1R7 PE=1 SV=1	A0A140VK83	41,566.3	1	5	5	5	8.52e-05	0.186
Control	V343_01	Cullin 4B, isoform CRA_e OS=Homo sapiens GN=CUL4B PE=1 SV=1	K4DI93	103,986.6	1	8	9	15	0.000256	0.129
Control	V343_01	Ubiquitin-60S ribosomal protein L40 (Fragment) OS=Homo sapiens GN=UBA52 PE=1 SV=1	M0R2S1	15,476.5	0.969	1	1	2	3.41e-05	0.29
Control	V343_01	Lactoylglutathione lyase OS=Homo sapiens GN=GLO1 PE=1 SV=4	Q04760	20,778.8	1	7	9	13	0.000222	0.473
Control	V343_01	Eukaryotic translation initiation factor 2 subunit 1 OS=Homo sapiens GN=EIF2S1 PE=1 SV=3	P05198	36,112.7	1	15	16	25	0.000426	0.54
Control	V343_01	Signal transducer and activator of transcription OS=Homo sapiens GN=STAT2 PE=3 SV=1	A0JLQ9	97,953.2	0.969	1	1	1	1.7e-05	0.0223
Control	V343_01	Mothers against decapentaplegic homolog OS=Homo sapiens GN=SMAD4 PE=1 SV=1	A0A024R274	60,438.5	0.969	1	1	1	1.7e-05	0.038
Control	V343_01	Alpha-globin transcription factor CP2 (Fragment) OS=Homo sapiens GN=TFCP2 PE=1 SV=1	A0A024R120	57,256.7	1	2	2	2	3.41e-05	0.0558
Control	V343_01	Isoform 6 of Ethylmalonyl-CoA decarboxylase OS=Homo sapiens GN=ECHDC1	Q9NTX5-6	31,090.2	1	2	2	2	3.41e-05	0.116
Control	V343_01	SCC-112 protein, isoform CRA_b OS=Homo sapiens GN=PDS5A PE=2 SV=1	G1UI16	150,835.5	1	5	5	6	0.000102	0.0621
Control	V343_01	cDNA FLJ76292, highly similar to Homo sapiens myotubularin related protein 2 (MTMR2), transcript variant 1, mRNA OS=Homo sapiens PE=2 SV=1	A0A024R3B7	73,382.5	0.724	1	1	1	1.7e-05	0.0264
Control	V343_01	ClpB caseinolytic peptidase B homolog (E. coli), isoform CRA_a OS=Homo sapiens GN=CLPB PE=2 SV=1	A0A140VK11	78,731.2	0.998	1	1	2	3.41e-05	0.0368
Control	V343_01	Sideroflexin OS=Homo sapiens GN=SFXN3 PE=1 SV=1	A0A0A0MS41	35,979.1	1	3	4	4	6.82e-05	0.209
Control	V343_01	cDNA FLJ56337, highly similar to High mobility group protein B1 OS=Homo sapiens PE=2 SV=1	A0A024RDR0	0	1	6	7	10	0.00017	0
Control	V343_01	Transforming acidic coiled-coil-containing protein 2 OS=Homo sapiens GN=TACC2 PE=1 SV=1	E9PBC6	302,504.2	0.256	0	0	0	0	0
Control	V343_01	DEAD (Asp-Glu-Ala-Asp) box polypeptide 20 OS=Homo sapiens GN=DDX20 PE=2 SV=1	Q8IYV2	92,242.1	1	4	4	4	6.82e-05	0.0643
Control	V343_01	Transmembrane emp24 domain-containing protein 1 OS=Homo sapiens GN=TMED1 PE=1 SV=1	Q13445	25,206.0	1	2	2	2	3.41e-05	0.0969
Control	V343_01	Isoform 2 of Ras-related GTP-binding protein B OS=Homo sapiens GN=RRAGB	Q5VZM2	36,567.2	1	2	2	2	3.41e-05	0.102
Control	V343_01	Splicing factor 3B subunit 2 OS=Homo sapiens GN=SF3B2 PE=1 SV=1	A0A087WZZ5	100,229.4	1	2	2	3	5.11e-05	0.0246
Control	V343_01	Syntrophin, beta 2 (Dystrophin-associated protein A1, 59kDa, basic component 2), isoform CRA_a OS=Homo sapiens GN=SNTB2 PE=4 SV=1	A0A024R732	57,951.0	0.998	1	1	1	1.7e-05	0.0204
Control	V343_01	cDNA FLJ53296, highly similar to Serine/threonine-protein phosphatase 2A 65 kDa regulatory subunit A alpha isoform OS=Homo sapiens PE=2 SV=1	A8K7B7	65,309.7	1	23	27	51	0.000869	0.504
Control	V343_01	Ribosomal RNA processing protein 1 homolog A OS=Homo sapiens GN=RRP1 PE=1 SV=1	P56182	52,840.6	1	3	3	3	5.11e-05	0.0651
Control	V343_01	V-type proton ATPase subunit d 1 OS=Homo sapiens GN=ATP6V0D1 PE=1 SV=1	B2R7M1	40,330.8	1	6	6	7	0.000119	0.311
Control	V343_01	Ribonuclease H2 subunit C (Fragment) OS=Homo sapiens GN=RNASEH2C PE=1 SV=1	H0YCP5	13,929.7	0.969	1	1	1	1.7e-05	0.116
Control	V343_01	Ras GTPase-activating protein 1 OS=Homo sapiens GN=RASA1 PE=1 SV=1	B4DTL8	116,407.0	0.969	1	1	1	1.7e-05	0.0201
Control	V343_01	Isoform C of AP-1 complex subunit beta-1 OS=Homo sapiens GN=AP1B1	Q10567-3	103,566.3	1	8	8	13	0.000222	0.313
Control	V343_01	Proteasome assembly chaperone 1 OS=Homo sapiens GN=PSMG1 PE=1 SV=1	O95456	32,854.1	1	2	3	3	5.11e-05	0.156
Control	V343_01	BRCA1-associated ATM activator 1 OS=Homo sapiens GN=BRAT1 PE=1 SV=2	Q6PJG6	88,119.4	0.988	1	1	1	1.7e-05	0.0146
Control	V343_01	40S ribosomal protein S20 OS=Homo sapiens GN=RPS20 PE=1 SV=1	P60866	13,373.0	1	3	4	6	0.000102	0.252
Control	V343_01	Methylsterol monooxygenase 1 OS=Homo sapiens GN=MSMO1 PE=1 SV=1	Q15800	35,217.2	0.969	1	1	1	1.7e-05	0.0478
Control	V343_01	Fructose-bisphosphate aldolase OS=Homo sapiens PE=2 SV=1	A0A024QZ64	39,456.2	1	3	4	11	0.000187	0.209
Control	V343_01	G-rich sequence factor 1 OS=Homo sapiens GN=GRSF1 PE=1 SV=2	B3KW50	53,127.0	1	3	4	8	0.000136	0.133
Control	V343_01	Acetyl-CoA acetyltransferase, cytosolic variant (Fragment) OS=Homo sapiens PE=2 SV=1	A8K4W5	41,350.4	1	7	8	13	0.000222	0.428
Control	V343_01	Eukaryotic initiation factor 4A-I OS=Homo sapiens GN=EIF4A1 PE=1 SV=1	P60842	46,155.3	1	26	36	98	0.00167	0.727
Control	V343_01	Testicular secretory protein Li 27 OS=Homo sapiens PE=2 SV=1	A0A140VK27	69,287.1	1	21	23	36	0.000613	0.471
Control	V343_01	Caveolin-2 OS=Homo sapiens GN=CAV2 PE=1 SV=2	P51636	18,291.6	1	2	2	4	6.82e-05	0.21
Control	V343_01	cDNA FLJ58300, highly similar to Seryl-tRNA synthetase, mitochondrial (EC 6.1.1.11) OS=Homo sapiens PE=2 SV=1	B4DXB9	58,469.4	1	2	2	2	3.41e-05	0.0521
Control	V343_01	Cell division cycle protein 20 homolog OS=Homo sapiens GN=CDC20 PE=1 SV=2	Q12834	54,722.4	0.969	1	1	1	1.7e-05	0.0461
Control	V343_01	WW-domain binding protein 2 OS=Homo sapiens PE=2 SV=1	A0A024R8L1	28,087.2	0.969	1	1	1	1.7e-05	0.0536
Control	V343_01	Isoform 3 of Endothelial differentiation-related factor 1 OS=Homo sapiens GN=EDF1	O60869-3	15,635.7	0.989	1	1	1	1.7e-05	0.106
Control	V343_01	UPF0553 protein C9orf64 OS=Homo sapiens GN=C9orf64 PE=1 SV=1	Q5T6V5	39,029.7	1	4	4	5	8.52e-05	0.173
Control	V343_01	UPF1 regulator of nonsense transcripts homolog (Yeast), isoform CRA_a OS=Homo sapiens GN=UPF1 PE=4 SV=1	A0A024R7L5	124,346.9	1	8	8	12	0.000204	0.0895
Control	V343_01	MICOS complex subunit OS=Homo sapiens GN=APOOL PE=1 SV=1	A0A087WUX8	29,208.7	0.986	1	1	1	1.7e-05	0.0448
Control	V343_01	cDNA FLJ10711 fis, clone NT2RP3000917, highly similar to 5'-3' exoribonuclease 2 (EC 3.1.11.-) OS=Homo sapiens PE=2 SV=1	B3KMC9	108,585.7	1	10	10	12	0.000204	0.191
Control	V343_01	Histone acetyltransferase OS=Homo sapiens PE=2 SV=1	B3KVJ2	70,644.5	0.868	1	1	1	1.7e-05	0.0393
Control	V343_01	Chromosome 10 open reading frame 70, isoform CRA_b OS=Homo sapiens GN=C10orf70 PE=4 SV=1	A0A024QZN7	12,199.3	0.969	1	1	1	1.7e-05	0.139
Control	V343_01	RAB24, member RAS oncogene family, isoform CRA_b OS=Homo sapiens GN=RAB24 PE=4 SV=1	A0A024R7N9	23,123.8	0.803	1	1	1	1.7e-05	0.069
Control	V343_01	60S ribosomal protein L36a OS=Homo sapiens GN=RPL36A PE=3 SV=2	H0Y5B4	12,441.1	1	2	2	2	3.41e-05	0.16
Control	V343_01	Testis expressed sequence 10, isoform CRA_a OS=Homo sapiens GN=TEX10 PE=4 SV=1	A0A024R169	103,919.2	1	4	4	5	8.52e-05	0.0624
Control	V343_01	cDNA FLJ59403, highly similar to Nucleosome assembly protein 1-like 4 OS=Homo sapiens PE=2 SV=1	A0A024RCC9	42,823.9	1	6	8	12	0.000204	0.221
Control	V343_01	Drug-sensitive protein 1 OS=Homo sapiens GN=YA61 PE=2 SV=1	Q9NZ23	14,866.8	1	3	3	7	0.000119	0.294
Control	V343_01	cDNA FLJ56101, highly similar to SHC-transforming protein 1 OS=Homo sapiens PE=2 SV=1	REV_B4DL02_DECOY	62,822.7	0.969	1	1	1	1.7e-05	0.0137
Control	V343_01	cDNA FLJ10554 fis, clone NT2RP2002385, highly similar to Synaptic glycoprotein SC2 OS=Homo sapiens PE=2 SV=1	B3KM97	36,036.0	1	3	3	3	5.11e-05	0.0877
Control	V343_01	Protein kinase, cAMP-dependent, regulatory, type I, alpha (Tissue specific extinguisher 1), isoform CRA_a OS=Homo sapiens GN=PRKAR1A PE=2 SV=1	B2R5T5	42,982.4	1	4	4	6	0.000102	0.144
Control	V343_01	Ribonuclease P protein subunit p14 OS=Homo sapiens GN=RPP14 PE=1 SV=3	O95059	13,693.6	0.836	1	1	1	1.7e-05	0.161
Control	V343_01	Heat shock 105kDa/110kDa protein 1, isoform CRA_c OS=Homo sapiens GN=HSPH1 PE=3 SV=1	A0A024RDQ0	96,865.8	1	16	16	26	0.000443	0.29
Control	V343_01	Isoform 4 of Double-stranded RNA-specific adenosine deaminase OS=Homo sapiens GN=ADAR	P55265-4	140,841.1	1	3	3	4	6.82e-05	0.0378
Control	V343_01	Testicular tissue protein Li 114 OS=Homo sapiens PE=2 SV=1	A0A140VJN8	47,073.6	1	10	15	23	0.000392	0.463
Control	V343_01	cDNA FLJ76065 OS=Homo sapiens PE=2 SV=1	A8KA74	97,671.9	0.14	0	0	0	0	0
Control	V343_01	Histone acetyltransferase type B catalytic subunit OS=Homo sapiens GN=HAT1 PE=1 SV=1	O14929	49,514.3	1	7	7	11	0.000187	0.279
Control	V343_01	Protein virilizer homolog OS=Homo sapiens GN=KIAA1429 PE=1 SV=2	Q69YN4	202,029.9	0.997	1	1	1	1.7e-05	0.00773
Control	V343_01	RAB7, member RAS oncogene family, isoform CRA_a OS=Homo sapiens GN=RAB7A PE=2 SV=1	A0A158RFU6	23,490.0	1	13	13	23	0.000392	0.749
Control	V343_01	Protein DEK OS=Homo sapiens GN=DEK PE=1 SV=1	P35659	42,675.9	1	2	2	3	5.11e-05	0.0667
Control	V343_01	Putative uncharacterized protein DKFZp686E1899 OS=Homo sapiens GN=DKFZp686E1899 PE=2 SV=1	Q5HYL6	39,596.1	1	5	5	8	0.000136	0.29
Control	V343_01	Gamma-tubulin complex component OS=Homo sapiens GN=TUBGCP3 PE=1 SV=1	A0A087WU06	48,648.3	0.969	1	1	1	1.7e-05	0.0276
Control	V343_01	Argininosuccinate synthase OS=Homo sapiens GN=ASS1 PE=1 SV=2	P00966	46,531.3	1	16	18	33	0.000562	0.473
Control	V343_01	HIG1 domain family, member 2A, isoform CRA_a OS=Homo sapiens GN=HIGD2A PE=4 SV=1	A0A024R7Q3	11,528.7	0.998	1	1	1	1.7e-05	0.274
Control	V343_01	Myeloid-derived growth factor OS=Homo sapiens GN=MYDGF PE=1 SV=1	Q969H8	18,794.9	1	2	3	4	6.82e-05	0.139
Control	V343_01	Fragile X mental retardation syndrome-related protein 2 OS=Homo sapiens GN=FXR2 PE=1 SV=2	P51116	74,224.0	0.969	1	1	1	1.7e-05	0.0193
Control	V343_01	Riboflavin kinase, isoform CRA_a OS=Homo sapiens GN=RFK PE=4 SV=1	A0A024R275	17,623.6	1	2	2	2	3.41e-05	0.135
Control	V343_01	Bis(5'-nucleosyl)-tetraphosphatase [asymmetrical] OS=Homo sapiens GN=NUDT2 PE=1 SV=3	P50583	16,829.6	0.664	1	1	1	1.7e-05	0.163
Control	V343_01	Lysine-specific demethylase 4B (Fragment) OS=Homo sapiens GN=KDM4B PE=1 SV=2	K7EQ54	68,621.1	0.643	0	0	0	0	0
Control	V343_01	Sterol O-acyltransferase 1 OS=Homo sapiens GN=SOAT1 PE=1 SV=3	P35610	64,737.0	0.99	1	1	2	3.41e-05	0.0436
Control	V343_01	Vesicle-fusing ATPase OS=Homo sapiens GN=NSF PE=1 SV=3	P46459	82,597.4	1	10	10	12	0.000204	0.202
Control	V343_01	ATP-dependent RNA helicase DDX42 OS=Homo sapiens GN=DDX42 PE=1 SV=1	Q86XP3	102,976.9	0.969	1	1	2	3.41e-05	0.0139
Control	V343_01	Exportin-2 OS=Homo sapiens GN=CSE1L PE=1 SV=3	P55060	110,421.9	1	29	33	62	0.00106	0.472
Control	V343_01	Coatomer subunit beta' OS=Homo sapiens GN=COPB2 PE=1 SV=2	P35606	102,489.1	1	14	16	20	0.000341	0.227
Control	V343_01	Metaxin 1, isoform CRA_b OS=Homo sapiens GN=MTX1 PE=1 SV=1	A0A0A0MRK6	51,478.0	0.758	1	1	1	1.7e-05	0.0322
Control	V343_01	Spermatogenesis-associated protein 5-like protein 1 OS=Homo sapiens GN=SPATA5L1 PE=1 SV=2	Q9BVQ7	80,712.3	0.969	1	2	2	3.41e-05	0.0252
Control	V343_01	60S ribosomal protein L10 OS=Homo sapiens GN=RPL10 PE=1 SV=4	P27635	24,604.6	1	10	13	16	0.000273	0.425
Control	V343_01	Vasodilator-stimulated phosphoprotein isoform 3 (Fragment) OS=Homo sapiens GN=VASP PE=2 SV=1	A0A024R0V4	39,829.1	1	2	2	2	3.41e-05	0.0763
Control	V343_01	60S ribosomal protein L18a OS=Homo sapiens GN=RPL18A PE=1 SV=2	Q02543	20,762.6	1	7	7	12	0.000204	0.352
Control	V343_01	Adenosylhomocysteinase OS=Homo sapiens GN=FGFR2-AHCYL1 PE=2 SV=1	V5YQL4	130,897.8	0.969	1	1	1	1.7e-05	0.0428
Control	V343_01	Voltage-dependent anion-selective channel protein 2 (Fragment) OS=Homo sapiens GN=VDAC2 PE=1 SV=1	A0A024QZT0	31,567.3	1	10	10	22	0.000375	0.473
Control	V343_01	cDNA FLJ61699, highly similar to Homo sapiens androgen-induced proliferation inhibitor (APRIN), transcript variant 1, mRNA OS=Homo sapiens PE=2 SV=1	B7Z5S1	164,672.5	1	3	3	6	0.000102	0.0657
[truncated: 14,606 more rows]

## Sheet: Peptide Report
Therapy-induced stress response is associated with downregulation of pre-mRNA splicing in cancer cells
[truncated: 79,111 more rows]
